# Supplementary material for: Phosphorylation regulates the binding of autophagy receptors to FIP200 Claw domain for selective autophagy initiation
Source: Nat Commun. 2021 Mar 10;12:1570. doi: 10.1038/s41467-021-21874-1 (PMC7946963; doi:10.1038/s41467-021-21874-1)
Supplement: Supplementary file 4 — Source Data [file 41467_2021_21874_MOESM4_ESM.xlsx]

## Sheet: Figure 1b
Figure 1b CCPG1 FIR2 to FIP200 Claw															Figure 1b p-CCPG1 FIR2 to FIP200 Claw
First test	concentration	467.45	233.725	116.862	58.4312	29.2156	14.6078	7.30391	3.65195	1.82598	0.912988	0.456494	0		First test	concentration	471.1	235.55	117.775	58.8875	29.4438	14.7219	7.36094	3.68047	1.84023	0.920117	0.460059	0
group 1	parallel intensity	2591966	2614839	2771513	2641366	2646776	2693868	2876011	2866365	2829974	2919212	2999121	2042322		group 1	parallel intensity	621980	1148215	1256095	1221730	1200326	1228995	1276726	1243418	1285710	1242295	1210234	1448926
	perpendicular intensity	5320309	4888778	5373260	4808513	4702990	4610554	4740572	4505385	4324302	4388492	4502453	3064413			perpendicular intensity	1262213	2294380	2495558	2407532	2337358	2356898	2430743	2298184	2315878	2172345	2088210	2250841
	mp	344.824	303.046	319.438	290.897	279.766	262.401	244.803	222.338	208.872	201.059	200.402	200.146			mp	339.792	332.936	330.378	326.734	321.406	314.539	311.268	297.822	286.032	272.371	266.179	216.747
group 2	parallel intensity	2692521	2572093	2805941	2586134	2612484	2689496	2848588	2846202	2839210	2915184	2973634	2015184		group 2	parallel intensity	1180306	1138340	1227012	1131147	1151614	1146476	1205873	1176527	1160355	1248723	1232842	1625950
	perpendicular intensity	5242625	4937532	5278932	4724506	4603172	4588218	4660414	4447958	4296209	4381142	4466583	3026245			perpendicular intensity	2417196	2290118	2470298	2236878	2251948	2201788	2293612	2196665	2115092	2236401	2138933	2462589
	mp	321.368	314.988	305.879	292.501	275.885	260.895	241.287	219.594	204.192	200.917	200.659	200.55			mp	343.819	335.946	336.268	328.302	323.289	315.182	310.828	302.425	291.483	283.398	268.728	204.63
group 3	parallel intensity	2692588	2583863	2812741	2586820	2605041	2713870	2832574	2837311	2823042	2915760	2974022	2002332		group 3	parallel intensity	1241734	1876445	1219851	1631743	1251282	1262879	1041075	1258177	1371191	1440960	1542614	1661763
	perpendicular intensity	5259190	4909814	5272068	4709819	4576686	4584146	4633408	4448324	4306036	4390617	4469788	3008862			perpendicular intensity	2574332	3763362	2451016	3219381	2443291	2435168	1964742	2326186	2496226	2582596	2581390	2563765
	mp	322.771	310.388	304.191	290.956	274.536	256.272	241.205	221.122	208.02	201.859	200.941	200.856			mp	349.207	334.571	335.388	327.272	322.638	317.002	307.293	297.963	290.901	283.738	251.885	213.465
Second test															Second test
group 1	parallel intensity	2718290	2572184	2812539	2597705	2605443	2708916	2841430	2849825	2837465	2924134	3058398	3426330		group 1	parallel intensity	621820	1140777	1253025	1218631	1205572	1227046	1274720	1244772	1282414	1236414	1237930	1455472
	perpendicular intensity	5425166	4930579	5320566	4801054	4631280	4635206	4628436	4476366	4340292	4398182	4596491	5141174			perpendicular intensity	1254501	2265368	2472049	2399962	2323914	2337913	2393528	2288392	2305750	2157500	2151634	2252220
	mp	332.399	314.337	308.373	297.8	279.938	262.29	239.229	222.017	209.373	201.309	200.929	200.157			mp	337.192	330.165	327.248	326.461	316.857	311.607	304.998	295.378	285.198	271.393	269.564	214.891
group 2	parallel intensity	2728448	2578729	2800340	2590190	2606229	2696924	2838973	2841237	2809964	2907649	3035854	3369568		group 2	parallel intensity	1182001	1133586	1227287	1131168	1151066	1142046	1202751	1174527	1150651	1226589	1186618	1504182
	perpendicular intensity	5395570	4924270	5349440	4770760	4662304	4651644	4656762	4485836	4343018	4388758	4562668	5054576			perpendicular intensity	2399496	2267934	2451058	2211654	2235623	2179440	2272478	2183710	2085476	2184768	2034119	2322757
	mp	328.301	312.614	312.781	296.235	282.873	266	242.51	224.455	214.324	202.992	200.936	200.021			mp	339.94	333.483	332.696	323.226	320.241	312.328	307.815	300.51	288.872	280.879	263.139	213.898
group 3	parallel intensity	2707968	2551315	2811780	2563977	2576494	2682755	2803364	2835138	2789821	2885716	3352646	3347875		group 3	parallel intensity	1235710	1886003	1227908	1630816	1253806	1262780	1040047	1255643	1353534	1401416	1539736	1689888
	perpendicular intensity	5259338	4813602	5204394	4669680	4509600	4525990	4551854	4372496	4270282	4338678	5031384	5022516			perpendicular intensity	2555790	3700009	2438608	3182331	2412027	2402213	1944871	2305910	2415358	2449581	2540474	2616288
	mp	320.23	307.171	298.473	291.098	272.803	255.694	237.721	213.296	209.694	201.119	200.23	200.067			mp	348.168	324.741	330.204	322.349	315.95	310.896	303.132	294.89	281.734	272.18	245.266	215.133
Third test															Third test
group 1	parallel intensity	2715256	2568687	2843460	2566949	2564985	2633872	2746812	2755266	2712768	3339868	3905570	3361758		group 1	parallel intensity	620220	1130532	1250178	1215757	1197159	1221587	1270459	1237606	1275742	1231684	1258890	1445809
	perpendicular intensity	5328430	4917576	5302848	4680085	4535530	4499284	4459899	4265982	4101503	5025824	5869580	5049602			perpendicular intensity	1256210	2265062	2466690	2390048	2319824	2325865	2387317	2282150	2305032	2141704	2223861	2234414
	mp	324.873	313.76	301.902	291.586	277.521	261.513	237.707	215.163	203.798	201.532	200.919	200.662			mp	338.936	334.118	327.295	325.667	319.213	311.288	305.338	296.766	287.449	269.764	277.071	214.282
group 2	parallel intensity	2716406	2555078	2743432	2573856	2580681	2659810	2780211	2784371	2743460	3379596	3889932	3376290		group 2	parallel intensity	1181966	1135840	1227843	1131912	1150571	1145104	1206492	1175189	1145883	1220003	1165069	1488558
	perpendicular intensity	5346448	4870853	5134458	4727847	4589336	4570426	4555602	4382856	4182012	5084068	5850128	5073362			perpendicular intensity	2405644	2274084	2494092	2215166	2232387	2184508	2272258	2179020	2078419	2170765	1994470	2299200
	mp	326.192	311.85	303.511	294.998	280.146	264.254	242.017	223.027	207.719	201.387	201.251	200.845			mp	341.084	333.803	340.213	323.642	319.784	312.17	306.365	299.275	289.221	280.397	262.507	214.016
group 3	parallel intensity	2711322	2546538	2722059	2549400	2580468	2661507	2774229	2785296	2735608	3355484	3896442	3369807		group 3	parallel intensity	1237433	1887198	1226899	1635410	1250816	1264206	1045000	1255179	1355006	1387375	1528985	1693801
	perpendicular intensity	5262806	4812500	5060606	4665496	4557966	4538133	4550450	4376742	4185603	5053379	5857892	5065135			perpendicular intensity	2517498	3680766	2439482	3183552	2440318	2406849	1944676	2300030	2405547	2449192	2488138	2605230
	mp	319.97	307.916	300.482	293.295	277.021	260.656	242.498	222.206	209.5	201.917	201.085	200.989			mp	340.902	322.123	330.73	321.26	322.259	311.257	300.928	293.893	279.358	276.762	238.766	212.008

## Sheet: Figure 1d
Figure 1d
FIP200 (1490-1594)		Mixture		trx CCPG1 FIR2 (99-113)
sed coefficient (s)	c(s) (AU/S)	sed coefficient (s)	c(s) (AU/S)	sed coefficient (s)	c(s) (AU/S)
0	0.00684	0	0.00967	0	0.0083
0.07538	0.13559	0.07538	0.00228	0.07538	0.00242
0.15075	0.000417586	0.15075	2.49155e-09	0.15075	2.26136e-08
0.22613	4.34542e-07	0.22613	7.965e-14	0.22613	3.17639e-14
0.30151	3.35582e-10	0.30151	1.01096e-13	0.30151	1.41433e-14
0.37688	2.3711e-15	0.37688	1.17841e-13	0.37688	2.19316e-14
0.45226	1.34458e-14	0.45226	3.07507e-14	0.45226	1.22994e-13
0.52764	9.90951e-14	0.52764	6.57156e-14	0.52764	5.63829e-14
0.60301	4.64806e-14	0.60301	1.31673e-13	0.60301	2.39094e-14
0.67839	1.55747e-14	0.67839	1.43068e-14	0.67839	4.67658e-14
0.75377	2.28166e-14	0.75377	3.98162e-14	0.75377	1.09394e-13
0.82915	4.7579e-14	0.82915	1.52896e-14	0.82915	7.7803e-14
0.90452	1.26337e-13	0.90452	1.27538e-13	0.90452	1.3155e-13
0.9799	7.57949e-14	0.9799	1.57553e-14	0.9799	3.83126e-14
1.05528	5.30439e-14	1.05528	4.00602e-15	1.05528	3.57755e-09
1.13065	2.28458e-13	1.13065	5.95989e-09	1.13065	1.30077e-06
1.20603	9.26587e-12	1.20603	4.1964e-06	1.20603	0.000180768
1.28141	3.515e-10	1.28141	0.000694646	1.28141	0.00868
1.35678	1.15124e-08	1.35678	0.02756	1.35678	0.14333
1.43216	3.0968e-07	1.43216	0.29804	1.43216	0.87546
1.50754	6.58601e-06	1.50754	1.0756	1.50754	2.25678
1.58291	0.000107342	1.58291	1.64613	1.58291	2.90159
1.65829	0.0013	1.65829	1.37015	1.65829	2.22796
1.73367	0.01131	1.73367	0.77945	1.73367	1.21738
1.80905	0.0694	1.80905	0.36901	1.80905	0.55281
1.88442	0.29252	1.88442	0.16993	1.88442	0.2366
1.9598	0.82941	1.9598	0.08531	1.9598	0.10499
2.03518	1.58268	2.03518	0.04983	2.03518	0.05156
2.11055	2.06309	2.11055	0.0353	2.11055	0.02904
2.18593	1.8885	2.18593	0.03042	2.18593	0.01892
2.26131	1.26058	2.26131	0.03188	2.26131	0.01429
2.33668	0.64421	2.33668	0.03939	2.33668	0.01226
2.41206	0.27068	2.41206	0.05478	2.41206	0.01176
2.48744	0.09855	2.48744	0.08396	2.48744	0.01227
2.56281	0.0333	2.56281	0.13513	2.56281	0.01342
2.63819	0.01104	2.63819	0.21946	2.63819	0.01525
2.71357	0.00381	2.71357	0.34894	2.71357	0.01716
2.78894	0.00144	2.78894	0.53086	2.78894	0.01931
2.86432	0.000601388	2.86432	0.72742	2.86432	0.021
2.9397	0.000291058	2.9397	0.91102	2.9397	0.0223
3.01508	0.000162311	3.01508	1.00928	3.01508	0.02248
3.09045	0.000107114	3.09045	0.95622	3.09045	0.02218
3.16583	8.18482e-05	3.16583	0.78935	3.16583	0.02079
3.24121	7.22113e-05	3.24121	0.55883	3.24121	0.01913
3.31658	7.25765e-05	3.31658	0.34679	3.31658	0.01716
3.39196	8.14075e-05	3.39196	0.18546	3.39196	0.01501
3.46734	0.000100939	3.46734	0.08774	3.46734	0.01307
3.54271	0.00013301	3.54271	0.03768	3.54271	0.01129
3.61809	0.000184171	3.61809	0.01486	3.61809	0.00977
3.69347	0.000264869	3.69347	0.0055	3.69347	0.00852
3.76884	0.000384995	3.76884	0.00198	3.76884	0.0075
3.84422	0.00056111	3.84422	0.00069642	3.84422	0.00663
3.9196	0.000813705	3.9196	0.000249082	3.9196	0.00604
3.99497	0.00116	3.99497	9.29683e-05	3.99497	0.00549
4.07035	0.0016	4.07035	3.67291e-05	4.07035	0.00511
4.14573	0.00215	4.14573	1.56289e-05	4.14573	0.00485
4.22111	0.0028	4.22111	7.3106e-06	4.22111	0.00465
4.29648	0.00353	4.29648	3.82691e-06	4.29648	0.00455
4.37186	0.0043	4.37186	2.23892e-06	4.37186	0.0045
4.44724	0.00507	4.44724	1.48897e-06	4.44724	0.0045
4.52261	0.00581	4.52261	1.11014e-06	4.52261	0.00456
4.59799	0.00647	4.59799	9.40616e-07	4.59799	0.00462
4.67337	0.00706	4.67337	8.98752e-07	4.67337	0.00475
4.74874	0.00746	4.74874	9.55387e-07	4.74874	0.00487
4.82412	0.00775	4.82412	1.12015e-06	4.82412	0.00504
4.8995	0.00784	4.8995	1.43701e-06	4.8995	0.00519
4.97487	0.00786	4.97487	1.99362e-06	4.97487	0.00534
5.05025	0.00773	5.05025	2.94706e-06	5.05025	0.00546
5.12563	0.00749	5.12563	4.56697e-06	5.12563	0.00556
5.201	0.00716	5.201	7.34436e-06	5.201	0.00564
5.27638	0.00676	5.27638	1.21698e-05	5.27638	0.00567
5.35176	0.00635	5.35176	2.03311e-05	5.35176	0.00565
5.42714	0.00587	5.42714	3.41692e-05	5.42714	0.00561
5.50251	0.0054	5.50251	5.6838e-05	5.50251	0.00552
5.57789	0.00495	5.57789	9.34351e-05	5.57789	0.00543
5.65327	0.0045	5.65327	0.00014966	5.65327	0.00531
5.72864	0.0041	5.72864	0.000233191	5.72864	0.00515
5.80402	0.0037	5.80402	0.000354808	5.80402	0.00501
5.8794	0.00335	5.8794	0.000522378	5.8794	0.00484
5.95477	0.00304	5.95477	0.000741137	5.95477	0.0047
6.03015	0.00277	6.03015	0.00102	6.03015	0.00451
6.10553	0.00253	6.10553	0.00135	6.10553	0.00436
6.1809	0.00231	6.1809	0.00172	6.1809	0.00423
6.25628	0.00215	6.25628	0.00213	6.25628	0.00408
6.33166	0.00199	6.33166	0.00256	6.33166	0.00394
6.40704	0.00186	6.40704	0.00298	6.40704	0.00381
6.48241	0.00176	6.48241	0.00337	6.48241	0.0037
6.55779	0.00167	6.55779	0.0037	6.55779	0.00357
6.63317	0.0016	6.63317	0.00397	6.63317	0.00344
6.70854	0.00155	6.70854	0.00416	6.70854	0.00331
6.78392	0.0015	6.78392	0.00427	6.78392	0.00319
6.8593	0.00147	6.8593	0.00429	6.8593	0.00305
6.93467	0.00145	6.93467	0.00423	6.93467	0.00293
7.01005	0.00143	7.01005	0.00411	7.01005	0.0028
7.08543	0.00142	7.08543	0.00393	7.08543	0.00267
7.1608	0.00142	7.1608	0.00371	7.1608	0.00254
7.23618	0.00142	7.23618	0.00345	7.23618	0.00242
7.31156	0.00143	7.31156	0.00321	7.31156	0.00231
7.38693	0.00143	7.38693	0.00295	7.38693	0.00219
7.46231	0.00144	7.46231	0.00269	7.46231	0.0021
7.53769	0.00145	7.53769	0.00245	7.53769	0.00201
7.61307	0.00146	7.61307	0.00223	7.61307	0.00193
7.68844	0.00147	7.68844	0.00203	7.68844	0.00186
7.76382	0.00148	7.76382	0.00185	7.76382	0.00181
7.8392	0.00149	7.8392	0.00169	7.8392	0.00176
7.91457	0.0015	7.91457	0.00156	7.91457	0.00173
7.98995	0.00151	7.98995	0.00144	7.98995	0.00171
8.06533	0.00152	8.06533	0.00134	8.06533	0.00169
8.1407	0.00152	8.1407	0.00126	8.1407	0.00168
8.21608	0.00152	8.21608	0.00119	8.21608	0.00169
8.29146	0.00152	8.29146	0.00114	8.29146	0.00171
8.36683	0.00152	8.36683	0.0011	8.36683	0.00174
8.44221	0.00151	8.44221	0.00107	8.44221	0.00177
8.51759	0.0015	8.51759	0.00106	8.51759	0.00183
8.59297	0.00149	8.59297	0.00106	8.59297	0.00187
8.66834	0.00147	8.66834	0.00106	8.66834	0.00194
8.74372	0.00144	8.74372	0.00108	8.74372	0.00201
8.8191	0.00142	8.8191	0.0011	8.8191	0.00208
8.89447	0.00138	8.89447	0.00114	8.89447	0.00217
8.96985	0.00135	8.96985	0.00119	8.96985	0.00225
9.04523	0.0013	9.04523	0.00124	9.04523	0.00234
9.1206	0.00126	9.1206	0.0013	9.1206	0.00244
9.19598	0.00122	9.19598	0.00137	9.19598	0.00252
9.27136	0.00117	9.27136	0.00144	9.27136	0.00261
9.34673	0.00112	9.34673	0.00151	9.34673	0.00271
9.42211	0.00107	9.42211	0.00159	9.42211	0.00277
9.49749	0.00103	9.49749	0.00167	9.49749	0.00284
9.57286	0.000980923	9.57286	0.00174	9.57286	0.0029
9.64824	0.00093811	9.64824	0.00181	9.64824	0.00289
9.72362	0.00089665	9.72362	0.00188	9.72362	0.00292
9.799	0.000860165	9.799	0.00193	9.799	0.00293
9.87437	0.000825485	9.87437	0.00198	9.87437	0.00291
9.94975	0.000793167	9.94975	0.00193	9.94975	0.00287
10.0251	0.000765881	10.0251	0.00196	10.0251	0.00281
10.1005	0.000739707	10.1005	0.00196	10.1005	0.0027
10.1759	0.000718016	10.1759	0.00194	10.1759	0.00259
10.2513	0.000698164	10.2513	0.0019	10.2513	0.00247
10.3266	0.000681873	10.3266	0.00183	10.3266	0.00232
10.402	0.000666523	10.402	0.00175	10.402	0.00216
10.4774	0.000655968	10.4774	0.00166	10.4774	0.00201
10.5528	0.000645423	10.5528	0.00156	10.5528	0.00185
10.6281	0.000637566	10.6281	0.00144	10.6281	0.00169
10.7035	0.000631921	10.7035	0.00133	10.7035	0.00153
10.7789	0.000627181	10.7789	0.00122	10.7789	0.00138
10.8543	0.000624205	10.8543	0.00111	10.8543	0.00125
10.9296	0.000622937	10.9296	0.001	10.9296	0.00112
11.005	0.00062144	11.005	0.000900896	11.005	0.001
11.0804	0.000621761	11.0804	0.00080501	11.0804	0.000893051
11.1558	0.000622302	11.1558	0.000719625	11.1558	0.000799677
11.2312	0.000624395	11.2312	0.00064235	11.2312	0.000717543
11.3065	0.000625153	11.3065	0.000571147	11.3065	0.000644934
11.3819	0.000628728	11.3819	0.000506388	11.3819	0.000580207
11.4573	0.000631635	11.4573	0.000450822	11.4573	0.00052024
11.5327	0.000635706	11.5327	0.000402368	11.5327	0.000473911
11.608	0.000639614	11.608	0.000358689	11.608	0.000432804
11.6834	0.000643821	11.6834	0.000321135	11.6834	0.00039779
11.7588	0.000649299	11.7588	0.000286715	11.7588	0.000366997
11.8342	0.000655008	11.8342	0.000258366	11.8342	0.000339191
11.9095	0.000661723	11.9095	0.00023355	11.9095	0.000318231
11.9849	0.000669745	11.9849	0.000211948	11.9849	0.000300594
12.0603	0.000677604	12.0603	0.000193672	12.0603	0.000286544
12.1357	0.000686224	12.1357	0.000176806	12.1357	0.000274515
12.2111	0.000695809	12.2111	0.000163263	12.2111	0.000265212
12.2864	0.000706826	12.2864	0.000151962	12.2864	0.000256155
12.3618	0.000719739	12.3618	0.000142333	12.3618	0.000251651
12.4372	0.000732817	12.4372	0.000134249	12.4372	0.000249282
12.5126	0.000747534	12.5126	0.000127793	12.5126	0.000248393
12.5879	0.000764151	12.5879	0.000122607	12.5879	0.000249194
12.6633	0.000784048	12.6633	0.000118321	12.6633	0.000252042
12.7387	0.000804628	12.7387	0.000115605	12.7387	0.000253662
12.8141	0.000827337	12.8141	0.000114462	12.8141	0.00026071
12.8894	0.000852289	12.8894	0.000114325	12.8894	0.000269244
12.9648	0.00088089	12.9648	0.000115425	12.9648	0.000280067
13.0402	0.000912605	13.0402	0.000116916	13.0402	0.0002928
13.1156	0.000946551	13.1156	0.000121015	13.1156	0.000308283
13.191	0.000986481	13.191	0.000126971	13.191	0.000326899
13.2663	0.00103	13.2663	0.000134676	13.2663	0.000345033
13.3417	0.00108	13.3417	0.000144828	13.3417	0.000372025
13.4171	0.00113	13.4171	0.000157949	13.4171	0.000404031
13.4925	0.00119	13.4925	0.000174368	13.4925	0.000442245
13.5678	0.00125	13.5678	0.000193531	13.5678	0.0004876
13.6432	0.00133	13.6432	0.000220363	13.6432	0.000543561
13.7186	0.00141	13.7186	0.000254637	13.7186	0.000609105
13.794	0.00151	13.794	0.000298028	13.794	0.000693262
13.8693	0.00162	13.8693	0.000354315	13.8693	0.000787874
13.9447	0.00174	13.9447	0.000428196	13.9447	0.000920621
14.0201	0.00188	14.0201	0.000523834	14.0201	0.00109
14.0955	0.00204	14.0955	0.000652983	14.0955	0.00131
14.1709	0.00223	14.1709	0.000819374	14.1709	0.00159
14.2462	0.00245	14.2462	0.00105	14.2462	0.00196
14.3216	0.00271	14.3216	0.00138	14.3216	0.00246
14.397	0.00301	14.397	0.00183	14.397	0.00309
14.4724	0.00336	14.4724	0.00247	14.4724	0.00405
14.5477	0.00379	14.5477	0.00338	14.5477	0.0054
14.6231	0.00431	14.6231	0.0047	14.6231	0.00733
14.6985	0.00494	14.6985	0.00664	14.6985	0.01016
14.7739	0.00571	14.7739	0.00953	14.7739	0.01437
14.8492	0.00664	14.8492	0.01378	14.8492	0.02073
14.9246	0.00781	14.9246	0.02041	14.9246	0.03054
15	0.01853	15	0.06148	15	0.09194

## Sheet: Figure 3bc
Figure 3b									Figure 3c
Mixture		trx Optineurin (33-209)		nano FIP200 (1450-1594)		Add nano FIP200(1450-1594) and trx Optineurin (33-209)			Mixture		trx pOptineurin (33-209)		nano FIP200 (1450-1594)		Add nano FIP200(1450-1594) and trx pOptineurin (33-209)
ml	mAU	ml	mAU	ml	mAU	ml	mAU		ml	mAU	ml	mAU	ml	mAU	ml	mAU
0	0	0	-0.009	0	-0.003	0	-0.012		0	-0.001	0	0.001	0	-0.003	0	-0.002
0.03742	-0.004	0.03742	-0.028	0.03742	-0.008	0.03742	-0.036		0.03742	-0.005	0.03742	0.004	0.03742	-0.008	0.03742	-0.004
0.07485	-0.009	0.07485	-0.041	0.07485	-0.008	0.07485	-0.049		0.07483	-0.012	0.07485	0.002	0.07485	-0.008	0.07485	-0.006
0.11227	-0.012	0.11227	-0.052	0.11227	-0.008	0.11227	-0.06		0.11225	-0.013	0.11227	0.003	0.11227	-0.008	0.11227	-0.005
0.14969	-0.02	0.14969	-0.064	0.14969	-0.01	0.14969	-0.074		0.14967	-0.019	0.14969	-0.002	0.14969	-0.01	0.14969	-0.012
0.18711	-0.023	0.18711	-0.068	0.18711	-0.013	0.18711	-0.081		0.18708	-0.019	0.18711	-0.008	0.18711	-0.013	0.18711	-0.021
0.22454	-0.03	0.22454	-0.079	0.22454	-0.016	0.22454	-0.095		0.2245	-0.019	0.22454	-0.011	0.22454	-0.016	0.22454	-0.027
0.26196	-0.035	0.26196	-0.089	0.26196	-0.019	0.26196	-0.108		0.26192	-0.02	0.26196	-0.016	0.26196	-0.019	0.26196	-0.035
0.29938	-0.042	0.29938	-0.101	0.29938	-0.027	0.29938	-0.128		0.29933	-0.016	0.29938	-0.016	0.29938	-0.027	0.29938	-0.043
0.33681	-0.044	0.33681	-0.112	0.33681	-0.033	0.33681	-0.145		0.33675	-0.017	0.33681	-0.017	0.33681	-0.033	0.33681	-0.05
0.37423	-0.047	0.37423	-0.119	0.37423	-0.041	0.37423	-0.16		0.37417	-0.017	0.37423	-0.02	0.37423	-0.041	0.37423	-0.061
0.41165	-0.053	0.41165	-0.125	0.41165	-0.045	0.41165	-0.17		0.41158	-0.018	0.41165	-0.021	0.41165	-0.045	0.41165	-0.066
0.44907	-0.055	0.44907	-0.133	0.44907	-0.042	0.44907	-0.175		0.449	-0.022	0.44907	-0.023	0.44907	-0.042	0.44907	-0.065
0.4865	-0.062	0.4865	-0.139	0.4865	-0.038	0.4865	-0.177		0.48642	-0.024	0.4865	-0.026	0.4865	-0.038	0.4865	-0.064
0.52392	-0.064	0.52392	-0.143	0.52392	-0.036	0.52392	-0.179		0.52383	-0.026	0.52392	-0.024	0.52392	-0.036	0.52392	-0.06
0.56134	-0.061	0.56134	-0.147	0.56134	-0.037	0.56134	-0.184		0.56125	-0.026	0.56134	-0.027	0.56134	-0.037	0.56134	-0.064
0.59877	-0.064	0.59877	-0.151	0.59877	-0.039	0.59877	-0.19		0.59866	-0.025	0.59877	-0.027	0.59877	-0.039	0.59877	-0.066
0.63619	-0.068	0.63619	-0.158	0.63619	-0.043	0.63619	-0.201		0.63608	-0.022	0.63619	-0.026	0.63619	-0.043	0.63619	-0.069
0.67361	-0.071	0.67361	-0.163	0.67361	-0.047	0.67361	-0.21		0.6735	-0.02	0.67361	-0.024	0.67361	-0.047	0.67361	-0.071
0.71104	-0.075	0.71104	-0.167	0.71104	-0.048	0.71104	-0.215		0.71091	-0.019	0.71104	-0.024	0.71104	-0.048	0.71104	-0.072
0.74846	-0.079	0.74846	-0.171	0.74846	-0.05	0.74846	-0.221		0.74833	-0.024	0.74846	-0.023	0.74846	-0.05	0.74846	-0.073
0.78588	-0.08	0.78588	-0.174	0.78588	-0.055	0.78588	-0.229		0.78575	-0.027	0.78588	-0.025	0.78588	-0.055	0.78588	-0.08
0.8233	-0.08	0.8233	-0.177	0.8233	-0.057	0.8233	-0.234		0.82316	-0.031	0.8233	-0.029	0.8233	-0.057	0.8233	-0.086
0.86073	-0.084	0.86073	-0.18	0.86073	-0.059	0.86073	-0.239		0.86058	-0.032	0.86073	-0.033	0.86073	-0.059	0.86073	-0.092
0.89815	-0.084	0.89815	-0.183	0.89815	-0.058	0.89815	-0.241		0.898	-0.029	0.89815	-0.034	0.89815	-0.058	0.89815	-0.092
0.93557	-0.086	0.93557	-0.186	0.93557	-0.059	0.93557	-0.245		0.93541	-0.03	0.93557	-0.034	0.93557	-0.059	0.93557	-0.093
0.973	-0.091	0.973	-0.188	0.973	-0.063	0.973	-0.251		0.97283	-0.031	0.973	-0.034	0.973	-0.063	0.973	-0.097
1.01042	-0.094	1.01042	-0.188	1.01042	-0.068	1.01042	-0.256		1.01025	-0.029	1.01042	-0.032	1.01042	-0.068	1.01042	-0.1
1.04784	-0.095	1.04784	-0.19	1.04784	-0.069	1.04784	-0.259		1.04766	-0.029	1.04784	-0.029	1.04784	-0.069	1.04784	-0.098
1.08526	-0.098	1.08526	-0.194	1.08526	-0.068	1.08526	-0.262		1.08508	-0.027	1.08526	-0.032	1.08526	-0.068	1.08526	-0.1
1.12269	-0.097	1.12269	-0.195	1.12269	-0.067	1.12269	-0.262		1.1225	-0.026	1.12269	-0.031	1.12269	-0.067	1.12269	-0.098
1.16011	-0.097	1.16011	-0.201	1.16011	-0.065	1.16011	-0.266		1.15991	-0.03	1.16011	-0.031	1.16011	-0.065	1.16011	-0.096
1.19753	-0.098	1.19753	-0.204	1.19753	-0.063	1.19753	-0.267		1.19733	-0.028	1.19753	-0.029	1.19753	-0.063	1.19753	-0.092
1.23496	-0.097	1.23496	-0.206	1.23496	-0.059	1.23496	-0.265		1.23475	-0.027	1.23496	-0.026	1.23496	-0.059	1.23496	-0.085
1.27238	-0.101	1.27238	-0.212	1.27238	-0.056	1.27238	-0.268		1.27216	-0.025	1.27238	-0.027	1.27238	-0.056	1.27238	-0.083
1.3098	-0.104	1.3098	-0.213	1.3098	-0.058	1.3098	-0.271		1.30958	-0.024	1.3098	-0.025	1.3098	-0.058	1.3098	-0.083
1.34722	-0.106	1.34722	-0.215	1.34722	-0.061	1.34722	-0.276		1.347	-0.026	1.34722	-0.025	1.34722	-0.061	1.34722	-0.086
1.38465	-0.105	1.38465	-0.216	1.38465	-0.068	1.38465	-0.284		1.38441	-0.025	1.38465	-0.026	1.38465	-0.068	1.38465	-0.094
1.42207	-0.106	1.42207	-0.223	1.42207	-0.073	1.42207	-0.296		1.42183	-0.024	1.42207	-0.023	1.42207	-0.073	1.42207	-0.096
1.45949	-0.109	1.45949	-0.225	1.45949	-0.072	1.45949	-0.297		1.45925	-0.022	1.45949	-0.023	1.45949	-0.072	1.45949	-0.095
1.49692	-0.108	1.49692	-0.231	1.49692	-0.072	1.49692	-0.303		1.49666	-0.023	1.49692	-0.026	1.49692	-0.072	1.49692	-0.098
1.53434	-0.11	1.53434	-0.232	1.53434	-0.069	1.53434	-0.301		1.53408	-0.022	1.53434	-0.027	1.53434	-0.069	1.53434	-0.096
1.57176	-0.107	1.57176	-0.229	1.57176	-0.069	1.57176	-0.298		1.5715	-0.021	1.57176	-0.025	1.57176	-0.069	1.57176	-0.094
1.60918	-0.111	1.60918	-0.231	1.60918	-0.067	1.60918	-0.298		1.60891	-0.021	1.60918	-0.025	1.60918	-0.067	1.60918	-0.092
1.64661	-0.114	1.64661	-0.228	1.64661	-0.062	1.64661	-0.29		1.64633	-0.021	1.64661	-0.022	1.64661	-0.062	1.64661	-0.084
1.68403	-0.115	1.68403	-0.227	1.68403	-0.062	1.68403	-0.289		1.68374	-0.023	1.68403	-0.018	1.68403	-0.062	1.68403	-0.08
1.72145	-0.119	1.72145	-0.231	1.72145	-0.058	1.72145	-0.289		1.72116	-0.026	1.72145	-0.019	1.72145	-0.058	1.72145	-0.077
1.75888	-0.12	1.75888	-0.236	1.75888	-0.057	1.75888	-0.293		1.75858	-0.024	1.75888	-0.014	1.75888	-0.057	1.75888	-0.071
1.7963	-0.121	1.7963	-0.239	1.7963	-0.059	1.7963	-0.298		1.79599	-0.022	1.7963	-0.016	1.7963	-0.059	1.7963	-0.075
1.83372	-0.121	1.83372	-0.242	1.83372	-0.06	1.83372	-0.302		1.83341	-0.023	1.83372	-0.019	1.83372	-0.06	1.83372	-0.079
1.87115	-0.122	1.87115	-0.238	1.87115	-0.059	1.87115	-0.297		1.87083	-0.021	1.87115	-0.02	1.87115	-0.059	1.87115	-0.079
1.90857	-0.121	1.90857	-0.236	1.90857	-0.059	1.90857	-0.295		1.90824	-0.017	1.90857	-0.025	1.90857	-0.059	1.90857	-0.084
1.94599	-0.118	1.94599	-0.233	1.94599	-0.063	1.94599	-0.296		1.94566	-0.017	1.94599	-0.022	1.94599	-0.063	1.94599	-0.085
1.98341	-0.118	1.98341	-0.233	1.98341	-0.061	1.98341	-0.294		1.98308	-0.016	1.98341	-0.022	1.98341	-0.061	1.98341	-0.083
2.02084	-0.115	2.02084	-0.234	2.02084	-0.063	2.02084	-0.297		2.02049	-0.016	2.02084	-0.019	2.02084	-0.063	2.02084	-0.082
2.05826	-0.116	2.05826	-0.236	2.05826	-0.059	2.05826	-0.295		2.05791	-0.018	2.05826	-0.021	2.05826	-0.059	2.05826	-0.08
2.09568	-0.121	2.09568	-0.236	2.09568	-0.057	2.09568	-0.293		2.09533	-0.019	2.09568	-0.023	2.09568	-0.057	2.09568	-0.08
2.13311	-0.123	2.13311	-0.234	2.13311	-0.056	2.13311	-0.29		2.13274	-0.021	2.13311	-0.019	2.13311	-0.056	2.13311	-0.075
2.17053	-0.124	2.17053	-0.235	2.17053	-0.054	2.17053	-0.289		2.17016	-0.025	2.17053	-0.016	2.17053	-0.054	2.17053	-0.07
2.20795	-0.122	2.20795	-0.232	2.20795	-0.05	2.20795	-0.282		2.20758	-0.022	2.20795	-0.012	2.20795	-0.05	2.20795	-0.062
2.24537	-0.124	2.24537	-0.23	2.24537	-0.046	2.24537	-0.276		2.24499	-0.019	2.24537	-0.013	2.24537	-0.046	2.24537	-0.059
2.2828	-0.121	2.2828	-0.229	2.2828	-0.043	2.2828	-0.272		2.28241	-0.016	2.2828	-0.015	2.2828	-0.043	2.2828	-0.058
2.32022	-0.123	2.32022	-0.223	2.32022	-0.039	2.32022	-0.262		2.31983	-0.011	2.32022	-0.016	2.32022	-0.039	2.32022	-0.055
2.35764	-0.121	2.35764	-0.22	2.35764	-0.035	2.35764	-0.255		2.35724	-0.008	2.35764	-0.015	2.35764	-0.035	2.35764	-0.05
2.39507	-0.114	2.39507	-0.221	2.39507	-0.036	2.39507	-0.257		2.39466	-0.008	2.39507	-0.014	2.39507	-0.036	2.39507	-0.05
2.43249	-0.113	2.43249	-0.221	2.43249	-0.03	2.43249	-0.251		2.43208	-0.006	2.43249	-0.013	2.43249	-0.03	2.43249	-0.043
2.46991	-0.105	2.46991	-0.224	2.46991	-0.03	2.46991	-0.254		2.46949	-0.007	2.46991	-0.014	2.46991	-0.03	2.46991	-0.044
2.50733	-0.103	2.50733	-0.223	2.50733	-0.03	2.50733	-0.253		2.50691	-0.009	2.50733	-0.012	2.50733	-0.03	2.50733	-0.042
2.54476	-0.099	2.54476	-0.221	2.54476	-0.027	2.54476	-0.248		2.54433	-0.009	2.54476	-0.01	2.54476	-0.027	2.54476	-0.037
2.58218	-0.095	2.58218	-0.22	2.58218	-0.025	2.58218	-0.245		2.58174	-0.007	2.58218	-0.009	2.58218	-0.025	2.58218	-0.034
2.6196	-0.09	2.6196	-0.219	2.6196	-0.023	2.6196	-0.242		2.61916	-0.009	2.6196	-0.002	2.6196	-0.023	2.6196	-0.025
2.65703	-0.084	2.65703	-0.217	2.65703	-0.017	2.65703	-0.234		2.65657	-0.005	2.65703	0.002	2.65703	-0.017	2.65703	-0.015
2.69445	-0.075	2.69445	-0.214	2.69445	-0.013	2.69445	-0.227		2.69399	-0.006	2.69445	0.004	2.69445	-0.013	2.69445	-0.009
2.73187	-0.064	2.73187	-0.214	2.73187	-0.008	2.73187	-0.222		2.73141	-0.005	2.73187	0.005	2.73187	-0.008	2.73187	-0.003
2.7693	-0.059	2.7693	-0.21	2.7693	-0.003	2.7693	-0.213		2.76882	-0.007	2.7693	0.002	2.7693	-0.003	2.7693	-0.001
2.80672	-0.053	2.80672	-0.205	2.80672	-0.001	2.80672	-0.206		2.80624	-0.007	2.80672	0.004	2.80672	-0.001	2.80672	0.003
2.84414	-0.06	2.84414	-0.201	2.84414	0.003	2.84414	-0.198		2.84366	-0.01	2.84414	0.009	2.84414	0.003	2.84414	0.012
2.88156	-0.059	2.88156	-0.199	2.88156	0.002	2.88156	-0.197		2.88107	-0.009	2.88156	0.007	2.88156	0.002	2.88156	0.009
2.91899	-0.058	2.91899	-0.194	2.91899	0.003	2.91899	-0.191		2.91849	-0.008	2.91899	0.007	2.91899	0.003	2.91899	0.01
2.95641	-0.058	2.95641	-0.199	2.95641	0.002	2.95641	-0.197		2.95591	-0.012	2.95641	0.006	2.95641	0.002	2.95641	0.008
2.99383	-0.05	2.99383	-0.199	2.99383	0.003	2.99383	-0.196		2.99332	-0.012	2.99383	0.003	2.99383	0.003	2.99383	0.006
3.03126	-0.049	3.03126	-0.194	3.03126	0.002	3.03126	-0.192		3.03074	-0.016	3.03126	0.004	3.03126	0.002	3.03126	0.006
3.06868	-0.047	3.06868	-0.191	3.06868	0.005	3.06868	-0.186		3.06816	-0.014	3.06868	0.004	3.06868	0.005	3.06868	0.009
3.1061	-0.04	3.1061	-0.182	3.1061	0.008	3.1061	-0.174		3.10557	-0.014	3.1061	0.004	3.1061	0.008	3.1061	0.012
3.14352	-0.037	3.14352	-0.175	3.14352	0.007	3.14352	-0.168		3.14299	-0.011	3.14352	0.006	3.14352	0.007	3.14352	0.013
3.18095	-0.032	3.18095	-0.173	3.18095	0.007	3.18095	-0.166		3.18041	-0.009	3.18095	0.01	3.18095	0.007	3.18095	0.017
3.21837	-0.032	3.21837	-0.172	3.21837	0.008	3.21837	-0.164		3.21782	-0.009	3.21837	0.012	3.21837	0.008	3.21837	0.02
3.25579	-0.032	3.25579	-0.169	3.25579	0.006	3.25579	-0.163		3.25524	-0.007	3.25579	0.008	3.25579	0.006	3.25579	0.014
3.29322	-0.032	3.29322	-0.172	3.29322	0.005	3.29322	-0.167		3.29266	-0.007	3.29322	0.006	3.29322	0.005	3.29322	0.011
3.33064	-0.035	3.33064	-0.174	3.33064	0.004	3.33064	-0.17		3.33007	-0.009	3.33064	0.004	3.33064	0.004	3.33064	0.008
3.36806	-0.031	3.36806	-0.173	3.36806	0.007	3.36806	-0.166		3.36749	-0.013	3.36806	0.004	3.36806	0.007	3.36806	0.011
3.40548	-0.032	3.40548	-0.179	3.40548	0.009	3.40548	-0.17		3.40491	-0.016	3.40548	0.005	3.40548	0.009	3.40548	0.014
3.44291	-0.03	3.44291	-0.178	3.44291	0.011	3.44291	-0.167		3.44232	-0.013	3.44291	0.004	3.44291	0.011	3.44291	0.015
3.48033	-0.026	3.48033	-0.175	3.48033	0.01	3.48033	-0.165		3.47974	-0.008	3.48033	0.006	3.48033	0.01	3.48033	0.016
3.51775	-0.026	3.51775	-0.172	3.51775	0.009	3.51775	-0.163		3.51716	-0.006	3.51775	0.004	3.51775	0.009	3.51775	0.013
3.55518	-0.025	3.55518	-0.167	3.55518	0.008	3.55518	-0.159		3.55457	-0.005	3.55518	0.009	3.55518	0.008	3.55518	0.017
3.5926	-0.025	3.5926	-0.167	3.5926	0.012	3.5926	-0.155		3.59199	-0.008	3.5926	0.013	3.5926	0.012	3.5926	0.025
3.63002	-0.024	3.63002	-0.168	3.63002	0.016	3.63002	-0.152		3.62941	-0.01	3.63002	0.016	3.63002	0.016	3.63002	0.032
3.66744	-0.024	3.66744	-0.173	3.66744	0.02	3.66744	-0.153		3.66682	-0.006	3.66744	0.016	3.66744	0.02	3.66744	0.036
3.70487	-0.023	3.70487	-0.174	3.70487	0.014	3.70487	-0.16		3.70424	-0.005	3.70487	0.013	3.70487	0.014	3.70487	0.027
3.74229	-0.022	3.74229	-0.175	3.74229	0.009	3.74229	-0.166		3.74165	-0.005	3.74229	0.01	3.74229	0.009	3.74229	0.019
3.77971	-0.022	3.77971	-0.175	3.77971	0.005	3.77971	-0.17		3.77907	-0.005	3.77971	0.009	3.77971	0.005	3.77971	0.014
3.81714	-0.025	3.81714	-0.174	3.81714	0.004	3.81714	-0.17		3.81649	-0.008	3.81714	0.01	3.81714	0.004	3.81714	0.014
3.85456	-0.028	3.85456	-0.175	3.85456	0.009	3.85456	-0.166		3.8539	-0.012	3.85456	0.012	3.85456	0.009	3.85456	0.021
3.89198	-0.03	3.89198	-0.176	3.89198	0.011	3.89198	-0.165		3.89132	-0.014	3.89198	0.013	3.89198	0.011	3.89198	0.024
3.92941	-0.036	3.92941	-0.18	3.92941	0.009	3.92941	-0.171		3.92874	-0.014	3.92941	0.015	3.92941	0.009	3.92941	0.024
3.96683	-0.038	3.96683	-0.182	3.96683	0.008	3.96683	-0.174		3.96615	-0.014	3.96683	0.015	3.96683	0.008	3.96683	0.023
4.00425	-0.041	4.00425	-0.183	4.00425	0.009	4.00425	-0.174		4.00357	-0.012	4.00425	0.015	4.00425	0.009	4.00425	0.024
4.04167	-0.044	4.04167	-0.186	4.04167	0.011	4.04167	-0.175		4.04099	-0.012	4.04167	0.017	4.04167	0.011	4.04167	0.028
4.0791	-0.044	4.0791	-0.191	4.0791	0.017	4.0791	-0.174		4.0784	-0.008	4.0791	0.019	4.0791	0.017	4.0791	0.036
4.11652	-0.046	4.11652	-0.195	4.11652	0.017	4.11652	-0.178		4.11582	-0.007	4.11652	0.019	4.11652	0.017	4.11652	0.036
4.15394	-0.048	4.15394	-0.203	4.15394	0.019	4.15394	-0.184		4.15324	-0.002	4.15394	0.018	4.15394	0.019	4.15394	0.037
4.19137	-0.046	4.19137	-0.204	4.19137	0.022	4.19137	-0.182		4.19065	-0.003	4.19137	0.019	4.19137	0.022	4.19137	0.041
4.22879	-0.047	4.22879	-0.209	4.22879	0.025	4.22879	-0.184		4.22807	-0.004	4.22879	0.017	4.22879	0.025	4.22879	0.042
4.26621	-0.049	4.26621	-0.209	4.26621	0.025	4.26621	-0.184		4.26549	-0.005	4.26621	0.018	4.26621	0.025	4.26621	0.043
4.30363	-0.054	4.30363	-0.207	4.30363	0.025	4.30363	-0.182		4.3029	-0.004	4.30363	0.018	4.30363	0.025	4.30363	0.043
4.34106	-0.063	4.34106	-0.212	4.34106	0.02	4.34106	-0.192		4.34032	0.002	4.34106	0.02	4.34106	0.02	4.34106	0.04
4.37848	-0.07	4.37848	-0.21	4.37848	0.02	4.37848	-0.19		4.37774	0.003	4.37848	0.026	4.37848	0.02	4.37848	0.046
4.4159	-0.071	4.4159	-0.212	4.4159	0.02	4.4159	-0.192		4.41515	0.009	4.4159	0.027	4.4159	0.02	4.4159	0.047
4.45333	-0.076	4.45333	-0.215	4.45333	0.021	4.45333	-0.194		4.45257	0.011	4.45333	0.026	4.45333	0.021	4.45333	0.047
4.49075	-0.081	4.49075	-0.219	4.49075	0.024	4.49075	-0.195		4.48999	0.014	4.49075	0.026	4.49075	0.024	4.49075	0.05
4.52817	-0.083	4.52817	-0.226	4.52817	0.02	4.52817	-0.206		4.5274	0.018	4.52817	0.024	4.52817	0.02	4.52817	0.044
4.56559	-0.085	4.56559	-0.23	4.56559	0.023	4.56559	-0.207		4.56482	0.019	4.56559	0.025	4.56559	0.023	4.56559	0.048
4.60302	-0.085	4.60302	-0.231	4.60302	0.023	4.60302	-0.208		4.60224	0.018	4.60302	0.028	4.60302	0.023	4.60302	0.051
4.64044	-0.089	4.64044	-0.232	4.64044	0.023	4.64044	-0.209		4.63965	0.013	4.64044	0.03	4.64044	0.023	4.64044	0.053
4.67786	-0.087	4.67786	-0.233	4.67786	0.022	4.67786	-0.211		4.67707	0.014	4.67786	0.031	4.67786	0.022	4.67786	0.053
4.71529	-0.089	4.71529	-0.233	4.71529	0.02	4.71529	-0.213		4.71449	0.015	4.71529	0.03	4.71529	0.02	4.71529	0.05
4.75271	-0.092	4.75271	-0.233	4.75271	0.017	4.75271	-0.216		4.7519	0.019	4.75271	0.03	4.75271	0.017	4.75271	0.047
4.79013	-0.095	4.79013	-0.233	4.79013	0.017	4.79013	-0.216		4.78932	0.022	4.79013	0.033	4.79013	0.017	4.79013	0.05
4.82755	-0.097	4.82755	-0.233	4.82755	0.019	4.82755	-0.214		4.82673	0.021	4.82755	0.034	4.82755	0.019	4.82755	0.053
4.86498	-0.098	4.86498	-0.239	4.86498	0.024	4.86498	-0.215		4.86415	0.022	4.86498	0.037	4.86498	0.024	4.86498	0.061
4.9024	-0.1	4.9024	-0.243	4.9024	0.024	4.9024	-0.219		4.90157	0.026	4.9024	0.04	4.9024	0.024	4.9024	0.064
4.93982	-0.105	4.93982	-0.244	4.93982	0.026	4.93982	-0.218		4.93898	0.027	4.93982	0.042	4.93982	0.026	4.93982	0.068
4.97725	-0.109	4.97725	-0.248	4.97725	0.024	4.97725	-0.224		4.9764	0.032	4.97725	0.046	4.97725	0.024	4.97725	0.07
5.01467	-0.112	5.01467	-0.248	5.01467	0.022	5.01467	-0.226		5.01382	0.03	5.01467	0.047	5.01467	0.022	5.01467	0.069
5.05209	-0.111	5.05209	-0.253	5.05209	0.025	5.05209	-0.228		5.05123	0.034	5.05209	0.05	5.05209	0.025	5.05209	0.075
5.08952	-0.108	5.08952	-0.249	5.08952	0.024	5.08952	-0.225		5.08865	0.035	5.08952	0.049	5.08952	0.024	5.08952	0.073
5.12694	-0.103	5.12694	-0.248	5.12694	0.025	5.12694	-0.223		5.12607	0.038	5.12694	0.048	5.12694	0.025	5.12694	0.073
5.16436	-0.104	5.16436	-0.247	5.16436	0.025	5.16436	-0.222		5.16348	0.041	5.16436	0.048	5.16436	0.025	5.16436	0.073
5.20178	-0.103	5.20178	-0.247	5.20178	0.023	5.20178	-0.224		5.2009	0.041	5.20178	0.05	5.20178	0.023	5.20178	0.073
5.23921	-0.107	5.23921	-0.252	5.23921	0.019	5.23921	-0.233		5.23832	0.041	5.23921	0.055	5.23921	0.019	5.23921	0.074
5.27663	-0.113	5.27663	-0.258	5.27663	0.024	5.27663	-0.234		5.27573	0.043	5.27663	0.053	5.27663	0.024	5.27663	0.077
5.31405	-0.112	5.31405	-0.262	5.31405	0.025	5.31405	-0.237		5.31315	0.046	5.31405	0.051	5.31405	0.025	5.31405	0.076
5.35148	-0.117	5.35148	-0.263	5.35148	0.031	5.35148	-0.232		5.35057	0.048	5.35148	0.053	5.35148	0.031	5.35148	0.084
5.3889	-0.119	5.3889	-0.261	5.3889	0.039	5.3889	-0.222		5.38798	0.053	5.3889	0.053	5.3889	0.039	5.3889	0.092
5.42632	-0.122	5.42632	-0.258	5.42632	0.041	5.42632	-0.217		5.4254	0.057	5.42632	0.06	5.42632	0.041	5.42632	0.101
5.46374	-0.122	5.46374	-0.256	5.46374	0.046	5.46374	-0.21		5.46282	0.063	5.46374	0.064	5.46374	0.046	5.46374	0.11
5.50117	-0.122	5.50117	-0.259	5.50117	0.046	5.50117	-0.213		5.50023	0.068	5.50117	0.068	5.50117	0.046	5.50117	0.114
5.53859	-0.125	5.53859	-0.266	5.53859	0.047	5.53859	-0.219		5.53765	0.071	5.53859	0.067	5.53859	0.047	5.53859	0.114
5.57601	-0.126	5.57601	-0.27	5.57601	0.049	5.57601	-0.221		5.57507	0.071	5.57601	0.071	5.57601	0.049	5.57601	0.12
5.61344	-0.126	5.61344	-0.275	5.61344	0.052	5.61344	-0.223		5.61248	0.069	5.61344	0.07	5.61344	0.052	5.61344	0.122
5.65086	-0.128	5.65086	-0.278	5.65086	0.056	5.65086	-0.222		5.6499	0.067	5.65086	0.07	5.65086	0.056	5.65086	0.126
5.68828	-0.125	5.68828	-0.281	5.68828	0.056	5.68828	-0.225		5.68732	0.065	5.68828	0.072	5.68828	0.056	5.68828	0.128
5.7257	-0.124	5.7257	-0.284	5.7257	0.053	5.7257	-0.231		5.72473	0.067	5.7257	0.074	5.7257	0.053	5.7257	0.127
5.76313	-0.125	5.76313	-0.289	5.76313	0.049	5.76313	-0.24		5.76215	0.073	5.76313	0.076	5.76313	0.049	5.76313	0.125
5.80055	-0.124	5.80055	-0.289	5.80055	0.045	5.80055	-0.244		5.79957	0.078	5.80055	0.079	5.80055	0.045	5.80055	0.124
5.83797	-0.125	5.83797	-0.289	5.83797	0.044	5.83797	-0.245		5.83698	0.079	5.83797	0.081	5.83797	0.044	5.83797	0.125
5.8754	-0.127	5.8754	-0.287	5.8754	0.046	5.8754	-0.241		5.8744	0.085	5.8754	0.08	5.8754	0.046	5.8754	0.126
5.91282	-0.13	5.91282	-0.287	5.91282	0.047	5.91282	-0.24		5.91181	0.081	5.91282	0.085	5.91282	0.047	5.91282	0.132
5.95024	-0.13	5.95024	-0.287	5.95024	0.05	5.95024	-0.237		5.94923	0.084	5.95024	0.091	5.95024	0.05	5.95024	0.141
5.98766	-0.132	5.98766	-0.292	5.98766	0.05	5.98766	-0.242		5.98665	0.085	5.98766	0.088	5.98766	0.05	5.98766	0.138
6.02509	-0.132	6.02509	-0.293	6.02509	0.052	6.02509	-0.241		6.02406	0.086	6.02509	0.088	6.02509	0.052	6.02509	0.14
6.06251	-0.132	6.06251	-0.294	6.06251	0.056	6.06251	-0.238		6.06148	0.084	6.06251	0.082	6.06251	0.056	6.06251	0.138
6.09993	-0.134	6.09993	-0.293	6.09993	0.059	6.09993	-0.234		6.0989	0.083	6.09993	0.085	6.09993	0.059	6.09993	0.144
6.13736	-0.134	6.13736	-0.295	6.13736	0.062	6.13736	-0.233		6.13631	0.078	6.13736	0.091	6.13736	0.062	6.13736	0.153
6.17478	-0.136	6.17478	-0.299	6.17478	0.065	6.17478	-0.234		6.17373	0.079	6.17478	0.094	6.17478	0.065	6.17478	0.159
6.2122	-0.136	6.2122	-0.303	6.2122	0.065	6.2122	-0.238		6.21115	0.083	6.2122	0.098	6.2122	0.065	6.2122	0.163
6.24963	-0.135	6.24963	-0.307	6.24963	0.067	6.24963	-0.24		6.24856	0.086	6.24963	0.1	6.24963	0.067	6.24963	0.167
6.28705	-0.134	6.28705	-0.31	6.28705	0.066	6.28705	-0.244		6.28598	0.088	6.28705	0.101	6.28705	0.066	6.28705	0.167
6.32447	-0.132	6.32447	-0.311	6.32447	0.065	6.32447	-0.246		6.3234	0.084	6.32447	0.104	6.32447	0.065	6.32447	0.169
6.36189	-0.128	6.36189	-0.314	6.36189	0.066	6.36189	-0.248		6.36081	0.085	6.36189	0.107	6.36189	0.066	6.36189	0.173
6.39932	-0.126	6.39932	-0.319	6.39932	0.067	6.39932	-0.252		6.39823	0.086	6.39932	0.108	6.39932	0.067	6.39932	0.175
6.43674	-0.127	6.43674	-0.324	6.43674	0.07	6.43674	-0.254		6.43565	0.092	6.43674	0.11	6.43674	0.07	6.43674	0.18
6.47416	-0.131	6.47416	-0.327	6.47416	0.071	6.47416	-0.256		6.47306	0.093	6.47416	0.112	6.47416	0.071	6.47416	0.183
6.51159	-0.134	6.51159	-0.328	6.51159	0.071	6.51159	-0.257		6.51048	0.096	6.51159	0.115	6.51159	0.071	6.51159	0.186
6.54901	-0.137	6.54901	-0.328	6.54901	0.072	6.54901	-0.256		6.5479	0.098	6.54901	0.116	6.54901	0.072	6.54901	0.188
6.58643	-0.136	6.58643	-0.331	6.58643	0.076	6.58643	-0.255		6.58531	0.1	6.58643	0.116	6.58643	0.076	6.58643	0.192
6.62385	-0.131	6.62385	-0.33	6.62385	0.078	6.62385	-0.252		6.62273	0.102	6.62385	0.115	6.62385	0.078	6.62385	0.193
6.66128	-0.133	6.66128	-0.332	6.66128	0.081	6.66128	-0.251		6.66015	0.1	6.66128	0.112	6.66128	0.081	6.66128	0.193
6.6987	-0.132	6.6987	-0.335	6.6987	0.078	6.6987	-0.257		6.69756	0.097	6.6987	0.111	6.6987	0.078	6.6987	0.189
6.73612	-0.135	6.73612	-0.336	6.73612	0.076	6.73612	-0.26		6.73498	0.097	6.73612	0.112	6.73612	0.076	6.73612	0.188
6.77355	-0.14	6.77355	-0.34	6.77355	0.074	6.77355	-0.266		6.7724	0.101	6.77355	0.112	6.77355	0.074	6.77355	0.186
6.81097	-0.138	6.81097	-0.341	6.81097	0.074	6.81097	-0.267		6.80981	0.106	6.81097	0.116	6.81097	0.074	6.81097	0.19
6.84839	-0.139	6.84839	-0.337	6.84839	0.076	6.84839	-0.261		6.84723	0.11	6.84839	0.114	6.84839	0.076	6.84839	0.19
6.88581	-0.137	6.88581	-0.337	6.88581	0.081	6.88581	-0.256		6.88464	0.112	6.88581	0.118	6.88581	0.081	6.88581	0.199
6.92324	-0.135	6.92324	-0.337	6.92324	0.083	6.92324	-0.254		6.92206	0.108	6.92324	0.119	6.92324	0.083	6.92324	0.202
6.96066	-0.134	6.96066	-0.339	6.96066	0.08	6.96066	-0.259		6.95948	0.109	6.96066	0.118	6.96066	0.08	6.96066	0.198
6.99808	-0.133	6.99808	-0.341	6.99808	0.078	6.99808	-0.263		6.99689	0.11	6.99808	0.119	6.99808	0.078	6.99808	0.197
7.03551	-0.135	7.03551	-0.343	7.03551	0.075	7.03551	-0.268		7.03431	0.113	7.03551	0.118	7.03551	0.075	7.03551	0.193
7.07293	-0.135	7.07293	-0.344	7.07293	0.074	7.07293	-0.27		7.07173	0.116	7.07293	0.115	7.07293	0.074	7.07293	0.189
7.11035	-0.135	7.11035	-0.344	7.11035	0.075	7.11035	-0.269		7.10914	0.114	7.11035	0.118	7.11035	0.075	7.11035	0.193
7.14778	-0.133	7.14778	-0.348	7.14778	0.076	7.14778	-0.272		7.14656	0.112	7.14778	0.12	7.14778	0.076	7.14778	0.196
7.1852	-0.133	7.1852	-0.347	7.1852	0.074	7.1852	-0.273		7.18398	0.112	7.1852	0.115	7.1852	0.074	7.1852	0.189
7.22262	-0.13	7.22262	-0.345	7.22262	0.077	7.22262	-0.268		7.22139	0.112	7.22262	0.115	7.22262	0.077	7.22262	0.192
7.26004	-0.133	7.26004	-0.345	7.26004	0.078	7.26004	-0.267		7.25881	0.112	7.26004	0.112	7.26004	0.078	7.26004	0.19
7.29747	-0.131	7.29747	-0.34	7.29747	0.076	7.29747	-0.264		7.29623	0.112	7.29747	0.113	7.29747	0.076	7.29747	0.189
7.33489	-0.133	7.33489	-0.337	7.33489	0.077	7.33489	-0.26		7.33364	0.11	7.33489	0.118	7.33489	0.077	7.33489	0.195
7.37231	-0.134	7.37231	-0.331	7.37231	0.075	7.37231	-0.256		7.37106	0.111	7.37231	0.12	7.37231	0.075	7.37231	0.195
7.40974	-0.134	7.40974	-0.333	7.40974	0.078	7.40974	-0.255		7.40848	0.112	7.40974	0.122	7.40974	0.078	7.40974	0.2
7.44716	-0.132	7.44716	-0.335	7.44716	0.08	7.44716	-0.255		7.44589	0.11	7.44716	0.122	7.44716	0.08	7.44716	0.202
7.48458	-0.131	7.48458	-0.34	7.48458	0.083	7.48458	-0.257		7.48331	0.109	7.48458	0.12	7.48458	0.083	7.48458	0.203
7.522	-0.131	7.522	-0.34	7.522	0.085	7.522	-0.255		7.52073	0.109	7.522	0.12	7.522	0.085	7.522	0.205
7.55943	-0.127	7.55943	-0.336	7.55943	0.084	7.55943	-0.252		7.55814	0.11	7.55943	0.116	7.55943	0.084	7.55943	0.2
7.59685	-0.128	7.59685	-0.334	7.59685	0.084	7.59685	-0.25		7.59556	0.112	7.59685	0.117	7.59685	0.084	7.59685	0.201
7.63427	-0.129	7.63427	-0.332	7.63427	0.084	7.63427	-0.248		7.63298	0.114	7.63427	0.118	7.63427	0.084	7.63427	0.202
7.6717	-0.127	7.6717	-0.329	7.6717	0.084	7.6717	-0.245		7.67039	0.115	7.6717	0.118	7.6717	0.084	7.6717	0.202
7.70912	-0.127	7.70912	-0.324	7.70912	0.081	7.70912	-0.243		7.70781	0.111	7.70912	0.121	7.70912	0.081	7.70912	0.202
7.74654	-0.124	7.74654	-0.32	7.74654	0.083	7.74654	-0.237		7.74523	0.107	7.74654	0.119	7.74654	0.083	7.74654	0.202
7.78396	-0.118	7.78396	-0.317	7.78396	0.082	7.78396	-0.235		7.78264	0.104	7.78396	0.117	7.78396	0.082	7.78396	0.199
7.82139	-0.115	7.82139	-0.315	7.82139	0.083	7.82139	-0.232		7.82006	0.102	7.82139	0.117	7.82139	0.083	7.82139	0.2
7.85881	-0.116	7.85881	-0.313	7.85881	0.085	7.85881	-0.228		7.85748	0.101	7.85881	0.119	7.85881	0.085	7.85881	0.204
7.89623	-0.111	7.89623	-0.312	7.89623	0.085	7.89623	-0.227		7.89489	0.102	7.89623	0.12	7.89623	0.085	7.89623	0.205
7.93366	-0.111	7.93366	-0.308	7.93366	0.087	7.93366	-0.221		7.93231	0.1	7.93366	0.122	7.93366	0.087	7.93366	0.209
7.97108	-0.109	7.97108	-0.302	7.97108	0.087	7.97108	-0.215		7.96972	0.097	7.97108	0.122	7.97108	0.087	7.97108	0.209
8.0085	-0.107	8.0085	-0.297	8.0085	0.086	8.0085	-0.211		8.00714	0.098	8.0085	0.123	8.0085	0.086	8.0085	0.209
8.04592	-0.109	8.04592	-0.292	8.04592	0.086	8.04592	-0.206		8.04456	0.095	8.04592	0.125	8.04592	0.086	8.04592	0.211
8.08335	-0.108	8.08335	-0.293	8.08335	0.086	8.08335	-0.207		8.08197	0.094	8.08335	0.121	8.08335	0.086	8.08335	0.207
8.12077	-0.107	8.12077	-0.292	8.12077	0.088	8.12077	-0.204		8.11939	0.093	8.12077	0.12	8.12077	0.088	8.12077	0.208
8.15819	-0.105	8.15819	-0.289	8.15819	0.09	8.15819	-0.199		8.15681	0.089	8.15819	0.117	8.15819	0.09	8.15819	0.207
8.19562	-0.105	8.19562	-0.289	8.19562	0.09	8.19562	-0.199		8.19422	0.088	8.19562	0.114	8.19562	0.09	8.19562	0.204
8.23304	-0.107	8.23304	-0.289	8.23304	0.092	8.23304	-0.197		8.23164	0.087	8.23304	0.116	8.23304	0.092	8.23304	0.208
8.27046	-0.11	8.27046	-0.286	8.27046	0.09	8.27046	-0.196		8.26906	0.086	8.27046	0.114	8.27046	0.09	8.27046	0.204
8.30789	-0.108	8.30789	-0.287	8.30789	0.089	8.30789	-0.198		8.30647	0.083	8.30789	0.117	8.30789	0.089	8.30789	0.206
8.34531	-0.107	8.34531	-0.287	8.34531	0.086	8.34531	-0.201		8.34389	0.08	8.34531	0.119	8.34531	0.086	8.34531	0.205
8.38273	-0.104	8.38273	-0.285	8.38273	0.085	8.38273	-0.2		8.38131	0.081	8.38273	0.122	8.38273	0.085	8.38273	0.207
8.42015	-0.099	8.42015	-0.286	8.42015	0.084	8.42015	-0.202		8.41872	0.083	8.42015	0.127	8.42015	0.084	8.42015	0.211
8.45758	-0.097	8.45758	-0.287	8.45758	0.085	8.45758	-0.202		8.45614	0.085	8.45758	0.125	8.45758	0.085	8.45758	0.21
8.495	-0.092	8.495	-0.282	8.495	0.082	8.495	-0.2		8.49356	0.083	8.495	0.123	8.495	0.082	8.495	0.205
8.53242	-0.089	8.53242	-0.283	8.53242	0.08	8.53242	-0.203		8.53097	0.078	8.53242	0.121	8.53242	0.08	8.53242	0.201
8.56985	-0.091	8.56985	-0.283	8.56985	0.079	8.56985	-0.204		8.56839	0.076	8.56985	0.123	8.56985	0.079	8.56985	0.202
8.60727	-0.089	8.60727	-0.281	8.60727	0.079	8.60727	-0.202		8.60581	0.076	8.60727	0.122	8.60727	0.079	8.60727	0.201
8.64469	-0.087	8.64469	-0.283	8.64469	0.08	8.64469	-0.203		8.64322	0.079	8.64469	0.125	8.64469	0.08	8.64469	0.205
8.68211	-0.086	8.68211	-0.282	8.68211	0.081	8.68211	-0.201		8.68064	0.084	8.68211	0.122	8.68211	0.081	8.68211	0.203
8.71954	-0.083	8.71954	-0.282	8.71954	0.083	8.71954	-0.199		8.71806	0.088	8.71954	0.121	8.71954	0.083	8.71954	0.204
8.75696	-0.082	8.75696	-0.282	8.75696	0.082	8.75696	-0.2		8.75547	0.087	8.75696	0.122	8.75696	0.082	8.75696	0.204
8.79438	-0.08	8.79438	-0.283	8.79438	0.084	8.79438	-0.199		8.79289	0.086	8.79438	0.121	8.79438	0.084	8.79438	0.205
8.83181	-0.078	8.83181	-0.282	8.83181	0.086	8.83181	-0.196		8.83031	0.087	8.83181	0.122	8.83181	0.086	8.83181	0.208
8.86923	-0.078	8.86923	-0.281	8.86923	0.089	8.86923	-0.192		8.86772	0.087	8.86923	0.123	8.86923	0.089	8.86923	0.212
8.90665	-0.078	8.90665	-0.283	8.90665	0.09	8.90665	-0.193		8.90514	0.086	8.90665	0.122	8.90665	0.09	8.90665	0.212
8.94407	-0.08	8.94407	-0.283	8.94407	0.09	8.94407	-0.193		8.94256	0.086	8.94407	0.121	8.94407	0.09	8.94407	0.211
8.9815	-0.079	8.9815	-0.283	8.9815	0.086	8.9815	-0.197		8.97997	0.08	8.9815	0.119	8.9815	0.086	8.9815	0.205
9.01892	-0.079	9.01892	-0.288	9.01892	0.081	9.01892	-0.207		9.01739	0.075	9.01892	0.116	9.01892	0.081	9.01892	0.197
9.05634	-0.079	9.05634	-0.288	9.05634	0.077	9.05634	-0.211		9.0548	0.074	9.05634	0.11	9.05634	0.077	9.05634	0.187
9.09377	-0.08	9.09377	-0.289	9.09377	0.078	9.09377	-0.211		9.09222	0.072	9.09377	0.107	9.09377	0.078	9.09377	0.185
9.13119	-0.082	9.13119	-0.292	9.13119	0.077	9.13119	-0.215		9.12964	0.071	9.13119	0.104	9.13119	0.077	9.13119	0.181
9.16861	-0.084	9.16861	-0.292	9.16861	0.071	9.16861	-0.221		9.16705	0.067	9.16861	0.102	9.16861	0.071	9.16861	0.173
9.20603	-0.089	9.20603	-0.294	9.20603	0.07	9.20603	-0.224		9.20447	0.066	9.20603	0.101	9.20603	0.07	9.20603	0.171
9.24346	-0.093	9.24346	-0.295	9.24346	0.065	9.24346	-0.23		9.24189	0.062	9.24346	0.101	9.24346	0.065	9.24346	0.166
9.28088	-0.098	9.28088	-0.296	9.28088	0.059	9.28088	-0.237		9.2793	0.061	9.28088	0.098	9.28088	0.059	9.28088	0.157
9.3183	-0.106	9.3183	-0.297	9.3183	0.057	9.3183	-0.24		9.31672	0.059	9.3183	0.093	9.3183	0.057	9.3183	0.15
9.35573	-0.115	9.35573	-0.297	9.35573	0.054	9.35573	-0.243		9.35414	0.06	9.35573	0.089	9.35573	0.054	9.35573	0.143
9.39315	-0.12	9.39315	-0.3	9.39315	0.05	9.39315	-0.25		9.39155	0.059	9.39315	0.086	9.39315	0.05	9.39315	0.136
9.43057	-0.123	9.43057	-0.303	9.43057	0.048	9.43057	-0.255		9.42897	0.055	9.43057	0.083	9.43057	0.048	9.43057	0.131
9.468	-0.123	9.468	-0.302	9.468	0.042	9.468	-0.26		9.46639	0.051	9.468	0.081	9.468	0.042	9.468	0.123
9.50542	-0.125	9.50542	-0.302	9.50542	0.039	9.50542	-0.263		9.5038	0.048	9.50542	0.08	9.50542	0.039	9.50542	0.119
9.54284	-0.133	9.54284	-0.3	9.54284	0.039	9.54284	-0.261		9.54122	0.044	9.54284	0.079	9.54284	0.039	9.54284	0.118
9.58026	-0.144	9.58026	-0.301	9.58026	0.036	9.58026	-0.265		9.57864	0.043	9.58026	0.077	9.58026	0.036	9.58026	0.113
9.61769	-0.15	9.61769	-0.302	9.61769	0.036	9.61769	-0.266		9.61605	0.045	9.61769	0.077	9.61769	0.036	9.61769	0.113
9.65511	-0.155	9.65511	-0.301	9.65511	0.03	9.65511	-0.271		9.65347	0.048	9.65511	0.077	9.65511	0.03	9.65511	0.107
9.69253	-0.156	9.69253	-0.304	9.69253	0.027	9.69253	-0.277		9.69089	0.05	9.69253	0.076	9.69253	0.027	9.69253	0.103
9.72996	-0.156	9.72996	-0.307	9.72996	0.027	9.72996	-0.28		9.7283	0.054	9.72996	0.074	9.72996	0.027	9.72996	0.101
9.76738	-0.158	9.76738	-0.306	9.76738	0.024	9.76738	-0.282		9.76572	0.052	9.76738	0.074	9.76738	0.024	9.76738	0.098
9.8048	-0.16	9.8048	-0.312	9.8048	0.024	9.8048	-0.288		9.80314	0.049	9.8048	0.07	9.8048	0.024	9.8048	0.094
9.84222	-0.161	9.84222	-0.313	9.84222	0.023	9.84222	-0.29		9.84055	0.048	9.84222	0.07	9.84222	0.023	9.84222	0.093
9.87965	-0.165	9.87965	-0.313	9.87965	0.019	9.87965	-0.294		9.87797	0.048	9.87965	0.069	9.87965	0.019	9.87965	0.088
9.91707	-0.169	9.91707	-0.314	9.91707	0.018	9.91707	-0.296		9.91539	0.048	9.91707	0.065	9.91707	0.018	9.91707	0.083
9.95449	-0.172	9.95449	-0.313	9.95449	0.015	9.95449	-0.298		9.9528	0.051	9.95449	0.065	9.95449	0.015	9.95449	0.08
9.99192	-0.176	9.99192	-0.314	9.99192	0.016	9.99192	-0.298		9.99022	0.052	9.99192	0.064	9.99192	0.016	9.99192	0.08
10.0293	-0.179	10.0293	-0.316	10.0293	0.015	10.0293	-0.301		10.0276	0.051	10.0293	0.069	10.0293	0.015	10.0293	0.084
10.0668	-0.182	10.0668	-0.317	10.0668	0.014	10.0668	-0.303		10.065	0.055	10.0668	0.069	10.0668	0.014	10.0668	0.083
10.1042	-0.186	10.1042	-0.318	10.1042	0.012	10.1042	-0.306		10.1025	0.055	10.1042	0.071	10.1042	0.012	10.1042	0.083
10.1416	-0.187	10.1416	-0.312	10.1416	0.009	10.1416	-0.303		10.1399	0.057	10.1416	0.073	10.1416	0.009	10.1416	0.082
10.179	-0.19	10.179	-0.309	10.179	0.011	10.179	-0.298		10.1773	0.056	10.179	0.071	10.179	0.011	10.179	0.082
10.2165	-0.19	10.2165	-0.306	10.2165	0.006	10.2165	-0.3		10.2147	0.055	10.2165	0.072	10.2165	0.006	10.2165	0.078
10.2539	-0.193	10.2539	-0.306	10.2539	0.005	10.2539	-0.301		10.2521	0.057	10.2539	0.076	10.2539	0.005	10.2539	0.081
10.2913	-0.195	10.2913	-0.309	10.2913	0.007	10.2913	-0.302		10.2896	0.052	10.2913	0.075	10.2913	0.007	10.2913	0.082
10.3287	-0.196	10.3287	-0.313	10.3287	0.007	10.3287	-0.306		10.327	0.05	10.3287	0.08	10.3287	0.007	10.3287	0.087
10.3661	-0.201	10.3661	-0.309	10.3661	0.009	10.3661	-0.3		10.3644	0.051	10.3661	0.08	10.3661	0.009	10.3661	0.089
10.4036	-0.205	10.4036	-0.31	10.4036	0.011	10.4036	-0.299		10.4018	0.051	10.4036	0.081	10.4036	0.011	10.4036	0.092
10.441	-0.205	10.441	-0.306	10.441	0.008	10.441	-0.298		10.4392	0.052	10.441	0.082	10.441	0.008	10.441	0.09
10.4784	-0.207	10.4784	-0.304	10.4784	0.009	10.4784	-0.295		10.4766	0.053	10.4784	0.078	10.4784	0.009	10.4784	0.087
10.5158	-0.203	10.5158	-0.305	10.5158	0.01	10.5158	-0.295		10.514	0.057	10.5158	0.078	10.5158	0.01	10.5158	0.088
10.5533	-0.205	10.5533	-0.311	10.5533	0.008	10.5533	-0.303		10.5515	0.056	10.5533	0.08	10.5533	0.008	10.5533	0.088
10.5907	-0.205	10.5907	-0.311	10.5907	0.01	10.5907	-0.301		10.5889	0.059	10.5907	0.081	10.5907	0.01	10.5907	0.091
10.6281	-0.204	10.6281	-0.313	10.6281	0.01	10.6281	-0.303		10.6263	0.059	10.6281	0.082	10.6281	0.01	10.6281	0.092
10.6655	-0.202	10.6655	-0.31	10.6655	0.009	10.6655	-0.301		10.6637	0.062	10.6655	0.078	10.6655	0.009	10.6655	0.087
10.7029	-0.198	10.7029	-0.31	10.7029	0.008	10.7029	-0.302		10.7011	0.063	10.7029	0.073	10.7029	0.008	10.7029	0.081
10.7404	-0.197	10.7404	-0.31	10.7404	0.006	10.7404	-0.304		10.7386	0.063	10.7404	0.074	10.7404	0.006	10.7404	0.08
10.7778	-0.197	10.7778	-0.31	10.7778	0.007	10.7778	-0.303		10.776	0.065	10.7778	0.074	10.7778	0.007	10.7778	0.081
10.8152	-0.196	10.8152	-0.309	10.8152	0.006	10.8152	-0.303		10.8134	0.064	10.8152	0.076	10.8152	0.006	10.8152	0.082
10.8526	-0.194	10.8526	-0.309	10.8526	0.007	10.8526	-0.302		10.8508	0.066	10.8526	0.08	10.8526	0.007	10.8526	0.087
10.8901	-0.195	10.8901	-0.309	10.8901	0.007	10.8901	-0.302		10.8882	0.071	10.8901	0.081	10.8901	0.007	10.8901	0.088
10.9275	-0.195	10.9275	-0.311	10.9275	0.01	10.9275	-0.301		10.9256	0.069	10.9275	0.081	10.9275	0.01	10.9275	0.091
10.9649	-0.198	10.9649	-0.311	10.9649	0.01	10.9649	-0.301		10.9631	0.073	10.9649	0.08	10.9649	0.01	10.9649	0.09
11.0023	-0.198	11.0023	-0.31	11.0023	0.012	11.0023	-0.298		11.0005	0.073	11.0023	0.078	11.0023	0.012	11.0023	0.09
11.0398	-0.196	11.0398	-0.309	11.0398	0.016	11.0398	-0.293		11.0379	0.075	11.0398	0.077	11.0398	0.016	11.0398	0.093
11.0772	-0.195	11.0772	-0.309	11.0772	0.017	11.0772	-0.292		11.0753	0.077	11.0772	0.078	11.0772	0.017	11.0772	0.095
11.1146	-0.195	11.1146	-0.308	11.1146	0.018	11.1146	-0.29		11.1127	0.084	11.1146	0.078	11.1146	0.018	11.1146	0.096
11.152	-0.191	11.152	-0.306	11.152	0.021	11.152	-0.285		11.1501	0.087	11.152	0.078	11.152	0.021	11.152	0.099
11.1895	-0.192	11.1895	-0.303	11.1895	0.017	11.1895	-0.286		11.1875	0.091	11.1895	0.075	11.1895	0.017	11.1895	0.092
11.2269	-0.192	11.2269	-0.304	11.2269	0.021	11.2269	-0.283		11.225	0.094	11.2269	0.075	11.2269	0.021	11.2269	0.096
11.2643	-0.191	11.2643	-0.302	11.2643	0.023	11.2643	-0.279		11.2624	0.096	11.2643	0.08	11.2643	0.023	11.2643	0.103
11.3017	-0.19	11.3017	-0.302	11.3017	0.023	11.3017	-0.279		11.2998	0.097	11.3017	0.084	11.3017	0.023	11.3017	0.107
11.3391	-0.186	11.3391	-0.301	11.3391	0.024	11.3391	-0.277		11.3372	0.098	11.3391	0.087	11.3391	0.024	11.3391	0.111
11.3766	-0.185	11.3766	-0.301	11.3766	0.024	11.3766	-0.277		11.3746	0.102	11.3766	0.088	11.3766	0.024	11.3766	0.112
11.414	-0.188	11.414	-0.303	11.414	0.018	11.414	-0.285		11.4121	0.106	11.414	0.084	11.414	0.018	11.414	0.102
11.4514	-0.187	11.4514	-0.302	11.4514	0.02	11.4514	-0.282		11.4495	0.108	11.4514	0.087	11.4514	0.02	11.4514	0.107
11.4888	-0.189	11.4888	-0.297	11.4888	0.025	11.4888	-0.272		11.4869	0.112	11.4888	0.088	11.4888	0.025	11.4888	0.113
11.5263	-0.185	11.5263	-0.296	11.5263	0.031	11.5263	-0.265		11.5243	0.114	11.5263	0.087	11.5263	0.031	11.5263	0.118
11.5637	-0.181	11.5637	-0.292	11.5637	0.037	11.5637	-0.255		11.5617	0.117	11.5637	0.094	11.5637	0.037	11.5637	0.131
11.6011	-0.179	11.6011	-0.287	11.6011	0.038	11.6011	-0.249		11.5991	0.118	11.6011	0.094	11.6011	0.038	11.6011	0.132
11.6385	-0.178	11.6385	-0.288	11.6385	0.042	11.6385	-0.246		11.6365	0.123	11.6385	0.095	11.6385	0.042	11.6385	0.137
11.676	-0.175	11.676	-0.283	11.676	0.044	11.676	-0.239		11.674	0.124	11.676	0.1	11.676	0.044	11.676	0.144
11.7134	-0.174	11.7134	-0.285	11.7134	0.046	11.7134	-0.239		11.7114	0.122	11.7134	0.099	11.7134	0.046	11.7134	0.145
11.7508	-0.172	11.7508	-0.286	11.7508	0.049	11.7508	-0.237		11.7488	0.128	11.7508	0.1	11.7508	0.049	11.7508	0.149
11.7882	-0.169	11.7882	-0.28	11.7882	0.052	11.7882	-0.228		11.7862	0.129	11.7882	0.098	11.7882	0.052	11.7882	0.15
11.8256	-0.167	11.8256	-0.278	11.8256	0.056	11.8256	-0.222		11.8236	0.133	11.8256	0.096	11.8256	0.056	11.8256	0.152
11.8631	-0.164	11.8631	-0.275	11.8631	0.062	11.8631	-0.213		11.8611	0.134	11.8631	0.099	11.8631	0.062	11.8631	0.161
11.9005	-0.16	11.9005	-0.274	11.9005	0.069	11.9005	-0.205		11.8985	0.138	11.9005	0.098	11.9005	0.069	11.9005	0.167
11.9379	-0.154	11.9379	-0.271	11.9379	0.074	11.9379	-0.197		11.9359	0.141	11.9379	0.098	11.9379	0.074	11.9379	0.172
11.9753	-0.146	11.9753	-0.27	11.9753	0.076	11.9753	-0.194		11.9733	0.142	11.9753	0.099	11.9753	0.076	11.9753	0.175
12.0128	-0.137	12.0128	-0.271	12.0128	0.081	12.0128	-0.19		12.0107	0.143	12.0128	0.098	12.0128	0.081	12.0128	0.179
12.0502	-0.126	12.0502	-0.267	12.0502	0.082	12.0502	-0.185		12.0481	0.141	12.0502	0.099	12.0502	0.082	12.0502	0.181
12.0876	-0.119	12.0876	-0.269	12.0876	0.086	12.0876	-0.183		12.0855	0.142	12.0876	0.098	12.0876	0.086	12.0876	0.184
12.125	-0.112	12.125	-0.266	12.125	0.091	12.125	-0.175		12.123	0.144	12.125	0.099	12.125	0.091	12.125	0.19
12.1624	-0.106	12.1624	-0.266	12.1624	0.094	12.1624	-0.172		12.1604	0.149	12.1624	0.096	12.1624	0.094	12.1624	0.19
12.1999	-0.103	12.1999	-0.265	12.1999	0.098	12.1999	-0.167		12.1978	0.153	12.1999	0.1	12.1999	0.098	12.1999	0.198
12.2373	-0.097	12.2373	-0.263	12.2373	0.1	12.2373	-0.163		12.2352	0.155	12.2373	0.105	12.2373	0.1	12.2373	0.205
12.2747	-0.091	12.2747	-0.259	12.2747	0.101	12.2747	-0.158		12.2726	0.156	12.2747	0.106	12.2747	0.101	12.2747	0.207
12.3121	-0.087	12.3121	-0.259	12.3121	0.106	12.3121	-0.153		12.31	0.157	12.3121	0.113	12.3121	0.106	12.3121	0.219
12.3496	-0.084	12.3496	-0.258	12.3496	0.108	12.3496	-0.15		12.3475	0.155	12.3496	0.114	12.3496	0.108	12.3496	0.222
12.387	-0.077	12.387	-0.261	12.387	0.114	12.387	-0.147		12.3849	0.156	12.387	0.111	12.387	0.114	12.387	0.225
12.4244	-0.075	12.4244	-0.263	12.4244	0.116	12.4244	-0.147		12.4223	0.166	12.4244	0.11	12.4244	0.116	12.4244	0.226
12.4618	-0.067	12.4618	-0.261	12.4618	0.118	12.4618	-0.143		12.4597	0.173	12.4618	0.108	12.4618	0.118	12.4618	0.226
12.4992	-0.063	12.4992	-0.256	12.4992	0.12	12.4992	-0.136		12.4971	0.18	12.4992	0.107	12.4992	0.12	12.4992	0.227
12.5367	-0.06	12.5367	-0.253	12.5367	0.118	12.5367	-0.135		12.5345	0.185	12.5367	0.109	12.5367	0.118	12.5367	0.227
12.5741	-0.052	12.5741	-0.252	12.5741	0.117	12.5741	-0.135		12.572	0.185	12.5741	0.115	12.5741	0.117	12.5741	0.232
12.6115	-0.051	12.6115	-0.251	12.6115	0.111	12.6115	-0.14		12.6094	0.192	12.6115	0.117	12.6115	0.111	12.6115	0.228
12.6489	-0.042	12.6489	-0.254	12.6489	0.108	12.6489	-0.146		12.6468	0.197	12.6489	0.118	12.6489	0.108	12.6489	0.226
12.6864	-0.037	12.6864	-0.254	12.6864	0.114	12.6864	-0.14		12.6842	0.206	12.6864	0.119	12.6864	0.114	12.6864	0.233
12.7238	-0.037	12.7238	-0.251	12.7238	0.115	12.7238	-0.136		12.7216	0.215	12.7238	0.123	12.7238	0.115	12.7238	0.238
12.7612	-0.033	12.7612	-0.249	12.7612	0.123	12.7612	-0.126		12.759	0.226	12.7612	0.13	12.7612	0.123	12.7612	0.253
12.7986	-0.032	12.7986	-0.241	12.7986	0.122	12.7986	-0.119		12.7965	0.237	12.7986	0.14	12.7986	0.122	12.7986	0.262
12.8361	-0.029	12.8361	-0.233	12.8361	0.121	12.8361	-0.112		12.8339	0.249	12.8361	0.145	12.8361	0.121	12.8361	0.266
12.8735	-0.023	12.8735	-0.22	12.8735	0.122	12.8735	-0.098		12.8713	0.265	12.8735	0.151	12.8735	0.122	12.8735	0.273
12.9109	-0.013	12.9109	-0.206	12.9109	0.125	12.9109	-0.081		12.9087	0.279	12.9109	0.161	12.9109	0.125	12.9109	0.286
12.9483	0	12.9483	-0.197	12.9483	0.128	12.9483	-0.069		12.9461	0.296	12.9483	0.172	12.9483	0.128	12.9483	0.3
12.9857	0.013	12.9857	-0.182	12.9857	0.132	12.9857	-0.05		12.9835	0.313	12.9857	0.188	12.9857	0.132	12.9857	0.32
13.0232	0.028	13.0232	-0.17	13.0232	0.133	13.0232	-0.037		13.021	0.33	13.0232	0.206	13.0232	0.133	13.0232	0.339
13.0606	0.046	13.0606	-0.159	13.0606	0.134	13.0606	-0.025		13.0584	0.352	13.0606	0.219	13.0606	0.134	13.0606	0.353
13.098	0.063	13.098	-0.137	13.098	0.132	13.098	-0.005		13.0958	0.37	13.098	0.234	13.098	0.132	13.098	0.366
13.1354	0.079	13.1354	-0.12	13.1354	0.131	13.1354	0.011		13.1332	0.392	13.1354	0.242	13.1354	0.131	13.1354	0.373
13.1729	0.097	13.1729	-0.099	13.1729	0.13	13.1729	0.031		13.1706	0.41	13.1729	0.254	13.1729	0.13	13.1729	0.384
13.2103	0.11	13.2103	-0.079	13.2103	0.133	13.2103	0.054		13.208	0.422	13.2103	0.263	13.2103	0.133	13.2103	0.396
13.2477	0.13	13.2477	-0.058	13.2477	0.137	13.2477	0.079		13.2455	0.44	13.2477	0.275	13.2477	0.137	13.2477	0.412
13.2851	0.147	13.2851	-0.039	13.2851	0.141	13.2851	0.102		13.2829	0.452	13.2851	0.29	13.2851	0.141	13.2851	0.431
13.3225	0.164	13.3225	-0.021	13.3225	0.146	13.3225	0.125		13.3203	0.466	13.3225	0.297	13.3225	0.146	13.3225	0.443
13.36	0.186	13.36	-0.01	13.36	0.149	13.36	0.139		13.3577	0.481	13.36	0.303	13.36	0.149	13.36	0.452
13.3974	0.202	13.3974	0	13.3974	0.155	13.3974	0.155		13.3951	0.491	13.3974	0.312	13.3974	0.155	13.3974	0.467
13.4348	0.217	13.4348	0.01	13.4348	0.157	13.4348	0.167		13.4325	0.501	13.4348	0.317	13.4348	0.157	13.4348	0.474
13.4723	0.23	13.4723	0.018	13.4723	0.159	13.4723	0.177		13.47	0.514	13.4723	0.326	13.4723	0.159	13.4723	0.485
13.5097	0.242	13.5097	0.03	13.5097	0.16	13.5097	0.19		13.5074	0.527	13.5097	0.332	13.5097	0.16	13.5097	0.492
13.5471	0.252	13.5471	0.035	13.5471	0.159	13.5471	0.194		13.5448	0.537	13.5471	0.335	13.5471	0.159	13.5471	0.494
13.5845	0.259	13.5845	0.042	13.5845	0.162	13.5845	0.204		13.5822	0.549	13.5845	0.342	13.5845	0.162	13.5845	0.504
13.6219	0.266	13.6219	0.044	13.6219	0.167	13.6219	0.211		13.6196	0.558	13.6219	0.344	13.6219	0.167	13.6219	0.511
13.6594	0.268	13.6594	0.043	13.6594	0.174	13.6594	0.217		13.657	0.569	13.6594	0.35	13.6594	0.174	13.6594	0.524
13.6968	0.277	13.6968	0.043	13.6968	0.18	13.6968	0.223		13.6945	0.575	13.6968	0.348	13.6968	0.18	13.6968	0.528
13.7342	0.285	13.7342	0.042	13.7342	0.186	13.7342	0.228		13.7319	0.588	13.7342	0.348	13.7342	0.186	13.7342	0.534
13.7716	0.299	13.7716	0.049	13.7716	0.193	13.7716	0.242		13.7693	0.604	13.7716	0.348	13.7716	0.193	13.7716	0.541
13.809	0.313	13.809	0.052	13.809	0.202	13.809	0.254		13.8067	0.623	13.809	0.348	13.809	0.202	13.809	0.55
13.8465	0.324	13.8465	0.057	13.8465	0.208	13.8465	0.265		13.8441	0.651	13.8465	0.353	13.8465	0.208	13.8465	0.561
13.8839	0.33	13.8839	0.06	13.8839	0.215	13.8839	0.275		13.8815	0.685	13.8839	0.361	13.8839	0.215	13.8839	0.576
13.9213	0.342	13.9213	0.061	13.9213	0.218	13.9213	0.279		13.919	0.735	13.9213	0.37	13.9213	0.218	13.9213	0.588
13.9587	0.358	13.9587	0.07	13.9587	0.226	13.9587	0.296		13.9564	0.813	13.9587	0.384	13.9587	0.226	13.9587	0.61
13.9962	0.378	13.9962	0.085	13.9962	0.236	13.9962	0.321		13.9938	0.938	13.9962	0.405	13.9962	0.236	13.9962	0.641
14.0336	0.401	14.0336	0.11	14.0336	0.247	14.0336	0.357		14.0312	1.125	14.0336	0.434	14.0336	0.247	14.0336	0.681
14.071	0.426	14.071	0.143	14.071	0.257	14.071	0.4		14.0686	1.42	14.071	0.471	14.071	0.257	14.071	0.728
14.1084	0.455	14.1084	0.191	14.1084	0.267	14.1084	0.458		14.106	1.853	14.1084	0.529	14.1084	0.267	14.1084	0.796
14.1459	0.496	14.1459	0.252	14.1459	0.278	14.1459	0.53		14.1435	2.433	14.1459	0.613	14.1459	0.278	14.1459	0.891
14.1833	0.559	14.1833	0.342	14.1833	0.291	14.1833	0.633		14.1809	3.246	14.1833	0.734	14.1833	0.291	14.1833	1.025
14.2207	0.644	14.2207	0.471	14.2207	0.303	14.2207	0.774		14.2183	4.235	14.2207	0.897	14.2207	0.303	14.2207	1.2
14.2581	0.766	14.2581	0.65	14.2581	0.311	14.2581	0.961		14.2557	5.449	14.2581	1.122	14.2581	0.311	14.2581	1.433
14.2956	0.942	14.2956	0.914	14.2956	0.315	14.2956	1.229		14.2931	6.784	14.2956	1.411	14.2956	0.315	14.2956	1.726
14.333	1.183	14.333	1.267	14.333	0.318	14.333	1.585		14.3305	8.166	14.333	1.786	14.333	0.318	14.333	2.104
14.3704	1.511	14.3704	1.724	14.3704	0.325	14.3704	2.049		14.368	9.629	14.3704	2.267	14.3704	0.325	14.3704	2.592
14.4078	1.973	14.4078	2.318	14.4078	0.331	14.4078	2.649		14.4054	11.031	14.4078	2.836	14.4078	0.331	14.4078	3.167
14.4452	2.56	14.4452	3.057	14.4452	0.338	14.4452	3.395		14.4428	12.36	14.4452	3.529	14.4452	0.338	14.4452	3.867
14.4827	3.33	14.4827	3.966	14.4827	0.345	14.4827	4.311		14.4802	13.582	14.4827	4.311	14.4827	0.345	14.4827	4.656
14.5201	4.263	14.5201	5.06	14.5201	0.35	14.5201	5.41		14.5176	14.69	14.5201	5.233	14.5201	0.35	14.5201	5.583
14.5575	5.364	14.5575	6.274	14.5575	0.36	14.5575	6.634		14.555	15.73	14.5575	6.265	14.5575	0.36	14.5575	6.625
14.5949	6.706	14.5949	7.664	14.5949	0.366	14.5949	8.03		14.5924	16.62	14.5949	7.33	14.5949	0.366	14.5949	7.696
14.6324	8.181	14.6324	9.204	14.6324	0.372	14.6324	9.576		14.6299	17.44	14.6324	8.46	14.6324	0.372	14.6324	8.832
14.6698	9.862	14.6698	10.813	14.6698	0.377	14.6698	11.19		14.6673	18.131	14.6698	9.632	14.6698	0.377	14.6698	10.009
14.7072	11.608	14.7072	12.521	14.7072	0.383	14.7072	12.904		14.7047	18.721	14.7072	10.757	14.7072	0.383	14.7072	11.14
14.7446	13.385	14.7446	14.153	14.7446	0.389	14.7446	14.542		14.7421	19.231	14.7446	11.884	14.7446	0.389	14.7446	12.273
14.782	15.231	14.782	15.777	14.782	0.394	14.782	16.171		14.7795	19.626	14.782	12.913	14.782	0.394	14.782	13.307
14.8195	17.014	14.8195	17.324	14.8195	0.404	14.8195	17.728		14.817	19.9	14.8195	13.836	14.8195	0.404	14.8195	14.24
14.8569	18.606	14.8569	18.67	14.8569	0.41	14.8569	19.08		14.8544	20.076	14.8569	14.675	14.8569	0.41	14.8569	15.085
14.8943	20.061	14.8943	19.872	14.8943	0.424	14.8943	20.296		14.8918	20.15	14.8943	15.348	14.8943	0.424	14.8943	15.772
14.9317	21.278	14.9317	20.825	14.9317	0.436	14.9317	21.261		14.9292	20.126	14.9317	15.902	14.9317	0.436	14.9317	16.338
14.9692	22.29	14.9692	21.548	14.9692	0.446	14.9692	21.994		14.9666	20.003	14.9692	16.285	14.9692	0.446	14.9692	16.731
15.0066	23.03	15.0066	22.045	15.0066	0.456	15.0066	22.501		15.004	19.802	15.0066	16.526	15.0066	0.456	15.0066	16.982
15.044	23.48	15.044	22.298	15.044	0.461	15.044	22.759		15.0414	19.518	15.044	16.631	15.044	0.461	15.044	17.092
15.0814	23.694	15.0814	22.336	15.0814	0.468	15.0814	22.804		15.0789	19.169	15.0814	16.606	15.0814	0.468	15.0814	17.074
15.1189	23.674	15.1189	22.166	15.1189	0.477	15.1189	22.643		15.1163	18.755	15.1189	16.456	15.1189	0.477	15.1189	16.933
15.1563	23.437	15.1563	21.825	15.1563	0.489	15.1563	22.314		15.1537	18.295	15.1563	16.197	15.1563	0.489	15.1563	16.686
15.1937	23.013	15.1937	21.307	15.1937	0.503	15.1937	21.81		15.1911	17.813	15.1937	15.85	15.1937	0.503	15.1937	16.353
15.2311	22.473	15.2311	20.685	15.2311	0.513	15.2311	21.198		15.2285	17.273	15.2311	15.411	15.2311	0.513	15.2311	15.924
15.2685	21.78	15.2685	19.939	15.2685	0.531	15.2685	20.47		15.266	16.713	15.2685	14.925	15.2685	0.531	15.2685	15.456
15.306	21.011	15.306	19.146	15.306	0.546	15.306	19.692		15.3034	16.156	15.306	14.383	15.306	0.546	15.306	14.929
15.3434	20.166	15.3434	18.315	15.3434	0.563	15.3434	18.878		15.3408	15.586	15.3434	13.81	15.3434	0.563	15.3434	14.373
15.3808	19.266	15.3808	17.43	15.3808	0.585	15.3808	18.015		15.3782	15.031	15.3808	13.225	15.3808	0.585	15.3808	13.81
15.4182	18.395	15.4182	16.565	15.4182	0.601	15.4182	17.166		15.4156	14.461	15.4182	12.608	15.4182	0.601	15.4182	13.209
15.4557	17.465	15.4557	15.693	15.4557	0.616	15.4557	16.309		15.453	13.912	15.4557	12.001	15.4557	0.616	15.4557	12.617
15.4931	16.548	15.4931	14.845	15.4931	0.634	15.4931	15.479		15.4904	13.408	15.4931	11.408	15.4931	0.634	15.4931	12.042
15.5305	15.662	15.5305	14.048	15.5305	0.648	15.5305	14.696		15.5279	12.924	15.5305	10.822	15.5305	0.648	15.5305	11.47
15.5679	14.799	15.5679	13.262	15.5679	0.666	15.5679	13.928		15.5653	12.467	15.5679	10.27	15.5679	0.666	15.5679	10.936
15.6053	14.013	15.6053	12.532	15.6053	0.688	15.6053	13.22		15.6027	12.045	15.6053	9.724	15.6053	0.688	15.6053	10.412
15.6428	13.235	15.6428	11.876	15.6428	0.701	15.6428	12.577		15.6401	11.654	15.6428	9.215	15.6428	0.701	15.6428	9.916
15.6802	12.503	15.6802	11.24	15.6802	0.717	15.6802	11.957		15.6775	11.326	15.6802	8.755	15.6802	0.717	15.6802	9.472
15.7176	11.854	15.7176	10.67	15.7176	0.735	15.7176	11.405		15.7149	11.03	15.7176	8.306	15.7176	0.735	15.7176	9.041
15.755	11.248	15.755	10.135	15.755	0.751	15.755	10.886		15.7524	10.763	15.755	7.899	15.755	0.751	15.755	8.65
15.7925	10.72	15.7925	9.647	15.7925	0.771	15.7925	10.418		15.7898	10.531	15.7925	7.505	15.7925	0.771	15.7925	8.276
15.8299	10.212	15.8299	9.216	15.8299	0.789	15.8299	10.005		15.8272	10.328	15.8299	7.139	15.8299	0.789	15.8299	7.928
15.8673	9.755	15.8673	8.793	15.8673	0.805	15.8673	9.598		15.8646	10.16	15.8673	6.818	15.8673	0.805	15.8673	7.623
15.9047	9.357	15.9047	8.411	15.9047	0.824	15.9047	9.235		15.902	10.011	15.9047	6.507	15.9047	0.824	15.9047	7.331
15.9422	8.989	15.9422	8.044	15.9422	0.843	15.9422	8.887		15.9395	9.89	15.9422	6.231	15.9422	0.843	15.9422	7.074
15.9796	8.657	15.9796	7.71	15.9796	0.864	15.9796	8.574		15.9769	9.788	15.9796	5.961	15.9796	0.864	15.9796	6.825
16.017	8.363	16.017	7.405	16.017	0.886	16.017	8.291		16.0143	9.701	16.017	5.706	16.017	0.886	16.017	6.592
16.0544	8.091	16.0544	7.098	16.0544	0.907	16.0544	8.005		16.0517	9.633	16.0544	5.476	16.0544	0.907	16.0544	6.383
16.0919	7.853	16.0919	6.807	16.0919	0.942	16.0919	7.749		16.0891	9.575	16.0919	5.249	16.0919	0.942	16.0919	6.191
16.1293	7.643	16.1293	6.533	16.1293	0.982	16.1293	7.515		16.1265	9.532	16.1293	5.037	16.1293	0.982	16.1293	6.019
16.1667	7.46	16.1667	6.265	16.1667	1.033	16.1667	7.298		16.1639	9.501	16.1667	4.842	16.1667	1.033	16.1667	5.875
16.2041	7.302	16.2041	6.015	16.2041	1.096	16.2041	7.111		16.2014	9.477	16.2041	4.655	16.2041	1.096	16.2041	5.751
16.2415	7.18	16.2415	5.76	16.2415	1.176	16.2415	6.936		16.2388	9.462	16.2415	4.485	16.2415	1.176	16.2415	5.661
16.279	7.098	16.279	5.518	16.279	1.279	16.279	6.797		16.2762	9.451	16.279	4.311	16.279	1.279	16.279	5.59
16.3164	7.057	16.3164	5.277	16.3164	1.416	16.3164	6.693		16.3136	9.446	16.3164	4.145	16.3164	1.416	16.3164	5.561
16.3538	7.064	16.3538	5.041	16.3538	1.588	16.3538	6.629		16.351	9.44	16.3538	3.983	16.3538	1.588	16.3538	5.571
16.3912	7.12	16.3912	4.818	16.3912	1.796	16.3912	6.614		16.3884	9.435	16.3912	3.827	16.3912	1.796	16.3912	5.623
16.4287	7.234	16.4287	4.594	16.4287	2.062	16.4287	6.656		16.4259	9.43	16.4287	3.681	16.4287	2.062	16.4287	5.743
16.4661	7.412	16.4661	4.371	16.4661	2.388	16.4661	6.759		16.4633	9.422	16.4661	3.534	16.4661	2.388	16.4661	5.922
16.5035	7.651	16.5035	4.165	16.5035	2.763	16.5035	6.928		16.5007	9.409	16.5035	3.397	16.5035	2.763	16.5035	6.16
16.5409	7.967	16.5409	3.961	16.5409	3.207	16.5409	7.168		16.5381	9.394	16.5409	3.269	16.5409	3.207	16.5409	6.476
16.5784	8.336	16.5784	3.768	16.5784	3.707	16.5784	7.475		16.5755	9.37	16.5784	3.142	16.5784	3.707	16.5784	6.849
16.6158	8.772	16.6158	3.577	16.6158	4.279	16.6158	7.856		16.613	9.336	16.6158	3.02	16.6158	4.279	16.6158	7.299
16.6532	9.249	16.6532	3.389	16.6532	4.912	16.6532	8.301		16.6504	9.292	16.6532	2.896	16.6532	4.912	16.6532	7.808
16.6906	9.75	16.6906	3.214	16.6906	5.565	16.6906	8.779		16.6878	9.236	16.6906	2.78	16.6906	5.565	16.6906	8.345
16.728	10.29	16.728	3.039	16.728	6.262	16.728	9.301		16.7252	9.17	16.728	2.669	16.728	6.262	16.728	8.931
16.7655	10.81	16.7655	2.875	16.7655	6.973	16.7655	9.848		16.7626	9.096	16.7655	2.56	16.7655	6.973	16.7655	9.533
16.8029	11.33	16.8029	2.721	16.8029	7.687	16.8029	10.408		16.8	9.01	16.8029	2.452	16.8029	7.687	16.8029	10.139
16.8403	11.82	16.8403	2.57	16.8403	8.394	16.8403	10.964		16.8375	8.918	16.8403	2.348	16.8403	8.394	16.8403	10.742
16.8777	12.253	16.8777	2.437	16.8777	9.03	16.8777	11.467		16.8749	8.816	16.8777	2.249	16.8777	9.03	16.8777	11.279
16.9152	12.648	16.9152	2.294	16.9152	9.629	16.9152	11.923		16.9123	8.711	16.9152	2.16	16.9152	9.629	16.9152	11.789
16.9526	12.963	16.9526	2.161	16.9526	10.171	16.9526	12.332		16.9497	8.604	16.9526	2.07	16.9526	10.171	16.9526	12.241
16.99	13.214	16.99	2.036	16.99	10.618	16.99	12.654		16.9871	8.503	16.99	1.982	16.99	10.618	16.99	12.6
17.0274	13.407	17.0274	1.919	17.0274	11.011	17.0274	12.93		17.0245	8.411	17.0274	1.901	17.0274	11.011	17.0274	12.912
17.0648	13.525	17.0648	1.813	17.0648	11.307	17.0648	13.12		17.0619	8.336	17.0648	1.821	17.0648	11.307	17.0648	13.128
17.1023	13.588	17.1023	1.708	17.1023	11.542	17.1023	13.25		17.0994	8.274	17.1023	1.748	17.1023	11.542	17.1023	13.29
17.1397	13.604	17.1397	1.609	17.1397	11.715	17.1397	13.324		17.1368	8.237	17.1397	1.679	17.1397	11.715	17.1397	13.394
17.1771	13.578	17.1771	1.517	17.1771	11.826	17.1771	13.343		17.1742	8.23	17.1771	1.607	17.1771	11.826	17.1771	13.433
17.2145	13.53	17.2145	1.427	17.2145	11.9	17.2145	13.327		17.2116	8.253	17.2145	1.543	17.2145	11.9	17.2145	13.443
17.252	13.471	17.252	1.342	17.252	11.944	17.252	13.286		17.249	8.32	17.252	1.478	17.252	11.944	17.252	13.422
17.2894	13.408	17.2894	1.261	17.2894	11.976	17.2894	13.237		17.2864	8.426	17.2894	1.421	17.2894	11.976	17.2894	13.397
17.3268	13.358	17.3268	1.185	17.3268	12	17.3268	13.185		17.3239	8.568	17.3268	1.366	17.3268	12	17.3268	13.366
17.3642	13.328	17.3642	1.12	17.3642	12.029	17.3642	13.149		17.3613	8.757	17.3642	1.316	17.3642	12.029	17.3642	13.345
17.4017	13.326	17.4017	1.055	17.4017	12.074	17.4017	13.129		17.3987	8.978	17.4017	1.272	17.4017	12.074	17.4017	13.346
17.4391	13.346	17.4391	0.996	17.4391	12.14	17.4391	13.136		17.4361	9.238	17.4391	1.224	17.4391	12.14	17.4391	13.364
17.4765	13.399	17.4765	0.943	17.4765	12.235	17.4765	13.178		17.4735	9.53	17.4765	1.18	17.4765	12.235	17.4765	13.415
17.5139	13.476	17.5139	0.888	17.5139	12.361	17.5139	13.249		17.5109	9.834	17.5139	1.141	17.5139	12.361	17.5139	13.502
17.5513	13.572	17.5513	0.84	17.5513	12.501	17.5513	13.341		17.5484	10.169	17.5513	1.1	17.5513	12.501	17.5513	13.601
17.5888	13.69	17.5888	0.795	17.5888	12.667	17.5888	13.462		17.5858	10.515	17.5888	1.067	17.5888	12.667	17.5888	13.734
17.6262	13.827	17.6262	0.752	17.6262	12.85	17.6262	13.602		17.6232	10.847	17.6262	1.034	17.6262	12.85	17.6262	13.884
17.6636	13.978	17.6636	0.716	17.6636	13.04	17.6636	13.756		17.6606	11.194	17.6636	1.001	17.6636	13.04	17.6636	14.041
17.701	14.138	17.701	0.678	17.701	13.247	17.701	13.925		17.698	11.526	17.701	0.974	17.701	13.247	17.701	14.221
17.7385	14.302	17.7385	0.642	17.7385	13.447	17.7385	14.089		17.7354	11.853	17.7385	0.946	17.7385	13.447	17.7385	14.393
17.7759	14.461	17.7759	0.611	17.7759	13.645	17.7759	14.256		17.7729	12.166	17.7759	0.919	17.7759	13.645	17.7759	14.564
17.8133	14.611	17.8133	0.577	17.8133	13.832	17.8133	14.409		17.8103	12.437	17.8133	0.895	17.8133	13.832	17.8133	14.727
17.8507	14.74	17.8507	0.55	17.8507	13.998	17.8507	14.548		17.8477	12.691	17.8507	0.875	17.8507	13.998	17.8507	14.873
17.8881	14.843	17.8881	0.525	17.8881	14.145	17.8881	14.67		17.8851	12.897	17.8881	0.852	17.8881	14.145	17.8881	14.997
17.9256	14.922	17.9256	0.501	17.9256	14.256	17.9256	14.757		17.9225	13.063	17.9256	0.834	17.9256	14.256	17.9256	15.09
17.963	14.969	17.963	0.481	17.963	14.338	17.963	14.819		17.9599	13.183	17.963	0.814	17.963	14.338	17.963	15.152
18.0004	14.974	18.0004	0.462	18.0004	14.382	18.0004	14.844		17.9974	13.249	18.0004	0.798	18.0004	14.382	18.0004	15.18
18.0378	14.941	18.0378	0.452	18.0378	14.381	18.0378	14.833		18.0348	13.265	18.0378	0.784	18.0378	14.381	18.0378	15.165
18.0753	14.866	18.0753	0.451	18.0753	14.334	18.0753	14.785		18.0722	13.229	18.0753	0.775	18.0753	14.334	18.0753	15.109
18.1127	14.745	18.1127	0.451	18.1127	14.234	18.1127	14.685		18.1096	13.144	18.1127	0.769	18.1127	14.234	18.1127	15.003
18.1501	14.585	18.1501	0.455	18.1501	14.092	18.1501	14.547		18.147	13.005	18.1501	0.772	18.1501	14.092	18.1501	14.864
18.1875	14.376	18.1875	0.471	18.1875	13.892	18.1875	14.363		18.1844	12.833	18.1875	0.776	18.1875	13.892	18.1875	14.668
18.225	14.139	18.225	0.495	18.225	13.647	18.225	14.142		18.2219	12.605	18.225	0.792	18.225	13.647	18.225	14.439
18.2624	13.86	18.2624	0.537	18.2624	13.355	18.2624	13.892		18.2593	12.342	18.2624	0.814	18.2624	13.355	18.2624	14.169
18.2998	13.564	18.2998	0.592	18.2998	13.02	18.2998	13.612		18.2967	12.058	18.2998	0.852	18.2998	13.02	18.2998	13.872
18.3372	13.238	18.3372	0.66	18.3372	12.656	18.3372	13.316		18.3341	11.739	18.3372	0.899	18.3372	12.656	18.3372	13.555
18.3746	12.905	18.3746	0.751	18.3746	12.244	18.3746	12.995		18.3715	11.424	18.3746	0.957	18.3746	12.244	18.3746	13.201
18.4121	12.573	18.4121	0.86	18.4121	11.812	18.4121	12.672		18.4089	11.078	18.4121	1.035	18.4121	11.812	18.4121	12.847
18.4495	12.225	18.4495	0.982	18.4495	11.35	18.4495	12.332		18.4464	10.734	18.4495	1.127	18.4495	11.35	18.4495	12.477
18.4869	11.883	18.4869	1.131	18.4869	10.88	18.4869	12.011		18.4838	10.404	18.4869	1.221	18.4869	10.88	18.4869	12.101
18.5243	11.562	18.5243	1.289	18.5243	10.408	18.5243	11.697		18.5212	10.07	18.5243	1.335	18.5243	10.408	18.5243	11.743
18.5618	11.251	18.5618	1.463	18.5618	9.919	18.5618	11.382		18.5586	9.736	18.5618	1.453	18.5618	9.919	18.5618	11.372
18.5992	10.962	18.5992	1.649	18.5992	9.425	18.5992	11.074		18.596	9.425	18.5992	1.581	18.5992	9.425	18.5992	11.006
18.6366	10.677	18.6366	1.831	18.6366	8.959	18.6366	10.79		18.6334	9.11	18.6366	1.714	18.6366	8.959	18.6366	10.673
18.674	10.41	18.674	2.023	18.674	8.491	18.674	10.514		18.6709	8.814	18.674	1.834	18.674	8.491	18.674	10.325
18.7114	10.162	18.7114	2.213	18.7114	8.046	18.7114	10.259		18.7083	8.522	18.7114	1.962	18.7114	8.046	18.7114	10.008
18.7489	9.92	18.7489	2.394	18.7489	7.596	18.7489	9.99		18.7457	8.233	18.7489	2.074	18.7489	7.596	18.7489	9.67
18.7863	9.688	18.7863	2.557	18.7863	7.164	18.7863	9.721		18.7831	7.96	18.7863	2.18	18.7863	7.164	18.7863	9.344
18.8237	9.455	18.8237	2.702	18.8237	6.772	18.8237	9.474		18.8205	7.684	18.8237	2.276	18.8237	6.772	18.8237	9.048
18.8611	9.22	18.8611	2.824	18.8611	6.386	18.8611	9.21		18.8579	7.421	18.8611	2.346	18.8611	6.386	18.8611	8.732
18.8986	8.993	18.8986	2.927	18.8986	6.025	18.8986	8.952		18.8954	7.153	18.8986	2.406	18.8986	6.025	18.8986	8.431
18.936	8.748	18.936	2.995	18.936	5.677	18.936	8.672		18.9328	6.88	18.936	2.449	18.936	5.677	18.936	8.126
18.9734	8.493	18.9734	3.038	18.9734	5.346	18.9734	8.384		18.9702	6.62	18.9734	2.468	18.9734	5.346	18.9734	7.814
19.0108	8.229	19.0108	3.056	19.0108	5.05	19.0108	8.106		19.0076	6.349	19.0108	2.469	19.0108	5.05	19.0108	7.519
19.0483	7.955	19.0483	3.052	19.0483	4.763	19.0483	7.815		19.045	6.088	19.0483	2.45	19.0483	4.763	19.0483	7.213
19.0857	7.685	19.0857	3.02	19.0857	4.494	19.0857	7.514		19.0824	5.835	19.0857	2.417	19.0857	4.494	19.0857	6.911
19.1231	7.409	19.1231	2.966	19.1231	4.244	19.1231	7.21		19.1199	5.573	19.1231	2.371	19.1231	4.244	19.1231	6.615
19.1605	7.123	19.1605	2.893	19.1605	4.007	19.1605	6.9		19.1573	5.328	19.1605	2.316	19.1605	4.007	19.1605	6.323
19.1979	6.842	19.1979	2.805	19.1979	3.801	19.1979	6.606		19.1947	5.126	19.1979	2.256	19.1979	3.801	19.1979	6.057
19.2354	6.55	19.2354	2.697	19.2354	3.604	19.2354	6.301		19.2321	4.916	19.2354	2.188	19.2354	3.604	19.2354	5.792
19.2728	6.268	19.2728	2.578	19.2728	3.419	19.2728	5.997		19.2695	4.72	19.2728	2.113	19.2728	3.419	19.2728	5.532
19.3102	5.988	19.3102	2.457	19.3102	3.254	19.3102	5.711		19.3069	4.513	19.3102	2.032	19.3102	3.254	19.3102	5.286
19.3476	5.707	19.3476	2.326	19.3476	3.094	19.3476	5.42		19.3444	4.3	19.3476	1.95	19.3476	3.094	19.3476	5.044
19.3851	5.441	19.3851	2.192	19.3851	2.957	19.3851	5.149		19.3818	4.117	19.3851	1.869	19.3851	2.957	19.3851	4.826
19.4225	5.171	19.4225	2.061	19.4225	2.83	19.4225	4.891		19.4192	3.953	19.4225	1.802	19.4225	2.83	19.4225	4.632
19.4599	4.924	19.4599	1.927	19.4599	2.708	19.4599	4.635		19.4566	3.813	19.4599	1.743	19.4599	2.708	19.4599	4.451
19.4973	4.687	19.4973	1.803	19.4973	2.6	19.4973	4.403		19.494	3.673	19.4973	1.698	19.4973	2.6	19.4973	4.298
19.5348	4.455	19.5348	1.699	19.5348	2.495	19.5348	4.194		19.5314	3.566	19.5348	1.665	19.5348	2.495	19.5348	4.16
19.5722	4.247	19.5722	1.587	19.5722	2.399	19.5722	3.986		19.5689	3.483	19.5722	1.65	19.5722	2.399	19.5722	4.049
19.6096	4.041	19.6096	1.486	19.6096	2.319	19.6096	3.805		19.6063	3.421	19.6096	1.653	19.6096	2.319	19.6096	3.972
19.647	3.855	19.647	1.386	19.647	2.241	19.647	3.627		19.6437	3.388	19.647	1.676	19.647	2.241	19.647	3.917
19.6844	3.684	19.6844	1.287	19.6844	2.178	19.6844	3.465		19.6811	3.387	19.6844	1.722	19.6844	2.178	19.6844	3.9
19.7219	3.513	19.7219	1.2	19.7219	2.151	19.7219	3.351		19.7185	3.417	19.7219	1.772	19.7219	2.151	19.7219	3.923
19.7593	3.361	19.7593	1.113	19.7593	2.096	19.7593	3.209		19.7559	3.482	19.7593	1.841	19.7593	2.096	19.7593	3.937
19.7967	3.212	19.7967	1.033	19.7967	2.046	19.7967	3.079		19.7934	3.578	19.7967	1.929	19.7967	2.046	19.7967	3.975
19.8341	3.074	19.8341	0.955	19.8341	1.988	19.8341	2.943		19.8308	3.699	19.8341	2.03	19.8341	1.988	19.8341	4.018
19.8716	3	19.8716	0.886	19.8716	1.924	19.8716	2.81		19.8682	3.852	19.8716	2.153	19.8716	1.924	19.8716	4.077
19.909	2.898	19.909	0.826	19.909	1.885	19.909	2.711		19.9056	4.024	19.909	2.282	19.909	1.885	19.909	4.167
19.9464	2.786	19.9464	0.768	19.9464	1.838	19.9464	2.606		19.943	4.214	19.9464	2.419	19.9464	1.838	19.9464	4.257
19.9838	2.684	19.9838	0.721	19.9838	1.794	19.9838	2.515		19.9804	4.418	19.9838	2.556	19.9838	1.794	19.9838	4.35
20.0212	2.526	20.0212	0.674	20.0212	1.753	20.0212	2.427		20.0178	4.633	20.0212	2.685	20.0212	1.753	20.0212	4.438
20.0587	2.428	20.0587	0.629	20.0587	1.712	20.0587	2.341		20.0553	4.848	20.0587	2.811	20.0587	1.712	20.0587	4.523
20.0961	2.335	20.0961	0.589	20.0961	1.678	20.0961	2.267		20.0927	5.051	20.0961	2.924	20.0961	1.678	20.0961	4.602
20.1335	2.245	20.1335	0.549	20.1335	1.64	20.1335	2.189		20.1301	5.239	20.1335	3.027	20.1335	1.64	20.1335	4.667
20.171	2.159	20.171	0.509	20.171	1.604	20.171	2.113		20.1675	5.412	20.171	3.116	20.171	1.604	20.171	4.72
20.2084	2.078	20.2084	0.474	20.2084	1.563	20.2084	2.037		20.2049	5.564	20.2084	3.182	20.2084	1.563	20.2084	4.745
20.2458	2.006	20.2458	0.44	20.2458	1.52	20.2458	1.96		20.2423	5.687	20.2458	3.231	20.2458	1.52	20.2458	4.751
20.2832	1.935	20.2832	0.413	20.2832	1.477	20.2832	1.89		20.2798	5.78	20.2832	3.257	20.2832	1.477	20.2832	4.734
20.3206	1.863	20.3206	0.383	20.3206	1.43	20.3206	1.813		20.3172	5.838	20.3206	3.261	20.3206	1.43	20.3206	4.691
20.3581	1.8	20.3581	0.351	20.3581	1.384	20.3581	1.735		20.3546	5.856	20.3581	3.247	20.3581	1.384	20.3581	4.631
20.3955	1.738	20.3955	0.323	20.3955	1.34	20.3955	1.663		20.392	5.839	20.3955	3.209	20.3955	1.34	20.3955	4.549
20.4329	1.675	20.4329	0.297	20.4329	1.302	20.4329	1.599		20.4294	5.783	20.4329	3.157	20.4329	1.302	20.4329	4.459
20.4703	1.62	20.4703	0.278	20.4703	1.261	20.4703	1.539		20.4669	5.693	20.4703	3.082	20.4703	1.261	20.4703	4.343
20.5078	1.56	20.5078	0.259	20.5078	1.222	20.5078	1.481		20.5043	5.572	20.5078	2.993	20.5078	1.222	20.5078	4.215
20.5452	1.504	20.5452	0.244	20.5452	1.178	20.5452	1.422		20.5417	5.415	20.5452	2.888	20.5452	1.178	20.5452	4.066
20.5826	1.448	20.5826	0.227	20.5826	1.134	20.5826	1.361		20.5791	5.228	20.5826	2.773	20.5826	1.134	20.5826	3.907
20.62	1.398	20.62	0.211	20.62	1.097	20.62	1.308		20.6165	5.025	20.62	2.655	20.62	1.097	20.62	3.752
20.6574	1.351	20.6574	0.199	20.6574	1.061	20.6574	1.26		20.6539	4.796	20.6574	2.522	20.6574	1.061	20.6574	3.583
20.6949	1.308	20.6949	0.186	20.6949	1.028	20.6949	1.214		20.6913	4.548	20.6949	2.386	20.6949	1.028	20.6949	3.414
20.7323	1.266	20.7323	0.177	20.7323	0.993	20.7323	1.17		20.7288	4.303	20.7323	2.248	20.7323	0.993	20.7323	3.241
20.7697	1.22	20.7697	0.167	20.7697	0.957	20.7697	1.124		20.7662	4.046	20.7697	2.113	20.7697	0.957	20.7697	3.07
20.8071	1.179	20.8071	0.16	20.8071	0.925	20.8071	1.085		20.8036	3.801	20.8071	1.981	20.8071	0.925	20.8071	2.906
20.8446	1.145	20.8446	0.151	20.8446	0.899	20.8446	1.05		20.841	3.552	20.8446	1.85	20.8446	0.899	20.8446	2.749
20.882	1.111	20.882	0.142	20.882	0.872	20.882	1.014		20.8784	3.309	20.882	1.729	20.882	0.872	20.882	2.601
20.9194	1.078	20.9194	0.136	20.9194	0.846	20.9194	0.982		20.9158	3.079	20.9194	1.609	20.9194	0.846	20.9194	2.455
20.9568	1.044	20.9568	0.132	20.9568	0.823	20.9568	0.955		20.9533	2.86	20.9568	1.501	20.9568	0.823	20.9568	2.324
20.9943	1.01	20.9943	0.131	20.9943	0.801	20.9943	0.932		20.9907	2.655	20.9943	1.401	20.9943	0.801	20.9943	2.202
21.0317	0.985	21.0317	0.129	21.0317	0.782	21.0317	0.911		21.0281	2.456	21.0317	1.309	21.0317	0.782	21.0317	2.091
21.0691	0.963	21.0691	0.126	21.0691	0.764	21.0691	0.89		21.0655	2.273	21.0691	1.223	21.0691	0.764	21.0691	1.987
21.1065	0.941	21.1065	0.125	21.1065	0.748	21.1065	0.873		21.1029	2.111	21.1065	1.149	21.1065	0.748	21.1065	1.897
21.1439	0.921	21.1439	0.124	21.1439	0.729	21.1439	0.853		21.1404	1.964	21.1439	1.081	21.1439	0.729	21.1439	1.81
21.1814	0.897	21.1814	0.128	21.1814	0.713	21.1814	0.841		21.1778	1.836	21.1814	1.019	21.1814	0.713	21.1814	1.732
21.2188	0.881	21.2188	0.129	21.2188	0.701	21.2188	0.83		21.2152	1.716	21.2188	0.964	21.2188	0.701	21.2188	1.665
21.2562	0.872	21.2562	0.132	21.2562	0.693	21.2562	0.825		21.2526	1.607	21.2562	0.916	21.2562	0.693	21.2562	1.609
21.2936	0.861	21.2936	0.139	21.2936	0.684	21.2936	0.823		21.29	1.513	21.2936	0.873	21.2936	0.684	21.2936	1.557
21.3311	0.858	21.3311	0.143	21.3311	0.676	21.3311	0.819		21.3274	1.429	21.3311	0.831	21.3311	0.676	21.3311	1.507
21.3685	0.851	21.3685	0.153	21.3685	0.668	21.3685	0.821		21.3649	1.356	21.3685	0.798	21.3685	0.668	21.3685	1.466
21.4059	0.847	21.4059	0.158	21.4059	0.661	21.4059	0.819		21.4023	1.294	21.4059	0.767	21.4059	0.661	21.4059	1.428
21.4433	0.844	21.4433	0.16	21.4433	0.654	21.4433	0.814		21.4397	1.244	21.4433	0.743	21.4433	0.654	21.4433	1.397
21.4808	0.842	21.4808	0.162	21.4808	0.651	21.4808	0.813		21.4771	1.204	21.4808	0.726	21.4808	0.651	21.4808	1.377
21.5182	0.841	21.5182	0.163	21.5182	0.644	21.5182	0.807		21.5145	1.17	21.5182	0.71	21.5182	0.644	21.5182	1.354
21.5556	0.842	21.5556	0.162	21.5556	0.638	21.5556	0.8		21.5519	1.142	21.5556	0.692	21.5556	0.638	21.5556	1.33
21.593	0.843	21.593	0.165	21.593	0.636	21.593	0.801		21.5893	1.121	21.593	0.68	21.593	0.636	21.593	1.316
21.6304	0.841	21.6304	0.161	21.6304	0.637	21.6304	0.798		21.6268	1.101	21.6304	0.668	21.6304	0.637	21.6304	1.305
21.6679	0.841	21.6679	0.161	21.6679	0.638	21.6679	0.799		21.6642	1.092	21.6679	0.659	21.6679	0.638	21.6679	1.297
21.7053	0.841	21.7053	0.158	21.7053	0.637	21.7053	0.795		21.7016	1.084	21.7053	0.659	21.7053	0.637	21.7053	1.296
21.7427	0.84	21.7427	0.158	21.7427	0.636	21.7427	0.794		21.739	1.076	21.7427	0.658	21.7427	0.636	21.7427	1.294
21.7801	0.837	21.7801	0.158	21.7801	0.636	21.7801	0.794		21.7764	1.074	21.7801	0.66	21.7801	0.636	21.7801	1.296
21.8176	0.835	21.8176	0.153	21.8176	0.637	21.8176	0.79		21.8138	1.073	21.8176	0.661	21.8176	0.637	21.8176	1.298
21.855	0.832	21.855	0.148	21.855	0.637	21.855	0.785		21.8513	1.073	21.855	0.66	21.855	0.637	21.855	1.297
21.8924	0.83	21.8924	0.144	21.8924	0.634	21.8924	0.778		21.8887	1.081	21.8924	0.664	21.8924	0.634	21.8924	1.298
21.9298	0.829	21.9298	0.134	21.9298	0.63	21.9298	0.764		21.9261	1.085	21.9298	0.668	21.9298	0.63	21.9298	1.298
21.9672	0.825	21.9672	0.129	21.9672	0.631	21.9672	0.76		21.9635	1.093	21.9672	0.671	21.9672	0.631	21.9672	1.302
22.0047	0.819	22.0047	0.12	22.0047	0.63	22.0047	0.75		22.0009	1.1	22.0047	0.674	22.0047	0.63	22.0047	1.304
22.0421	0.814	22.0421	0.112	22.0421	0.635	22.0421	0.747		22.0384	1.101	22.0421	0.681	22.0421	0.635	22.0421	1.316
22.0795	0.806	22.0795	0.107	22.0795	0.639	22.0795	0.746		22.0758	1.103	22.0795	0.69	22.0795	0.639	22.0795	1.329
22.1169	0.795	22.1169	0.102	22.1169	0.639	22.1169	0.741		22.1132	1.103	22.1169	0.695	22.1169	0.639	22.1169	1.334
22.1544	0.785	22.1544	0.1	22.1544	0.645	22.1544	0.745		22.1506	1.1	22.1544	0.703	22.1544	0.645	22.1544	1.348
22.1918	0.775	22.1918	0.094	22.1918	0.643	22.1918	0.737		22.188	1.099	22.1918	0.703	22.1918	0.643	22.1918	1.346
22.2292	0.771	22.2292	0.086	22.2292	0.64	22.2292	0.726		22.2254	1.093	22.2292	0.705	22.2292	0.64	22.2292	1.345
22.2666	0.761	22.2666	0.08	22.2666	0.638	22.2666	0.718		22.2629	1.085	22.2666	0.704	22.2666	0.638	22.2666	1.342
22.3041	0.753	22.3041	0.076	22.3041	0.632	22.3041	0.708		22.3003	1.073	22.3041	0.702	22.3041	0.632	22.3041	1.334
22.3415	0.743	22.3415	0.071	22.3415	0.632	22.3415	0.703		22.3377	1.059	22.3415	0.698	22.3415	0.632	22.3415	1.33
22.3789	0.734	22.3789	0.067	22.3789	0.631	22.3789	0.698		22.3751	1.046	22.3789	0.69	22.3789	0.631	22.3789	1.321
22.4163	0.728	22.4163	0.058	22.4163	0.63	22.4163	0.688		22.4125	1.024	22.4163	0.684	22.4163	0.63	22.4163	1.314
22.4537	0.717	22.4537	0.051	22.4537	0.63	22.4537	0.681		22.4499	1.007	22.4537	0.673	22.4537	0.63	22.4537	1.303
22.4912	0.71	22.4912	0.044	22.4912	0.628	22.4912	0.672		22.4873	0.986	22.4912	0.668	22.4912	0.628	22.4912	1.296
22.5286	0.698	22.5286	0.037	22.5286	0.626	22.5286	0.663		22.5248	0.961	22.5286	0.661	22.5286	0.626	22.5286	1.287
22.566	0.686	22.566	0.035	22.566	0.623	22.566	0.658		22.5622	0.939	22.566	0.655	22.566	0.623	22.566	1.278
22.6034	0.676	22.6034	0.026	22.6034	0.622	22.6034	0.648		22.5996	0.917	22.6034	0.648	22.6034	0.622	22.6034	1.27
22.6409	0.666	22.6409	0.025	22.6409	0.617	22.6409	0.642		22.637	0.894	22.6409	0.636	22.6409	0.617	22.6409	1.253
22.6783	0.658	22.6783	0.02	22.6783	0.619	22.6783	0.639		22.6744	0.869	22.6783	0.627	22.6783	0.619	22.6783	1.246
22.7157	0.648	22.7157	0.015	22.7157	0.618	22.7157	0.633		22.7118	0.844	22.7157	0.618	22.7157	0.618	22.7157	1.236
22.7531	0.642	22.7531	0.013	22.7531	0.622	22.7531	0.635		22.7493	0.822	22.7531	0.611	22.7531	0.622	22.7531	1.233
22.7905	0.636	22.7905	0.013	22.7905	0.625	22.7905	0.638		22.7867	0.801	22.7905	0.606	22.7905	0.625	22.7905	1.231
22.828	0.635	22.828	0.011	22.828	0.627	22.828	0.638		22.8241	0.784	22.828	0.597	22.828	0.627	22.828	1.224
22.8654	0.627	22.8654	0.008	22.8654	0.626	22.8654	0.634		22.8615	0.769	22.8654	0.587	22.8654	0.626	22.8654	1.213
22.9028	0.621	22.9028	0.004	22.9028	0.63	22.9028	0.634		22.8989	0.753	22.9028	0.582	22.9028	0.63	22.9028	1.212
22.9402	0.618	22.9402	0.001	22.9402	0.629	22.9402	0.63		22.9363	0.742	22.9402	0.576	22.9402	0.629	22.9402	1.205
22.9777	0.612	22.9777	0.002	22.9777	0.635	22.9777	0.637		22.9738	0.73	22.9777	0.574	22.9777	0.635	22.9777	1.209
23.0151	0.609	23.0151	0	23.0151	0.637	23.0151	0.637		23.0112	0.717	23.0151	0.571	23.0151	0.637	23.0151	1.208
23.0525	0.607	23.0525	0.003	23.0525	0.637	23.0525	0.64		23.0486	0.706	23.0525	0.564	23.0525	0.637	23.0525	1.201
23.0899	0.605	23.0899	0.003	23.0899	0.639	23.0899	0.642		23.086	0.695	23.0899	0.56	23.0899	0.639	23.0899	1.199
23.1274	0.603	23.1274	0.004	23.1274	0.639	23.1274	0.643		23.1234	0.687	23.1274	0.556	23.1274	0.639	23.1274	1.195
23.1648	0.604	23.1648	0.008	23.1648	0.642	23.1648	0.65		23.1608	0.68	23.1648	0.552	23.1648	0.642	23.1648	1.194
23.2022	0.606	23.2022	0.008	23.2022	0.641	23.2022	0.649		23.1983	0.675	23.2022	0.547	23.2022	0.641	23.2022	1.188
23.2396	0.606	23.2396	0.014	23.2396	0.639	23.2396	0.653		23.2357	0.666	23.2396	0.544	23.2396	0.639	23.2396	1.183
23.277	0.606	23.277	0.02	23.277	0.642	23.277	0.662		23.2731	0.659	23.277	0.54	23.277	0.642	23.277	1.182
23.3145	0.608	23.3145	0.031	23.3145	0.642	23.3145	0.673		23.3105	0.652	23.3145	0.534	23.3145	0.642	23.3145	1.176
23.3519	0.609	23.3519	0.043	23.3519	0.649	23.3519	0.692		23.3479	0.647	23.3519	0.527	23.3519	0.649	23.3519	1.176
23.3893	0.613	23.3893	0.054	23.3893	0.653	23.3893	0.707		23.3853	0.639	23.3893	0.519	23.3893	0.653	23.3893	1.172
23.4267	0.619	23.4267	0.07	23.4267	0.657	23.4267	0.727		23.4228	0.634	23.4267	0.512	23.4267	0.657	23.4267	1.169
23.4642	0.624	23.4642	0.087	23.4642	0.657	23.4642	0.744		23.4602	0.633	23.4642	0.507	23.4642	0.657	23.4642	1.164
23.5016	0.629	23.5016	0.11	23.5016	0.658	23.5016	0.768		23.4976	0.631	23.5016	0.501	23.5016	0.658	23.5016	1.159
23.539	0.635	23.539	0.134	23.539	0.661	23.539	0.795		23.535	0.632	23.539	0.497	23.539	0.661	23.539	1.158
23.5764	0.641	23.5764	0.159	23.5764	0.663	23.5764	0.822		23.5724	0.631	23.5764	0.491	23.5764	0.663	23.5764	1.154
23.6138	0.652	23.6138	0.183	23.6138	0.665	23.6138	0.848		23.6098	0.631	23.6138	0.485	23.6138	0.665	23.6138	1.15
23.6513	0.665	23.6513	0.21	23.6513	0.667	23.6513	0.877		23.6473	0.629	23.6513	0.484	23.6513	0.667	23.6513	1.151
23.6887	0.678	23.6887	0.24	23.6887	0.673	23.6887	0.913		23.6847	0.632	23.6887	0.482	23.6887	0.673	23.6887	1.155
23.7261	0.694	23.7261	0.27	23.7261	0.677	23.7261	0.947		23.7221	0.636	23.7261	0.477	23.7261	0.677	23.7261	1.154
23.7635	0.716	23.7635	0.3	23.7635	0.687	23.7635	0.987		23.7595	0.643	23.7635	0.475	23.7635	0.687	23.7635	1.162
23.801	0.736	23.801	0.335	23.801	0.694	23.801	1.029		23.7969	0.65	23.801	0.472	23.801	0.694	23.801	1.166
23.8384	0.759	23.8384	0.371	23.8384	0.697	23.8384	1.068		23.8343	0.655	23.8384	0.472	23.8384	0.697	23.8384	1.169
23.8758	0.779	23.8758	0.402	23.8758	0.701	23.8758	1.103		23.8718	0.66	23.8758	0.475	23.8758	0.701	23.8758	1.176
23.9132	0.799	23.9132	0.437	23.9132	0.706	23.9132	1.143		23.9092	0.672	23.9132	0.477	23.9132	0.706	23.9132	1.183
23.9507	0.821	23.9507	0.469	23.9507	0.716	23.9507	1.185		23.9466	0.686	23.9507	0.478	23.9507	0.716	23.9507	1.194
23.9881	0.849	23.9881	0.501	23.9881	0.724	23.9881	1.225		23.984	0.706	23.9881	0.478	23.9881	0.724	23.9881	1.202
24.0255	0.876	24.0255	0.536	24.0255	0.738	24.0255	1.274		24.0214	0.725	24.0255	0.478	24.0255	0.738	24.0255	1.216
24.0629	0.905	24.0629	0.568	24.0629	0.749	24.0629	1.317		24.0588	0.744	24.0629	0.479	24.0629	0.749	24.0629	1.228
24.1003	0.937	24.1003	0.596	24.1003	0.76	24.1003	1.356		24.0963	0.764	24.1003	0.486	24.1003	0.76	24.1003	1.246
24.1378	0.966	24.1378	0.624	24.1378	0.776	24.1378	1.4		24.1337	0.787	24.1378	0.492	24.1378	0.776	24.1378	1.268
24.1752	0.998	24.1752	0.655	24.1752	0.79	24.1752	1.445		24.1711	0.813	24.1752	0.5	24.1752	0.79	24.1752	1.29
24.2126	1.029	24.2126	0.683	24.2126	0.804	24.2126	1.487		24.2085	0.84	24.2126	0.51	24.2126	0.804	24.2126	1.314
24.25	1.059	24.25	0.71	24.25	0.814	24.25	1.524		24.2459	0.859	24.25	0.513	24.25	0.814	24.25	1.327
24.2875	1.086	24.2875	0.738	24.2875	0.822	24.2875	1.56		24.2833	0.884	24.2875	0.518	24.2875	0.822	24.2875	1.34
24.3249	1.113	24.3249	0.762	24.3249	0.827	24.3249	1.589		24.3208	0.907	24.3249	0.525	24.3249	0.827	24.3249	1.352
24.3623	1.137	24.3623	0.781	24.3623	0.837	24.3623	1.618		24.3582	0.928	24.3623	0.529	24.3623	0.837	24.3623	1.366
24.3997	1.159	24.3997	0.796	24.3997	0.85	24.3997	1.646		24.3956	0.95	24.3997	0.543	24.3997	0.85	24.3997	1.393
24.4372	1.178	24.4372	0.813	24.4372	0.857	24.4372	1.67		24.433	0.971	24.4372	0.557	24.4372	0.857	24.4372	1.414
24.4746	1.19	24.4746	0.825	24.4746	0.868	24.4746	1.693		24.4704	0.986	24.4746	0.568	24.4746	0.868	24.4746	1.436
24.512	1.201	24.512	0.841	24.512	0.874	24.512	1.715		24.5078	1.006	24.512	0.581	24.512	0.874	24.512	1.455
24.5494	1.209	24.5494	0.856	24.5494	0.878	24.5494	1.734		24.5453	1.026	24.5494	0.588	24.5494	0.878	24.5494	1.466
24.5868	1.219	24.5868	0.868	24.5868	0.885	24.5868	1.753		24.5827	1.038	24.5868	0.599	24.5868	0.885	24.5868	1.484
24.6243	1.221	24.6243	0.881	24.6243	0.891	24.6243	1.772		24.6201	1.055	24.6243	0.614	24.6243	0.891	24.6243	1.505
24.6617	1.225	24.6617	0.897	24.6617	0.891	24.6617	1.788		24.6575	1.075	24.6617	0.63	24.6617	0.891	24.6617	1.521
24.6991	1.227	24.6991	0.914	24.6991	0.894	24.6991	1.808		24.6949	1.097	24.6991	0.656	24.6991	0.894	24.6991	1.55
24.7365	1.227	24.7365	0.936	24.7365	0.897	24.7365	1.833		24.7323	1.133	24.7365	0.686	24.7365	0.897	24.7365	1.583
24.774	1.231	24.774	0.962	24.774	0.9	24.774	1.862		24.7698	1.174	24.774	0.728	24.774	0.9	24.774	1.628
24.8114	1.238	24.8114	0.994	24.8114	0.909	24.8114	1.903		24.8072	1.233	24.8114	0.79	24.8114	0.909	24.8114	1.699
24.8488	1.248	24.8488	1.041	24.8488	0.92	24.8488	1.961		24.8446	1.316	24.8488	0.874	24.8488	0.92	24.8488	1.794
24.8862	1.266	24.8862	1.1	24.8862	0.934	24.8862	2.034		24.882	1.429	24.8862	0.994	24.8862	0.934	24.8862	1.928
24.9237	1.301	24.9237	1.179	24.9237	0.959	24.9237	2.138		24.9194	1.591	24.9237	1.156	24.9237	0.959	24.9237	2.115
24.9611	1.346	24.9611	1.29	24.9611	0.995	24.9611	2.285		24.9568	1.801	24.9611	1.361	24.9611	0.995	24.9611	2.356
24.9985	1.414	24.9985	1.426	24.9985	1.044	24.9985	2.47		24.9943	2.081	24.9985	1.63	24.9985	1.044	24.9985	2.674
25.0359	1.514	25.0359	1.609	25.0359	1.114	25.0359	2.723		25.0317	2.43	25.0359	1.967	25.0359	1.114	25.0359	3.081
25.0734	1.642	25.0734	1.842	25.0734	1.208	25.0734	3.05		25.0691	2.853	25.0734	2.379	25.0734	1.208	25.0734	3.587
25.1108	1.819	25.1108	2.111	25.1108	1.315	25.1108	3.426		25.1065	3.372	25.1108	2.878	25.1108	1.315	25.1108	4.193
25.1482	2.043	25.1482	2.434	25.1482	1.449	25.1482	3.883		25.1439	3.971	25.1482	3.434	25.1482	1.449	25.1482	4.883
25.1856	2.309	25.1856	2.807	25.1856	1.597	25.1856	4.404		25.1813	4.628	25.1856	4.073	25.1856	1.597	25.1856	5.67
25.223	2.635	25.223	3.227	25.223	1.77	25.223	4.997		25.2188	5.38	25.223	4.785	25.223	1.77	25.223	6.555
25.2605	3.005	25.2605	3.703	25.2605	1.973	25.2605	5.676		25.2562	6.178	25.2605	5.546	25.2605	1.973	25.2605	7.519
25.2979	3.416	25.2979	4.202	25.2979	2.189	25.2979	6.391		25.2936	7.062	25.2979	6.384	25.2979	2.189	25.2979	8.573
25.3353	3.892	25.3353	4.746	25.3353	2.426	25.3353	7.172		25.331	7.999	25.3353	7.219	25.3353	2.426	25.3353	9.645
25.3727	4.389	25.3727	5.332	25.3727	2.675	25.3727	8.007		25.3684	8.919	25.3727	8.111	25.3727	2.675	25.3727	10.786
25.4102	4.929	25.4102	5.917	25.4102	2.934	25.4102	8.851		25.4058	9.909	25.4102	9.03	25.4102	2.934	25.4102	11.964
25.4476	5.478	25.4476	6.524	25.4476	3.207	25.4476	9.731		25.4432	10.871	25.4476	9.917	25.4476	3.207	25.4476	13.124
25.485	6.031	25.485	7.12	25.485	3.478	25.485	10.598		25.4807	11.861	25.485	10.821	25.485	3.478	25.485	14.299
25.5224	6.611	25.5224	7.704	25.5224	3.755	25.5224	11.459		25.5181	12.815	25.5224	11.651	25.5224	3.755	25.5224	15.406
25.5598	7.164	25.5598	8.291	25.5598	4.033	25.5598	12.324		25.5555	13.692	25.5598	12.47	25.5598	4.033	25.5598	16.503
25.5973	7.716	25.5973	8.824	25.5973	4.295	25.5973	13.119		25.5929	14.562	25.5973	13.238	25.5973	4.295	25.5973	17.533
25.6347	8.235	25.6347	9.331	25.6347	4.556	25.6347	13.887		25.6303	15.332	25.6347	13.908	25.6347	4.556	25.6347	18.464
25.6721	8.714	25.6721	9.774	25.6721	4.796	25.6721	14.57		25.6678	16.048	25.6721	14.519	25.6721	4.796	25.6721	19.315
25.7095	9.167	25.7095	10.183	25.7095	5.017	25.7095	15.2		25.7052	16.649	25.7095	15.008	25.7095	5.017	25.7095	20.025
25.747	9.559	25.747	10.526	25.747	5.214	25.747	15.74		25.7426	17.128	25.747	15.415	25.747	5.214	25.747	20.629
25.7844	9.876	25.7844	10.789	25.7844	5.365	25.7844	16.154		25.78	17.508	25.7844	15.713	25.7844	5.365	25.7844	21.078
25.8218	10.138	25.8218	10.979	25.8218	5.492	25.8218	16.471		25.8174	17.755	25.8218	15.886	25.8218	5.492	25.8218	21.378
25.8592	10.323	25.8592	11.083	25.8592	5.58	25.8592	16.663		25.8548	17.862	25.8592	15.942	25.8592	5.58	25.8592	21.522
25.8967	10.433	25.8967	11.11	25.8967	5.634	25.8967	16.744		25.8923	17.841	25.8967	15.883	25.8967	5.634	25.8967	21.517
25.9341	10.458	25.9341	11.054	25.9341	5.647	25.9341	16.701		25.9297	17.697	25.9341	15.704	25.9341	5.647	25.9341	21.351
25.9715	10.406	25.9715	10.923	25.9715	5.62	25.9715	16.543		25.9671	17.413	25.9715	15.404	25.9715	5.62	25.9715	21.024
26.0089	10.267	26.0089	10.715	26.0089	5.556	26.0089	16.271		26.0045	17.013	26.0089	15.009	26.0089	5.556	26.0089	20.565
26.0463	10.061	26.0463	10.43	26.0463	5.457	26.0463	15.887		26.0419	16.497	26.0463	14.503	26.0463	5.457	26.0463	19.96
26.0838	9.782	26.0838	10.09	26.0838	5.33	26.0838	15.42		26.0793	15.884	26.0838	13.919	26.0838	5.33	26.0838	19.249
26.1212	9.436	26.1212	9.679	26.1212	5.163	26.1212	14.842		26.1167	15.19	26.1212	13.274	26.1212	5.163	26.1212	18.437
26.1586	9.051	26.1586	9.239	26.1586	4.974	26.1586	14.213		26.1542	14.398	26.1586	12.542	26.1586	4.974	26.1586	17.516
26.196	8.596	26.196	8.757	26.196	4.76	26.196	13.517		26.1916	13.548	26.196	11.792	26.196	4.76	26.196	16.552
26.2335	8.11	26.2335	8.235	26.2335	4.531	26.2335	12.766		26.229	12.694	26.2335	10.995	26.2335	4.531	26.2335	15.526
26.2709	7.602	26.2709	7.706	26.2709	4.291	26.2709	11.997		26.2664	11.801	26.2709	10.174	26.2709	4.291	26.2709	14.465
26.3083	7.079	26.3083	7.146	26.3083	4.033	26.3083	11.179		26.3038	10.905	26.3083	9.374	26.3083	4.033	26.3083	13.407
26.3457	6.561	26.3457	6.603	26.3457	3.775	26.3457	10.378		26.3412	9.98	26.3457	8.551	26.3457	3.775	26.3457	12.326
26.3832	6.024	26.3832	6.072	26.3832	3.519	26.3832	9.591		26.3787	9.078	26.3832	7.775	26.3832	3.519	26.3832	11.294
26.4206	5.503	26.4206	5.545	26.4206	3.26	26.4206	8.805		26.4161	8.247	26.4206	7.037	26.4206	3.26	26.4206	10.297
26.458	5.018	26.458	5.06	26.458	3.012	26.458	8.072		26.4535	7.435	26.458	6.309	26.458	3.012	26.458	9.321
26.4954	4.546	26.4954	4.584	26.4954	2.766	26.4954	7.35		26.4909	6.657	26.4954	5.654	26.4954	2.766	26.4954	8.42
26.5328	4.1	26.5328	4.144	26.5328	2.534	26.5328	6.678		26.5283	5.955	26.5328	5.02	26.5328	2.534	26.5328	7.554
26.5703	3.694	26.5703	3.749	26.5703	2.33	26.5703	6.079		26.5658	5.29	26.5703	4.454	26.5703	2.33	26.5703	6.784
26.6077	3.311	26.6077	3.371	26.6077	2.128	26.6077	5.499		26.6032	4.71	26.6077	3.952	26.6077	2.128	26.6077	6.08
26.6451	2.984	26.6451	3.036	26.6451	1.944	26.6451	4.98		26.6406	4.16	26.6451	3.478	26.6451	1.944	26.6451	5.422
26.6825	2.676	26.6825	2.734	26.6825	1.768	26.6825	4.502		26.678	3.667	26.6825	3.07	26.6825	1.768	26.6825	4.838
26.72	2.402	26.72	2.467	26.72	1.613	26.72	4.08		26.7154	3.243	26.72	2.698	26.72	1.613	26.72	4.311
26.7574	2.167	26.7574	2.234	26.7574	1.482	26.7574	3.716		26.7528	2.863	26.7574	2.379	26.7574	1.482	26.7574	3.861
26.7948	1.954	26.7948	2.022	26.7948	1.359	26.7948	3.381		26.7903	2.54	26.7948	2.108	26.7948	1.359	26.7948	3.467
26.8322	1.777	26.8322	1.84	26.8322	1.248	26.8322	3.088		26.8277	2.242	26.8322	1.857	26.8322	1.248	26.8322	3.105
26.8697	1.617	26.8697	1.686	26.8697	1.155	26.8697	2.841		26.8651	1.985	26.8697	1.638	26.8697	1.155	26.8697	2.793
26.9071	1.482	26.9071	1.55	26.9071	1.074	26.9071	2.624		26.9025	1.774	26.9071	1.461	26.9071	1.074	26.9071	2.535
26.9445	1.372	26.9445	1.431	26.9445	1.01	26.9445	2.441		26.9399	1.586	26.9445	1.304	26.9445	1.01	26.9445	2.314
26.9819	1.275	26.9819	1.323	26.9819	0.954	26.9819	2.277		26.9773	1.427	26.9819	1.175	26.9819	0.954	26.9819	2.129
27.0193	1.199	27.0193	1.226	27.0193	0.904	27.0193	2.13		27.0147	1.293	27.0193	1.065	27.0193	0.904	27.0193	1.969
27.0568	1.129	27.0568	1.145	27.0568	0.863	27.0568	2.008		27.0522	1.176	27.0568	0.968	27.0568	0.863	27.0568	1.831
27.0942	1.067	27.0942	1.076	27.0942	0.825	27.0942	1.901		27.0896	1.083	27.0942	0.889	27.0942	0.825	27.0942	1.714
27.1316	1.021	27.1316	1.014	27.1316	0.794	27.1316	1.808		27.127	1.002	27.1316	0.823	27.1316	0.794	27.1316	1.617
27.169	0.98	27.169	0.96	27.169	0.765	27.169	1.725		27.1644	0.934	27.169	0.765	27.169	0.765	27.169	1.53
27.2065	0.947	27.2065	0.914	27.2065	0.737	27.2065	1.651		27.2018	0.876	27.2065	0.717	27.2065	0.737	27.2065	1.454
27.2439	0.921	27.2439	0.869	27.2439	0.713	27.2439	1.582		27.2392	0.829	27.2439	0.677	27.2439	0.713	27.2439	1.39
27.2813	0.89	27.2813	0.829	27.2813	0.692	27.2813	1.521		27.2767	0.788	27.2813	0.641	27.2813	0.692	27.2813	1.333
27.3187	0.861	27.3187	0.792	27.3187	0.675	27.3187	1.467		27.3141	0.75	27.3187	0.612	27.3187	0.675	27.3187	1.287
27.3561	0.834	27.3561	0.754	27.3561	0.663	27.3561	1.417		27.3515	0.717	27.3561	0.587	27.3561	0.663	27.3561	1.25
27.3936	0.812	27.3936	0.724	27.3936	0.653	27.3936	1.377		27.3889	0.686	27.3936	0.563	27.3936	0.653	27.3936	1.216
27.431	0.792	27.431	0.692	27.431	0.643	27.431	1.335		27.4263	0.659	27.431	0.543	27.431	0.643	27.431	1.186
27.4684	0.773	27.4684	0.661	27.4684	0.631	27.4684	1.292		27.4638	0.636	27.4684	0.525	27.4684	0.631	27.4684	1.156
27.5058	0.753	27.5058	0.636	27.5058	0.623	27.5058	1.259		27.5012	0.62	27.5058	0.504	27.5058	0.623	27.5058	1.127
27.5433	0.734	27.5433	0.606	27.5433	0.614	27.5433	1.22		27.5386	0.603	27.5433	0.493	27.5433	0.614	27.5433	1.107
27.5807	0.717	27.5807	0.582	27.5807	0.604	27.5807	1.186		27.576	0.585	27.5807	0.479	27.5807	0.604	27.5807	1.083
27.6181	0.702	27.6181	0.555	27.6181	0.598	27.6181	1.153		27.6134	0.567	27.6181	0.468	27.6181	0.598	27.6181	1.066
27.6555	0.684	27.6555	0.528	27.6555	0.59	27.6555	1.118		27.6508	0.553	27.6555	0.456	27.6555	0.59	27.6555	1.046
27.6929	0.668	27.6929	0.506	27.6929	0.582	27.6929	1.088		27.6883	0.538	27.6929	0.443	27.6929	0.582	27.6929	1.025
27.7304	0.654	27.7304	0.486	27.7304	0.576	27.7304	1.062		27.7257	0.527	27.7304	0.432	27.7304	0.576	27.7304	1.008
27.7678	0.64	27.7678	0.465	27.7678	0.567	27.7678	1.032		27.7631	0.52	27.7678	0.419	27.7678	0.567	27.7678	0.986
27.8052	0.625	27.8052	0.448	27.8052	0.561	27.8052	1.009		27.8005	0.507	27.8052	0.41	27.8052	0.561	27.8052	0.971
27.8426	0.606	27.8426	0.429	27.8426	0.557	27.8426	0.986		27.8379	0.5	27.8426	0.401	27.8426	0.557	27.8426	0.958
27.8801	0.589	27.8801	0.411	27.8801	0.552	27.8801	0.963		27.8753	0.489	27.8801	0.394	27.8801	0.552	27.8801	0.946
27.9175	0.574	27.9175	0.396	27.9175	0.549	27.9175	0.945		27.9127	0.483	27.9175	0.388	27.9175	0.549	27.9175	0.937
27.9549	0.562	27.9549	0.379	27.9549	0.546	27.9549	0.925		27.9502	0.476	27.9549	0.382	27.9549	0.546	27.9549	0.928
27.9923	0.552	27.9923	0.362	27.9923	0.54	27.9923	0.902		27.9876	0.468	27.9923	0.371	27.9923	0.54	27.9923	0.911
28.0298	0.538	28.0298	0.345	28.0298	0.531	28.0298	0.876		28.025	0.461	28.0298	0.362	28.0298	0.531	28.0298	0.893
28.0672	0.524	28.0672	0.33	28.0672	0.525	28.0672	0.855		28.0624	0.452	28.0672	0.355	28.0672	0.525	28.0672	0.88
28.1046	0.51	28.1046	0.318	28.1046	0.522	28.1046	0.84		28.0998	0.448	28.1046	0.35	28.1046	0.522	28.1046	0.872
28.142	0.497	28.142	0.307	28.142	0.519	28.142	0.826		28.1372	0.446	28.142	0.351	28.142	0.519	28.142	0.87
28.1794	0.485	28.1794	0.294	28.1794	0.518	28.1794	0.812		28.1747	0.442	28.1794	0.346	28.1794	0.518	28.1794	0.864
28.2169	0.475	28.2169	0.283	28.2169	0.511	28.2169	0.794		28.2121	0.435	28.2169	0.34	28.2169	0.511	28.2169	0.851
28.2543	0.461	28.2543	0.272	28.2543	0.505	28.2543	0.777		28.2495	0.429	28.2543	0.335	28.2543	0.505	28.2543	0.84
28.2917	0.451	28.2917	0.262	28.2917	0.498	28.2917	0.76		28.2869	0.422	28.2917	0.325	28.2917	0.498	28.2917	0.823
28.3291	0.438	28.3291	0.25	28.3291	0.488	28.3291	0.738		28.3243	0.418	28.3291	0.319	28.3291	0.488	28.3291	0.807
28.3666	0.43	28.3666	0.24	28.3666	0.483	28.3666	0.723		28.3617	0.418	28.3666	0.314	28.3666	0.483	28.3666	0.797
28.404	0.423	28.404	0.23	28.404	0.477	28.404	0.707		28.3992	0.412	28.404	0.31	28.404	0.477	28.404	0.787
28.4414	0.414	28.4414	0.22	28.4414	0.472	28.4414	0.692		28.4366	0.41	28.4414	0.305	28.4414	0.472	28.4414	0.777
28.4788	0.402	28.4788	0.214	28.4788	0.472	28.4788	0.686		28.474	0.403	28.4788	0.298	28.4788	0.472	28.4788	0.77
28.5162	0.392	28.5162	0.207	28.5162	0.465	28.5162	0.672		28.5114	0.398	28.5162	0.294	28.5162	0.465	28.5162	0.759
28.5537	0.38	28.5537	0.201	28.5537	0.462	28.5537	0.663		28.5488	0.395	28.5537	0.29	28.5537	0.462	28.5537	0.752
28.5911	0.375	28.5911	0.194	28.5911	0.462	28.5911	0.656		28.5862	0.388	28.5911	0.282	28.5911	0.462	28.5911	0.744
28.6285	0.373	28.6285	0.185	28.6285	0.46	28.6285	0.645		28.6237	0.388	28.6285	0.281	28.6285	0.46	28.6285	0.741
28.6659	0.368	28.6659	0.183	28.6659	0.459	28.6659	0.642		28.6611	0.383	28.6659	0.281	28.6659	0.459	28.6659	0.74
28.7034	0.36	28.7034	0.177	28.7034	0.454	28.7034	0.631		28.6985	0.382	28.7034	0.276	28.7034	0.454	28.7034	0.73
28.7408	0.352	28.7408	0.174	28.7408	0.448	28.7408	0.622		28.7359	0.382	28.7408	0.275	28.7408	0.448	28.7408	0.723
28.7782	0.349	28.7782	0.17	28.7782	0.444	28.7782	0.614		28.7733	0.376	28.7782	0.269	28.7782	0.444	28.7782	0.713
28.8156	0.344	28.8156	0.165	28.8156	0.441	28.8156	0.606		28.8107	0.373	28.8156	0.266	28.8156	0.441	28.8156	0.707
28.8531	0.341	28.8531	0.161	28.8531	0.438	28.8531	0.599		28.8482	0.374	28.8531	0.266	28.8531	0.438	28.8531	0.704
28.8905	0.335	28.8905	0.156	28.8905	0.439	28.8905	0.595		28.8856	0.374	28.8905	0.263	28.8905	0.439	28.8905	0.702
28.9279	0.327	28.9279	0.153	28.9279	0.437	28.9279	0.59		28.923	0.374	28.9279	0.26	28.9279	0.437	28.9279	0.697
28.9653	0.326	28.9653	0.151	28.9653	0.44	28.9653	0.591		28.9604	0.377	28.9653	0.258	28.9653	0.44	28.9653	0.698
29.0027	0.323	29.0027	0.147	29.0027	0.437	29.0027	0.584		28.9978	0.37	29.0027	0.253	29.0027	0.437	29.0027	0.69
29.0402	0.324	29.0402	0.146	29.0402	0.436	29.0402	0.582		29.0352	0.364	29.0402	0.253	29.0402	0.436	29.0402	0.689
29.0776	0.319	29.0776	0.143	29.0776	0.439	29.0776	0.582		29.0727	0.357	29.0776	0.248	29.0776	0.439	29.0776	0.687
29.115	0.313	29.115	0.142	29.115	0.441	29.115	0.583		29.1101	0.354	29.115	0.249	29.115	0.441	29.115	0.69
29.1524	0.309	29.1524	0.144	29.1524	0.444	29.1524	0.588		29.1475	0.35	29.1524	0.251	29.1524	0.444	29.1524	0.695
29.1899	0.302	29.1899	0.14	29.1899	0.443	29.1899	0.583		29.1849	0.349	29.1899	0.246	29.1899	0.443	29.1899	0.689
29.2273	0.302	29.2273	0.135	29.2273	0.441	29.2273	0.576		29.2223	0.348	29.2273	0.247	29.2273	0.441	29.2273	0.688
29.2647	0.301	29.2647	0.128	29.2647	0.438	29.2647	0.566		29.2597	0.347	29.2647	0.242	29.2647	0.438	29.2647	0.68
29.3021	0.297	29.3021	0.12	29.3021	0.435	29.3021	0.555		29.2972	0.35	29.3021	0.241	29.3021	0.435	29.3021	0.676
29.3396	0.297	29.3396	0.119	29.3396	0.434	29.3396	0.553		29.3346	0.353	29.3396	0.241	29.3396	0.434	29.3396	0.675
29.377	0.294	29.377	0.116	29.377	0.433	29.377	0.549		29.372	0.352	29.377	0.239	29.377	0.433	29.377	0.672
29.4144	0.292	29.4144	0.118	29.4144	0.433	29.4144	0.551		29.4094	0.35	29.4144	0.236	29.4144	0.433	29.4144	0.669
29.4518	0.292	29.4518	0.117	29.4518	0.432	29.4518	0.549		29.4468	0.351	29.4518	0.235	29.4518	0.432	29.4518	0.667
29.4892	0.29	29.4892	0.117	29.4892	0.431	29.4892	0.548		29.4842	0.349	29.4892	0.231	29.4892	0.431	29.4892	0.662
29.5267	0.288	29.5267	0.114	29.5267	0.432	29.5267	0.546		29.5217	0.346	29.5267	0.231	29.5267	0.432	29.5267	0.663
29.5641	0.285	29.5641	0.117	29.5641	0.433	29.5641	0.55		29.5591	0.348	29.5641	0.232	29.5641	0.433	29.5641	0.665
29.6015	0.282	29.6015	0.118	29.6015	0.434	29.6015	0.552		29.5965	0.345	29.6015	0.23	29.6015	0.434	29.6015	0.664
29.6389	0.283	29.6389	0.117	29.6389	0.429	29.6389	0.546		29.6339	0.343	29.6389	0.229	29.6389	0.429	29.6389	0.658
29.6764	0.281	29.6764	0.117	29.6764	0.427	29.6764	0.544		29.6713	0.345	29.6764	0.232	29.6764	0.427	29.6764	0.659
29.7138	0.28	29.7138	0.112	29.7138	0.423	29.7138	0.535		29.7087	0.343	29.7138	0.232	29.7138	0.423	29.7138	0.655
29.7512	0.273	29.7512	0.109	29.7512	0.426	29.7512	0.535		29.7462	0.342	29.7512	0.232	29.7512	0.426	29.7512	0.658
29.7886	0.272	29.7886	0.108	29.7886	0.426	29.7886	0.534		29.7836	0.341	29.7886	0.23	29.7886	0.426	29.7886	0.656
29.8261	0.271	29.8261	0.114	29.8261	0.42	29.8261	0.534		29.821	0.342	29.8261	0.226	29.8261	0.42	29.8261	0.646
29.8635	0.273	29.8635	0.115	29.8635	0.416	29.8635	0.531		29.8584	0.338	29.8635	0.224	29.8635	0.416	29.8635	0.64
29.9009	0.275	29.9009	0.116	29.9009	0.41	29.9009	0.526		29.8958	0.339	29.9009	0.224	29.9009	0.41	29.9009	0.634
29.9383	0.274	29.9383	0.117	29.9383	0.415	29.9383	0.532		29.9332	0.339	29.9383	0.226	29.9383	0.415	29.9383	0.641
29.9758	0.276	29.9758	0.117	29.9758	0.416	29.9758	0.533		29.9707	0.342	29.9758	0.226	29.9758	0.416	29.9758	0.642
30.0132	0.275	30.0132	0.117	30.0132	0.42	30.0132	0.537		30.0081	0.343	30.0132	0.226	30.0132	0.42	30.0132	0.646
30.0506	0.274	30.0506	0.119	30.0506	0.419	30.0506	0.538		30.0455	0.346	30.0506	0.229	30.0506	0.419	30.0506	0.648
30.088	0.274	30.088	0.117	30.088	0.415	30.088	0.532		30.0829	0.351	30.088	0.23	30.088	0.415	30.088	0.645
30.1254	0.272	30.1254	0.119	30.1254	0.417	30.1254	0.536		30.1203	0.358	30.1254	0.231	30.1254	0.417	30.1254	0.648
30.1629	0.271	30.1629	0.119	30.1629	0.409	30.1629	0.528		30.1577	0.359	30.1629	0.234	30.1629	0.409	30.1629	0.643
30.2003	0.269	30.2003	0.117	30.2003	0.41	30.2003	0.527		30.1952	0.36	30.2003	0.234	30.2003	0.41	30.2003	0.644
30.2377	0.267	30.2377	0.12	30.2377	0.411	30.2377	0.531		30.2326	0.355	30.2377	0.235	30.2377	0.411	30.2377	0.646
30.2751	0.266	30.2751	0.123	30.2751	0.411	30.2751	0.534		30.27	0.352	30.2751	0.234	30.2751	0.411	30.2751	0.645
30.3126	0.263	30.3126	0.129	30.3126	0.419	30.3126	0.548		30.3074	0.354	30.3126	0.235	30.3126	0.419	30.3126	0.654
30.35	0.262	30.35	0.133	30.35	0.425	30.35	0.558		30.3448	0.355	30.35	0.239	30.35	0.425	30.35	0.664
30.3874	0.266	30.3874	0.131	30.3874	0.419	30.3874	0.55		30.3822	0.359	30.3874	0.243	30.3874	0.419	30.3874	0.662
30.4248	0.271	30.4248	0.133	30.4248	0.421	30.4248	0.554		30.4197	0.363	30.4248	0.245	30.4248	0.421	30.4248	0.666
30.4623	0.273	30.4623	0.133	30.4623	0.418	30.4623	0.551		30.4571	0.363	30.4623	0.249	30.4623	0.418	30.4623	0.667
30.4997	0.279	30.4997	0.136	30.4997	0.419	30.4997	0.555		30.4945	0.367	30.4997	0.252	30.4997	0.419	30.4997	0.671
30.5371	0.28	30.5371	0.14	30.5371	0.425	30.5371	0.565		30.5319	0.365	30.5371	0.253	30.5371	0.425	30.5371	0.678
30.5745	0.283	30.5745	0.142	30.5745	0.428	30.5745	0.57		30.5693	0.364	30.5745	0.255	30.5745	0.428	30.5745	0.683
30.6119	0.288	30.6119	0.144	30.6119	0.432	30.6119	0.576		30.6067	0.365	30.6119	0.257	30.6119	0.432	30.6119	0.689
30.6494	0.289	30.6494	0.146	30.6494	0.434	30.6494	0.58		30.6441	0.36	30.6494	0.264	30.6494	0.434	30.6494	0.698
30.6868	0.296	30.6868	0.147	30.6868	0.433	30.6868	0.58		30.6816	0.36	30.6868	0.27	30.6868	0.433	30.6868	0.703
30.7242	0.301	30.7242	0.15	30.7242	0.438	30.7242	0.588		30.719	0.353	30.7242	0.28	30.7242	0.438	30.7242	0.718
30.7616	0.31	30.7616	0.152	30.7616	0.437	30.7616	0.589		30.7564	0.352	30.7616	0.287	30.7616	0.437	30.7616	0.724
30.7991	0.321	30.7991	0.151	30.7991	0.44	30.7991	0.591		30.7938	0.356	30.7991	0.292	30.7991	0.44	30.7991	0.732
30.8365	0.326	30.8365	0.155	30.8365	0.442	30.8365	0.597		30.8312	0.356	30.8365	0.3	30.8365	0.442	30.8365	0.742
30.8739	0.33	30.8739	0.159	30.8739	0.442	30.8739	0.601		30.8686	0.357	30.8739	0.306	30.8739	0.442	30.8739	0.748
30.9113	0.336	30.9113	0.163	30.9113	0.442	30.9113	0.605		30.9061	0.356	30.9113	0.317	30.9113	0.442	30.9113	0.759
30.9487	0.339	30.9487	0.165	30.9487	0.445	30.9487	0.61		30.9435	0.355	30.9487	0.332	30.9487	0.445	30.9487	0.777
30.9862	0.34	30.9862	0.165	30.9862	0.448	30.9862	0.613		30.9809	0.352	30.9862	0.345	30.9862	0.448	30.9862	0.793
31.0236	0.344	31.0236	0.163	31.0236	0.448	31.0236	0.611		31.0183	0.352	31.0236	0.36	31.0236	0.448	31.0236	0.808
31.061	0.346	31.061	0.161	31.061	0.449	31.061	0.61		31.0557	0.356	31.061	0.376	31.061	0.449	31.061	0.825
31.0984	0.347	31.0984	0.162	31.0984	0.45	31.0984	0.612		31.0932	0.359	31.0984	0.384	31.0984	0.45	31.0984	0.834
31.1359	0.349	31.1359	0.161	31.1359	0.45	31.1359	0.611		31.1306	0.36	31.1359	0.394	31.1359	0.45	31.1359	0.844
31.1733	0.353	31.1733	0.163	31.1733	0.45	31.1733	0.613		31.168	0.362	31.1733	0.405	31.1733	0.45	31.1733	0.855
31.2107	0.354	31.2107	0.161	31.2107	0.45	31.2107	0.611		31.2054	0.357	31.2107	0.414	31.2107	0.45	31.2107	0.864
31.2481	0.354	31.2481	0.163	31.2481	0.442	31.2481	0.605		31.2428	0.356	31.2481	0.429	31.2481	0.442	31.2481	0.871
31.2856	0.349	31.2856	0.163	31.2856	0.438	31.2856	0.601		31.2802	0.356	31.2856	0.446	31.2856	0.438	31.2856	0.884
31.323	0.347	31.323	0.163	31.323	0.437	31.323	0.6		31.3177	0.355	31.323	0.455	31.323	0.437	31.323	0.892
31.3604	0.344	31.3604	0.164	31.3604	0.437	31.3604	0.601		31.3551	0.354	31.3604	0.462	31.3604	0.437	31.3604	0.899
31.3978	0.346	31.3978	0.162	31.3978	0.438	31.3978	0.6		31.3925	0.351	31.3978	0.467	31.3978	0.438	31.3978	0.905
31.4352	0.348	31.4352	0.163	31.4352	0.438	31.4352	0.601		31.4299	0.351	31.4352	0.471	31.4352	0.438	31.4352	0.909
31.4727	0.346	31.4727	0.164	31.4727	0.433	31.4727	0.597		31.4673	0.352	31.4727	0.477	31.4727	0.433	31.4727	0.91
31.5101	0.344	31.5101	0.167	31.5101	0.432	31.5101	0.599		31.5047	0.354	31.5101	0.48	31.5101	0.432	31.5101	0.912
31.5475	0.339	31.5475	0.171	31.5475	0.434	31.5475	0.605		31.5421	0.352	31.5475	0.481	31.5475	0.434	31.5475	0.915
31.5849	0.335	31.5849	0.174	31.5849	0.43	31.5849	0.604		31.5796	0.347	31.5849	0.486	31.5849	0.43	31.5849	0.916
31.6224	0.332	31.6224	0.174	31.6224	0.43	31.6224	0.604		31.617	0.345	31.6224	0.486	31.6224	0.43	31.6224	0.916
31.6598	0.332	31.6598	0.177	31.6598	0.43	31.6598	0.607		31.6544	0.344	31.6598	0.491	31.6598	0.43	31.6598	0.921
31.6972	0.332	31.6972	0.174	31.6972	0.427	31.6972	0.601		31.6918	0.348	31.6972	0.49	31.6972	0.427	31.6972	0.917
31.7346	0.331	31.7346	0.175	31.7346	0.427	31.7346	0.602		31.7292	0.347	31.7346	0.486	31.7346	0.427	31.7346	0.913
31.7721	0.328	31.7721	0.178	31.7721	0.425	31.7721	0.603		31.7666	0.345	31.7721	0.484	31.7721	0.425	31.7721	0.909
31.8095	0.324	31.8095	0.179	31.8095	0.421	31.8095	0.6		31.8041	0.346	31.8095	0.484	31.8095	0.421	31.8095	0.905
31.8469	0.318	31.8469	0.178	31.8469	0.417	31.8469	0.595		31.8415	0.344	31.8469	0.483	31.8469	0.417	31.8469	0.9
31.8843	0.317	31.8843	0.178	31.8843	0.414	31.8843	0.592		31.8789	0.344	31.8843	0.481	31.8843	0.414	31.8843	0.895
31.9217	0.315	31.9217	0.175	31.9217	0.416	31.9217	0.591		31.9163	0.341	31.9217	0.475	31.9217	0.416	31.9217	0.891
31.9592	0.316	31.9592	0.175	31.9592	0.417	31.9592	0.592		31.9537	0.34	31.9592	0.469	31.9592	0.417	31.9592	0.886
31.9966	0.316	31.9966	0.174	31.9966	0.419	31.9966	0.593		31.9912	0.338	31.9966	0.463	31.9966	0.419	31.9966	0.882
32.034	0.318	32.034	0.174	32.034	0.421	32.034	0.595		32.0286	0.339	32.034	0.459	32.034	0.421	32.034	0.88
32.0714	0.318	32.0714	0.172	32.0714	0.416	32.0714	0.588		32.066	0.34	32.0714	0.451	32.0714	0.416	32.0714	0.867
32.1088	0.315	32.1088	0.171	32.1088	0.415	32.1088	0.586		32.1034	0.337	32.1088	0.442	32.1088	0.415	32.1088	0.857
32.1463	0.31	32.1463	0.167	32.1463	0.413	32.1463	0.58		32.1408	0.338	32.1463	0.435	32.1463	0.413	32.1463	0.848
32.1837	0.306	32.1837	0.17	32.1837	0.413	32.1837	0.583		32.1782	0.339	32.1837	0.427	32.1837	0.413	32.1837	0.84
32.2211	0.308	32.2211	0.173	32.2211	0.418	32.2211	0.591		32.2156	0.334	32.2211	0.428	32.2211	0.418	32.2211	0.846
32.2585	0.305	32.2585	0.173	32.2585	0.418	32.2585	0.591		32.2531	0.337	32.2585	0.423	32.2585	0.418	32.2585	0.841
32.296	0.303	32.296	0.179	32.296	0.419	32.296	0.598		32.2905	0.334	32.296	0.417	32.296	0.419	32.296	0.836
32.3334	0.3	32.3334	0.178	32.3334	0.413	32.3334	0.591		32.3279	0.332	32.3334	0.412	32.3334	0.413	32.3334	0.825
32.3708	0.296	32.3708	0.179	32.3708	0.409	32.3708	0.588		32.3653	0.338	32.3708	0.408	32.3708	0.409	32.3708	0.817
32.4082	0.299	32.4082	0.178	32.4082	0.407	32.4082	0.585		32.4027	0.337	32.4082	0.402	32.4082	0.407	32.4082	0.809
32.4457	0.299	32.4457	0.178	32.4457	0.404	32.4457	0.582		32.4402	0.341	32.4457	0.396	32.4457	0.404	32.4457	0.8
32.4831	0.301	32.4831	0.175	32.4831	0.406	32.4831	0.581		32.4776	0.342	32.4831	0.39	32.4831	0.406	32.4831	0.796
32.5205	0.296	32.5205	0.172	32.5205	0.403	32.5205	0.575		32.515	0.339	32.5205	0.38	32.5205	0.403	32.5205	0.783
32.5579	0.299	32.5579	0.175	32.5579	0.402	32.5579	0.577		32.5524	0.341	32.5579	0.372	32.5579	0.402	32.5579	0.774
32.5954	0.297	32.5954	0.174	32.5954	0.402	32.5954	0.576		32.5898	0.34	32.5954	0.365	32.5954	0.402	32.5954	0.767
32.6328	0.296	32.6328	0.175	32.6328	0.401	32.6328	0.576		32.6272	0.341	32.6328	0.358	32.6328	0.401	32.6328	0.759
32.6702	0.296	32.6702	0.173	32.6702	0.405	32.6702	0.578		32.6647	0.34	32.6702	0.353	32.6702	0.405	32.6702	0.758
32.7076	0.293	32.7076	0.175	32.7076	0.401	32.7076	0.576		32.7021	0.337	32.7076	0.35	32.7076	0.401	32.7076	0.751
32.745	0.289	32.745	0.176	32.745	0.402	32.745	0.578		32.7395	0.336	32.745	0.343	32.745	0.402	32.745	0.745
32.7825	0.284	32.7825	0.177	32.7825	0.404	32.7825	0.581		32.7769	0.337	32.7825	0.337	32.7825	0.404	32.7825	0.741
32.8199	0.281	32.8199	0.177	32.8199	0.404	32.8199	0.581		32.8143	0.338	32.8199	0.334	32.8199	0.404	32.8199	0.738
32.8573	0.282	32.8573	0.173	32.8573	0.403	32.8573	0.576		32.8517	0.341	32.8573	0.329	32.8573	0.403	32.8573	0.732
32.8947	0.282	32.8947	0.175	32.8947	0.398	32.8947	0.573		32.8892	0.341	32.8947	0.326	32.8947	0.398	32.8947	0.724
32.9322	0.283	32.9322	0.177	32.9322	0.395	32.9322	0.572		32.9266	0.337	32.9322	0.319	32.9322	0.395	32.9322	0.714
32.9696	0.283	32.9696	0.18	32.9696	0.391	32.9696	0.571		32.964	0.335	32.9696	0.313	32.9696	0.391	32.9696	0.704
33.007	0.284	33.007	0.184	33.007	0.397	33.007	0.581		33.0014	0.334	33.007	0.311	33.007	0.397	33.007	0.708
33.0444	0.284	33.0444	0.187	33.0444	0.4	33.0444	0.587		33.0388	0.335	33.0444	0.303	33.0444	0.4	33.0444	0.703
33.0819	0.287	33.0819	0.19	33.0819	0.402	33.0819	0.592		33.0762	0.334	33.0819	0.304	33.0819	0.402	33.0819	0.706
33.1193	0.293	33.1193	0.194	33.1193	0.403	33.1193	0.597		33.1136	0.333	33.1193	0.299	33.1193	0.403	33.1193	0.702
33.1567	0.291	33.1567	0.195	33.1567	0.406	33.1567	0.601		33.1511	0.335	33.1567	0.29	33.1567	0.406	33.1567	0.696
33.1941	0.293	33.1941	0.198	33.1941	0.404	33.1941	0.602		33.1885	0.336	33.1941	0.289	33.1941	0.404	33.1941	0.693
33.2315	0.294	33.2315	0.2	33.2315	0.403	33.2315	0.603		33.2259	0.343	33.2315	0.281	33.2315	0.403	33.2315	0.684
33.269	0.293	33.269	0.2	33.269	0.401	33.269	0.601		33.2633	0.347	33.269	0.279	33.269	0.401	33.269	0.68
33.3064	0.296	33.3064	0.199	33.3064	0.399	33.3064	0.598		33.3007	0.354	33.3064	0.271	33.3064	0.399	33.3064	0.67
33.3438	0.296	33.3438	0.197	33.3438	0.4	33.3438	0.597		33.3381	0.353	33.3438	0.269	33.3438	0.4	33.3438	0.669
33.3812	0.297	33.3812	0.2	33.3812	0.403	33.3812	0.603		33.3756	0.356	33.3812	0.265	33.3812	0.403	33.3812	0.668
33.4187	0.295	33.4187	0.201	33.4187	0.405	33.4187	0.606		33.413	0.354	33.4187	0.257	33.4187	0.405	33.4187	0.662
33.4561	0.295	33.4561	0.202	33.4561	0.405	33.4561	0.607		33.4504	0.353	33.4561	0.255	33.4561	0.405	33.4561	0.66
33.4935	0.295	33.4935	0.202	33.4935	0.404	33.4935	0.606		33.4878	0.352	33.4935	0.254	33.4935	0.404	33.4935	0.658
33.5309	0.293	33.5309	0.2	33.5309	0.403	33.5309	0.603		33.5252	0.346	33.5309	0.253	33.5309	0.403	33.5309	0.656
33.5684	0.291	33.5684	0.199	33.5684	0.399	33.5684	0.598		33.5626	0.345	33.5684	0.251	33.5684	0.399	33.5684	0.65
33.6058	0.292	33.6058	0.201	33.6058	0.398	33.6058	0.599		33.6001	0.348	33.6058	0.253	33.6058	0.398	33.6058	0.651
33.6432	0.292	33.6432	0.205	33.6432	0.402	33.6432	0.607		33.6375	0.351	33.6432	0.251	33.6432	0.402	33.6432	0.653
33.6806	0.293	33.6806	0.208	33.6806	0.404	33.6806	0.612		33.6749	0.357	33.6806	0.247	33.6806	0.404	33.6806	0.651
33.718	0.291	33.718	0.207	33.718	0.411	33.718	0.618		33.7123	0.364	33.718	0.246	33.718	0.411	33.718	0.657
33.7555	0.291	33.7555	0.208	33.7555	0.415	33.7555	0.623		33.7497	0.366	33.7555	0.24	33.7555	0.415	33.7555	0.655
33.7929	0.292	33.7929	0.208	33.7929	0.416	33.7929	0.624		33.7871	0.368	33.7929	0.236	33.7929	0.416	33.7929	0.652
33.8303	0.293	33.8303	0.209	33.8303	0.419	33.8303	0.628		33.8246	0.368	33.8303	0.232	33.8303	0.419	33.8303	0.651
33.8677	0.291	33.8677	0.213	33.8677	0.418	33.8677	0.631		33.862	0.37	33.8677	0.228	33.8677	0.418	33.8677	0.646
33.9051	0.293	33.9051	0.211	33.9051	0.421	33.9051	0.632		33.8994	0.374	33.9051	0.225	33.9051	0.421	33.9051	0.646
33.9426	0.295	33.9426	0.213	33.9426	0.422	33.9426	0.635		33.9368	0.374	33.9426	0.224	33.9426	0.422	33.9426	0.646
33.98	0.297	33.98	0.213	33.98	0.422	33.98	0.635		33.9742	0.378	33.98	0.221	33.98	0.422	33.98	0.643
34.0174	0.297	34.0174	0.214	34.0174	0.421	34.0174	0.635		34.0116	0.378	34.0174	0.219	34.0174	0.421	34.0174	0.64
34.0548	0.297	34.0548	0.216	34.0548	0.417	34.0548	0.633		34.0491	0.38	34.0548	0.214	34.0548	0.417	34.0548	0.631
34.0923	0.295	34.0923	0.215	34.0923	0.416	34.0923	0.631		34.0865	0.382	34.0923	0.21	34.0923	0.416	34.0923	0.626
34.1297	0.293	34.1297	0.215	34.1297	0.415	34.1297	0.63		34.1239	0.379	34.1297	0.211	34.1297	0.415	34.1297	0.626
34.1671	0.294	34.1671	0.216	34.1671	0.418	34.1671	0.634		34.1613	0.379	34.1671	0.21	34.1671	0.418	34.1671	0.628
34.2045	0.29	34.2045	0.218	34.2045	0.418	34.2045	0.636		34.1987	0.375	34.2045	0.211	34.2045	0.418	34.2045	0.629
34.242	0.288	34.242	0.225	34.242	0.418	34.242	0.643		34.2361	0.378	34.242	0.207	34.242	0.418	34.242	0.625
34.2794	0.287	34.2794	0.234	34.2794	0.422	34.2794	0.656		34.2736	0.378	34.2794	0.199	34.2794	0.422	34.2794	0.621
34.3168	0.287	34.3168	0.236	34.3168	0.419	34.3168	0.655		34.311	0.38	34.3168	0.197	34.3168	0.419	34.3168	0.616
34.3542	0.287	34.3542	0.234	34.3542	0.421	34.3542	0.655		34.3484	0.383	34.3542	0.196	34.3542	0.421	34.3542	0.617
34.3916	0.285	34.3916	0.229	34.3916	0.42	34.3916	0.649		34.3858	0.382	34.3916	0.194	34.3916	0.42	34.3916	0.614
34.4291	0.284	34.4291	0.227	34.4291	0.416	34.4291	0.643		34.4232	0.386	34.4291	0.198	34.4291	0.416	34.4291	0.614
34.4665	0.282	34.4665	0.227	34.4665	0.422	34.4665	0.649		34.4606	0.381	34.4665	0.197	34.4665	0.422	34.4665	0.619
34.5039	0.283	34.5039	0.229	34.5039	0.424	34.5039	0.653		34.4981	0.385	34.5039	0.195	34.5039	0.424	34.5039	0.619
34.5413	0.288	34.5413	0.23	34.5413	0.423	34.5413	0.653		34.5355	0.388	34.5413	0.198	34.5413	0.423	34.5413	0.621
34.5788	0.287	34.5788	0.231	34.5788	0.426	34.5788	0.657		34.5729	0.388	34.5788	0.195	34.5788	0.426	34.5788	0.621
34.6162	0.288	34.6162	0.233	34.6162	0.424	34.6162	0.657		34.6103	0.392	34.6162	0.193	34.6162	0.424	34.6162	0.617
34.6536	0.291	34.6536	0.234	34.6536	0.425	34.6536	0.659		34.6477	0.395	34.6536	0.193	34.6536	0.425	34.6536	0.618
34.691	0.297	34.691	0.232	34.691	0.428	34.691	0.66		34.6851	0.399	34.691	0.194	34.691	0.428	34.691	0.622
34.7285	0.298	34.7285	0.23	34.7285	0.425	34.7285	0.655		34.7226	0.401	34.7285	0.19	34.7285	0.425	34.7285	0.615
34.7659	0.303	34.7659	0.23	34.7659	0.425	34.7659	0.655		34.76	0.406	34.7659	0.184	34.7659	0.425	34.7659	0.609
34.8033	0.3	34.8033	0.231	34.8033	0.426	34.8033	0.657		34.7974	0.409	34.8033	0.18	34.8033	0.426	34.8033	0.606
34.8407	0.294	34.8407	0.232	34.8407	0.429	34.8407	0.661		34.8348	0.412	34.8407	0.176	34.8407	0.429	34.8407	0.605
34.8781	0.294	34.8781	0.233	34.8781	0.43	34.8781	0.663		34.8722	0.415	34.8781	0.176	34.8781	0.43	34.8781	0.606
34.9156	0.294	34.9156	0.23	34.9156	0.431	34.9156	0.661		34.9096	0.414	34.9156	0.176	34.9156	0.431	34.9156	0.607
34.953	0.297	34.953	0.233	34.953	0.429	34.953	0.662		34.9471	0.416	34.953	0.176	34.953	0.429	34.953	0.605
34.9904	0.298	34.9904	0.233	34.9904	0.424	34.9904	0.657		34.9845	0.417	34.9904	0.174	34.9904	0.424	34.9904	0.598
35.0278	0.299	35.0278	0.232	35.0278	0.423	35.0278	0.655		35.0219	0.424	35.0278	0.17	35.0278	0.423	35.0278	0.593
35.0653	0.299	35.0653	0.232	35.0653	0.423	35.0653	0.655		35.0593	0.43	35.0653	0.168	35.0653	0.423	35.0653	0.591
35.1027	0.301	35.1027	0.232	35.1027	0.426	35.1027	0.658		35.0967	0.43	35.1027	0.165	35.1027	0.426	35.1027	0.591
35.1401	0.304	35.1401	0.233	35.1401	0.43	35.1401	0.663		35.1341	0.434	35.1401	0.16	35.1401	0.43	35.1401	0.59
35.1775	0.308	35.1775	0.235	35.1775	0.43	35.1775	0.665		35.1716	0.437	35.1775	0.16	35.1775	0.43	35.1775	0.59
35.215	0.309	35.215	0.236	35.215	0.434	35.215	0.67		35.209	0.441	35.215	0.158	35.215	0.434	35.215	0.592
35.2524	0.307	35.2524	0.236	35.2524	0.433	35.2524	0.669		35.2464	0.446	35.2524	0.157	35.2524	0.433	35.2524	0.59
35.2898	0.305	35.2898	0.233	35.2898	0.433	35.2898	0.666		35.2838	0.449	35.2898	0.158	35.2898	0.433	35.2898	0.591
35.3272	0.296	35.3272	0.233	35.3272	0.43	35.3272	0.663		35.3212	0.456	35.3272	0.156	35.3272	0.43	35.3272	0.586
35.3646	0.294	35.3646	0.232	35.3646	0.429	35.3646	0.661		35.3586	0.46	35.3646	0.157	35.3646	0.429	35.3646	0.586
35.4021	0.296	35.4021	0.227	35.4021	0.434	35.4021	0.661		35.3961	0.463	35.4021	0.157	35.4021	0.434	35.4021	0.591
35.4395	0.296	35.4395	0.23	35.4395	0.435	35.4395	0.665		35.4335	0.464	35.4395	0.156	35.4395	0.435	35.4395	0.591
35.4769	0.3	35.4769	0.233	35.4769	0.439	35.4769	0.672		35.4709	0.466	35.4769	0.155	35.4769	0.439	35.4769	0.594
35.5143	0.301	35.5143	0.237	35.5143	0.439	35.5143	0.676		35.5083	0.469	35.5143	0.151	35.5143	0.439	35.5143	0.59
35.5518	0.297	35.5518	0.238	35.5518	0.436	35.5518	0.674		35.5457	0.471	35.5518	0.148	35.5518	0.436	35.5518	0.584
35.5892	0.296	35.5892	0.237	35.5892	0.436	35.5892	0.673		35.5831	0.471	35.5892	0.145	35.5892	0.436	35.5892	0.581
35.6266	0.295	35.6266	0.234	35.6266	0.437	35.6266	0.671		35.6206	0.472	35.6266	0.145	35.6266	0.437	35.6266	0.582
35.664	0.295	35.664	0.236	35.664	0.436	35.664	0.672		35.658	0.473	35.664	0.141	35.664	0.436	35.664	0.577
35.7015	0.298	35.7015	0.237	35.7015	0.435	35.7015	0.672		35.6954	0.478	35.7015	0.139	35.7015	0.435	35.7015	0.574
35.7389	0.296	35.7389	0.241	35.7389	0.432	35.7389	0.673		35.7328	0.482	35.7389	0.135	35.7389	0.432	35.7389	0.567
35.7763	0.298	35.7763	0.242	35.7763	0.43	35.7763	0.672		35.7702	0.483	35.7763	0.134	35.7763	0.43	35.7763	0.564
35.8137	0.299	35.8137	0.244	35.8137	0.428	35.8137	0.672				35.8137	0.135	35.8137	0.428	35.8137	0.563
35.8511	0.296	35.8511	0.245	35.8511	0.429	35.8511	0.674				35.8511	0.134	35.8511	0.429	35.8511	0.563
35.8886	0.295	35.8886	0.243	35.8886	0.425	35.8886	0.668				35.8886	0.142	35.8886	0.425	35.8886	0.567
35.926	0.295	35.926	0.247	35.926	0.427	35.926	0.674				35.926	0.142	35.926	0.427	35.926	0.569
35.9634	0.295	35.9634	0.249	35.9634	0.43	35.9634	0.679				35.9634	0.146	35.9634	0.43	35.9634	0.576
36.0008	0.297	36.0008	0.253	36.0008	0.43	36.0008	0.683				36.0008	0.155	36.0008	0.43	36.0008	0.585
36.0383	0.295	36.0383	0.26	36.0383	0.436	36.0383	0.696				36.0383	0.165	36.0383	0.436	36.0383	0.601
36.0757	0.296	36.0757	0.266	36.0757	0.435	36.0757	0.701				36.0757	0.178	36.0757	0.435	36.0757	0.613
36.1131	0.296	36.1131	0.269	36.1131	0.432	36.1131	0.701				36.1131	0.195	36.1131	0.432	36.1131	0.627
36.1505	0.297	36.1505	0.274	36.1505	0.432	36.1505	0.706				36.1505	0.217	36.1505	0.432	36.1505	0.649
36.188	0.294	36.188	0.276	36.188	0.433	36.188	0.709				36.188	0.246	36.188	0.433	36.188	0.679
36.2254	0.297	36.2254	0.281	36.2254	0.433	36.2254	0.714				36.2254	0.281	36.2254	0.433	36.2254	0.714
36.2628	0.298	36.2628	0.287	36.2628	0.434	36.2628	0.721				36.2628	0.318	36.2628	0.434	36.2628	0.752
36.3002	0.302	36.3002	0.294	36.3002	0.433	36.3002	0.727				36.3002	0.363	36.3002	0.433	36.3002	0.796
36.3376	0.304	36.3376	0.301	36.3376	0.432	36.3376	0.733				36.3376	0.414	36.3376	0.432	36.3376	0.846
36.3751	0.303	36.3751	0.302	36.3751	0.434	36.3751	0.736				36.3751	0.476	36.3751	0.434	36.3751	0.91
36.4125	0.305	36.4125	0.308	36.4125	0.434	36.4125	0.742				36.4125	0.549	36.4125	0.434	36.4125	0.983

## Sheet: Figure 3e
Figure 3e Optineurin LIR to FIP200 Claw														Figure 3e p-Optineurin LIR to FIP200 Claw
First test	concentration	502.83	251.415	125.707	62.8537	31.4269	15.7134	7.85672	3.92836	1.96418	0.98209	0.491045		First test	concentration	502.83	251.415	125.707	62.8537	31.4269	15.7134	7.85672	3.92836	1.96418	0.98209	0.491045	0
group 1	parallel intensity	67105668	73151472	78202152	67534568	73308656	85575168	77311640	75781216	77993784	79969464	80764664		group 1	parallel intensity	22684384	20944558	21823474	21985686	23389288	23542154	24079596	24107450	26789722	27078054	27433022	44550216
	perpendicular intensity	124187040	134291888	140240944	117694920	119946080	132784008	116102744	110927000	112726320	114643648	114984192			perpendicular intensity	41597496	37608212	39003332	38957600	40322228	39225376	38246644	36546184	39971672	39824780	39834996	66628328
	mp	298.398	294.733	284.004	270.801	241.326	216.198	200.56	188.239	182.113	178.17	174.813			mp	294.222	284.592	282.439	278.487	265.775	249.862	227.305	205.078	197.449	190.526	184.367	198.582
group 2	parallel intensity	68869744	72588104	72720872	67329656	73257056	77042400	75588712	76234488	78596744	80588208	79956584		group 2	parallel intensity	20996388	21606864	22333182	22473894	23232260	23177796	24104028	23757788	25338358	25664546	26906576	43901352
	perpendicular intensity	128249168	134222656	130950080	116136104	119863728	119760168	114537560	111835320	113870856	116213080	114614192			perpendicular intensity	38197648	39012096	40009392	39855244	39802348	38657452	38363764	36570528	38379848	37309904	39227344	65545512
	mp	301.237	298.024	285.898	266.025	241.334	217.059	204.858	189.296	183.273	181.02	178.123			mp	290.591	287.125	283.534	278.864	262.873	250.337	228.273	212.384	204.674	184.922	186.3	197.76
group 3	parallel intensity	67314128	72927600	72291384	70023976	71638464	75039192	75815832	76269464	79416936	80024288	80555168		group 3	parallel intensity	22189548	21874122	21331524	22917672	22555622	23690190	23572196	22577752	24911866	26471548	25395100	41653740
	perpendicular intensity	125157952	133583224	130113576	121281072	117180856	117277408	113833808	112166072	115206216	114911824	115620264			perpendicular intensity	40694516	39663000	37886056	40072880	38552324	39637832	37743076	35031940	37446772	38959068	36839852	61981952
	mp	300.531	293.716	285.676	267.934	241.196	219.629	200.464	190.498	183.89	178.969	178.744			mp	294.271	289.076	279.554	272.346	261.778	251.826	231.115	216.182	201.013	190.851	183.896	196.151
Second test														Second test
group 1	parallel intensity	66955676	72910392	77924720	67446040	73373648	85496224	77329784	76076296	77981928	79601416	80482200		group 1	parallel intensity	21609410	21046088	22510208	22468486	23380916	23610346	23700736	24150866	24896360	25837224	26040150	41067556
	perpendicular intensity	123214176	134094440	139663168	116893336	119585384	132167488	115470712	110380152	112206800	112966592	113738432			perpendicular intensity	39873180	37984040	39748836	39598664	40475616	39331844	38059972	37285108	37363460	38107804	37747724	61739688
	mp	295.833	295.568	283.74	268.241	239.49	214.419	197.826	183.978	179.952	173.264	171.229			mp	297.056	286.937	276.886	275.994	267.705	249.777	232.498	213.787	200.243	191.893	183.539	201.077
group 2	parallel intensity	68944936	72508872	72451080	70378032	73445360	77293504	76113880	76317296	78487992	80279152	79628688		group 2	parallel intensity	21495724	22183592	22734178	22772342	23136550	23313126	23791680	23570290	25058998	24949174	26001334	40097236
	perpendicular intensity	127723792	133102512	129346736	122457208	120134752	118786440	112774912	110274472	112248440	114674136	112328808			perpendicular intensity	39150292	40205752	40735288	40121104	39879952	39139904	38308180	36457148	37486844	36607524	37854744	60059116
	mp	298.872	294.7	281.944	270.071	241.189	211.612	194.088	181.986	177.001	176.427	170.351			mp	291.108	288.866	283.618	275.844	265.699	253.419	233.761	214.683	198.7	189.392	185.627	199.307
group 3	parallel intensity	67461448	72166416	73273136	70002840	71248488	74720352	75813696	76359216	79016960	79684496	80264592		group 3	parallel intensity	22494524	22314570	21714316	23112860	22676160	23689054	23794158	23130778	24696478	25813092	26130206	38926452
	perpendicular intensity	123949304	132325096	130902024	121647608	114754312	115158888	112065136	110966864	113445168	112572120	112907984			perpendicular intensity	41227112	40652096	38636060	40316316	38852508	39326008	37791424	35755072	37328956	38115688	38376120	58217776
	mp	295.113	294.187	282.252	269.474	233.899	212.97	192.951	184.745	178.883	171.061	168.986			mp	293.975	291.226	280.392	271.223	262.907	248.146	227.282	214.386	203.666	192.442	189.841	198.584
Third test														Third test
group 1	parallel intensity	66901264	72855312	73640896	67333208	73451840	85757008	77283304	75933968	77990936	79253560	80413872		group 1	parallel intensity	21736662	20966162	22408208	22497618	23387776	23610312	23584276	24078378	24414598	25445862	25702518	40294124
	perpendicular intensity	122914784	133658216	130396616	116639256	119428432	132111320	115446744	110105144	112132392	113015232	113875184			perpendicular intensity	39329100	37520228	39666056	39239796	40148212	39039652	37550808	37041812	36357764	36983960	37278540	60334992
	mp	295.094	294.426	278.163	268.008	238.369	212.763	198.015	183.677	179.575	175.596	172.224			mp	288.09	283.041	278.019	271.184	263.794	246.279	228.454	212.097	196.523	184.817	183.802	199.156
group 2	parallel intensity	68803032	72131608	72198328	69867232	73274080	76847728	75914568	76131720	78339104	80107464	79707696		group 2	parallel intensity	21728886	22280604	22671810	22775712	23120046	23392612	23763838	23486946	24732200	24558772	25647752	39196564
	perpendicular intensity	127682112	132772152	129677864	122528816	120337056	118647464	113271360	110284272	112356584	114233064	112641584			perpendicular intensity	39562104	40229768	40414620	39826920	39708772	38809656	38170396	36254676	37379724	35913844	37031804	58799368
	mp	299.662	295.946	284.727	273.714	243.08	213.815	197.461	183.206	178.386	175.597	171.219			mp	290.96	287.139	281.246	272.372	264.031	247.853	232.611	213.716	203.625	187.772	181.623	200.037
group 3	parallel intensity	67403256	72738352	72068168	70056184	71301008	75024000	75750408	76401552	79024096	79351624	80118136		group 3	parallel intensity	22466052	22308262	21698074	22536460	22653316	23659738	23626944	23280248	24456756	25561760	25791012	38515560
	perpendicular intensity	123852616	132963640	128576952	121857616	115103688	115486368	112895088	111289720	113192880	112352456	113559696			perpendicular intensity	41169320	40154960	38518676	39577808	38686292	39122040	37477636	36020172	36588340	37435140	37692608	57386092
	mp	295.151	292.779	281.635	269.92	234.987	212.389	196.902	185.881	177.762	172.145	172.666			mp	293.913	285.715	279.334	274.355	261.38	246.286	226.672	214.837	198.732	188.476	187.475	196.77

## Sheet: Figure S10a-f
Figure S10a									Figure S10b									Figure S10c									Figure S10d
Mixture		trx CCPG1 FIR2		FIP200 Claw		Add FIP200 Claw and trx CCPG1 FIR2			Mixture		trx CCPG1 FIR2 S104E		FIP200 Claw		Add FIP200 Claw and trx CCPG1 FIR2 S104E			Mixture		trx CCPG1 FIR2 D105A		FIP200 Claw		Add FIP200 Claw and trx CCPG1 FIR2 D105A			Mixture		trx CCPG1 FIR2 I106S		FIP200 Claw		Add FIP200 Claw and trx CCPG1 FIR2 I106S			Mixture		trx CCPG1 FIR2 T108A		FIP200 Claw		Add FIP200 Claw and trx CCPG1 FIR2 T108A			Mixture		trx CCPG1 FIR2 L109A		FIP200 Claw
ml	mAU	ml	mAU	ml	mAU	ml	mAU		ml	mAU	ml	mAU	ml	mAU	ml	mAU		ml	mAU	ml	mAU	ml	mAU	ml	mAU		ml	mAU	ml	mAU	ml	mAU	ml	mAU		ml	mAU	ml	mAU	ml	mAU	ml	mAU		ml	mAU	ml	mAU	ml
0	-0.003	0	-0.001	0	0	0	-0.001		0	0.001	0	-0.001	0	-0.002	0	-0.003		0	0.002	0	0.003	0	-0.002	0	0.001		0	0	0	-0.002	0	-0.002	0	-0.004		0	0	0	0	0	-0.002	0	-0.002		0	-0.007	0	-0.001	0
0.03742	-0.011	0.03742	-0.011	0.03742	-0.001	0.03742	-0.012		0.04392	0.008	0.04325	-0.003	0.03997	-0.006	0.04325	-0.00925		0.03994	-0.001	0.03994	0.004	0.03997	-0.006	0.03994	-0.002		0.03993	0.002	0.03993	0	0.03997	-0.006	0.03993	-0.006		0.03993	-0.002	0.03994	0.007	0.03994	-0.002	0.03994	0.005		0.03742	-0.017	0.03742	-0.006	0.03742
0.07485	-0.027	0.07484	-0.016	0.07485	-0.007	0.07484	-0.023		0.08785	0.013	0.0865	0.001	0.07994	-0.009	0.0865	-0.00866		0.07988	0.003	0.07988	0.002	0.07994	-0.009	0.07988	-0.007		0.07985	0.002	0.07985	0.002	0.07994	-0.009	0.07985	-0.00699		0.07986	-0.005	0.07988	0.01	0.07987	0	0.07988	0.01		0.07485	-0.024	0.07485	-0.014	0.07485
0.11227	-0.033	0.11226	-0.015	0.11227	-0.014	0.11226	-0.029		0.13177	0.017	0.12976	0.006	0.1199	-0.013	0.12976	-0.00725		0.11982	0.009	0.11982	-0.003	0.1199	-0.013	0.11982	-0.01599		0.11978	0.01	0.11978	0.001	0.1199	-0.013	0.11978	-0.01199		0.11979	-0.004	0.11981	0.01	0.11981	0.001	0.11981	0.011		0.11227	-0.031	0.11227	-0.021	0.11227
0.14969	-0.041	0.14968	-0.02	0.14969	-0.018	0.14968	-0.038		0.17569	0.017	0.17301	0.009	0.15987	-0.014	0.17301	-0.005		0.15976	0.012	0.15976	0	0.15987	-0.014	0.15976	-0.014		0.1597	0.015	0.15971	0.003	0.15987	-0.014	0.15971	-0.011		0.15972	-0.005	0.15975	0.003	0.15974	0.005	0.15975	0.008		0.14969	-0.038	0.14969	-0.027	0.14969
0.18711	-0.049	0.1871	-0.014	0.18711	-0.022	0.1871	-0.036		0.21961	0.02	0.21626	0.015	0.19984	-0.014	0.21626	0.000178225		0.1997	0.017	0.1997	0.002	0.19984	-0.014	0.1997	-0.012		0.19963	0.026	0.19963	-0.001	0.19984	-0.014	0.19963	-0.015		0.19965	-0.004	0.19969	0.002	0.19968	0	0.19969	0.002		0.18711	-0.045	0.18711	-0.032	0.18711
0.22454	-0.054	0.22452	-0.017	0.22454	-0.024	0.22452	-0.041		0.26354	0.025	0.25951	0.015	0.23981	-0.016	0.25951	-0.00347		0.23964	0.023	0.23964	0.007	0.23981	-0.016	0.23964	-0.00899		0.23955	0.031	0.23956	-0.004	0.23981	-0.016	0.23956	-0.01999		0.23958	0	0.23963	0.006	0.23961	0	0.23963	0.006		0.22454	-0.051	0.22454	-0.034	0.22454
0.26196	-0.06	0.26194	-0.018	0.26196	-0.027	0.26194	-0.045		0.30746	0.034	0.30277	0.014	0.27977	-0.021	0.30277	-0.00988		0.27958	0.023	0.27958	0.008	0.27977	-0.021	0.27958	-0.01298		0.27948	0.039	0.27949	-0.004	0.27977	-0.021	0.27949	-0.02496		0.27951	-0.002	0.27957	0.009	0.27955	-0.001	0.27957	0.008		0.26196	-0.056	0.26196	-0.036	0.26196
0.29938	-0.063	0.29936	-0.02	0.29938	-0.031	0.29936	-0.051		0.35138	0.04	0.34602	0.018	0.31974	-0.026	0.34602	-0.0034		0.31952	0.025	0.31952	0.013	0.31974	-0.026	0.31952	-0.01297		0.31941	0.049	0.31941	-0.004	0.31974	-0.026	0.31941	-0.02996		0.31944	-0.001	0.3195	0.012	0.31948	-0.001	0.3195	0.011		0.29938	-0.059	0.29938	-0.04	0.29938
0.33681	-0.066	0.33678	-0.024	0.33681	-0.036	0.33678	-0.06		0.39531	0.048	0.38927	0.028	0.35971	-0.019	0.38927	0.00826		0.35946	0.032	0.35946	0.022	0.35971	-0.019	0.35946	0.00296		0.35933	0.055	0.35934	-0.006	0.35971	-0.019	0.35934	-0.02506		0.35937	-0.001	0.35944	0.014	0.35942	0.004	0.35944	0.018		0.33681	-0.063	0.33681	-0.048	0.33681
0.37423	-0.07	0.3742	-0.026	0.37423	-0.039	0.3742	-0.065		0.43923	0.047	0.43252	0.036	0.39968	-0.02	0.43252	0.01436		0.3994	0.034	0.3994	0.026	0.39968	-0.02	0.3994	0.00601		0.39926	0.061	0.39927	-0.002	0.39968	-0.02	0.39927	-0.02199		0.3993	0.004	0.39938	0.009	0.39935	0.005	0.39938	0.01399		0.37423	-0.068	0.37423	-0.053	0.37423
0.41165	-0.078	0.41162	-0.029	0.41165	-0.038	0.41162	-0.067		0.48315	0.051	0.47577	0.037	0.43964	-0.022	0.47577	0.01048		0.43934	0.037	0.43934	0.028	0.43964	-0.022	0.43934	0.00602		0.43918	0.065	0.43919	0	0.43964	-0.022	0.43919	-0.02198		0.43923	0.004	0.43932	0.005	0.43929	-0.003	0.43932	0.002		0.41165	-0.073	0.41165	-0.058	0.41165
0.44907	-0.086	0.44904	-0.029	0.44907	-0.038	0.44904	-0.067		0.52707	0.062	0.51903	0.042	0.47961	-0.027	0.51903	0.00514		0.47928	0.045	0.47928	0.027	0.47961	-0.027	0.47928	4.19016e-05		0.47911	0.073	0.47912	0.007	0.47961	-0.027	0.47912	-0.01994		0.47916	0.002	0.47926	0.002	0.47923	-0.006	0.47926	-0.004		0.44907	-0.082	0.44907	-0.063	0.44907
0.4865	-0.092	0.48645	-0.031	0.4865	-0.04	0.48645	-0.071		0.571	0.072	0.56228	0.044	0.51958	-0.037	0.56228	0.00273		0.51922	0.054	0.51922	0.03	0.51958	-0.037	0.51922	-0.00691		0.51903	0.076	0.51905	0.013	0.51958	-0.037	0.51905	-0.02387		0.51909	0	0.51919	-0.003	0.51916	-0.007	0.51919	-0.01		0.4865	-0.081	0.4865	-0.067	0.4865
0.52392	-0.098	0.52387	-0.033	0.52392	-0.041	0.52387	-0.074		0.61492	0.074	0.60553	0.046	0.55955	-0.041	0.60553	0.000849515		0.55916	0.06	0.55916	0.033	0.55955	-0.041	0.55916	-0.00796		0.55896	0.079	0.55897	0.021	0.55955	-0.041	0.55897	-0.01994		0.55902	-0.005	0.55913	-0.003	0.5591	-0.007	0.55913	-0.01		0.52392	-0.084	0.52392	-0.073	0.52392
0.56134	-0.1	0.56129	-0.036	0.56134	-0.044	0.56129	-0.08		0.65884	0.078	0.64878	0.047	0.59952	-0.045	0.64878	0.001		0.5991	0.071	0.5991	0.043	0.59952	-0.045	0.5991	-0.00196		0.59889	0.08	0.5989	0.018	0.59952	-0.045	0.5989	-0.02694		0.59895	-0.002	0.59907	-0.002	0.59903	-0.012	0.59907	-0.014		0.56134	-0.084	0.56134	-0.076	0.56134
0.59877	-0.109	0.59871	-0.042	0.59877	-0.045	0.59871	-0.087		0.70277	0.085	0.69203	0.052	0.63948	-0.046	0.69203	0.00694		0.63904	0.081	0.63904	0.051	0.63948	-0.046	0.63904	0.00501		0.63881	0.083	0.63883	0.015	0.63948	-0.046	0.63883	-0.03098		0.63888	0	0.63901	0.001	0.63897	-0.016	0.63901	-0.015		0.59877	-0.083	0.59877	-0.08	0.59877
0.63619	-0.116	0.63613	-0.04	0.63619	-0.044	0.63613	-0.084		0.74669	0.099	0.73529	0.056	0.67945	-0.046	0.73529	0.013		0.67898	0.087	0.67898	0.047	0.67945	-0.046	0.67898	0.001		0.67874	0.089	0.67875	0.019	0.67945	-0.046	0.67875	-0.027		0.67881	0.003	0.67895	0.007	0.6789	-0.016	0.67895	-0.009		0.63619	-0.088	0.63619	-0.082	0.63619
0.67361	-0.123	0.67355	-0.04	0.67361	-0.042	0.67355	-0.082		0.79061	0.11	0.77854	0.059	0.71942	-0.043	0.77854	0.01408		0.71892	0.089	0.71892	0.055	0.71942	-0.043	0.71892	0.01196		0.71866	0.094	0.71868	0.028	0.71942	-0.043	0.71868	-0.01506		0.71874	0.007	0.71888	0.002	0.71884	-0.017	0.71888	-0.015		0.67361	-0.091	0.67361	-0.081	0.67361
0.71104	-0.13	0.71097	-0.037	0.71104	-0.044	0.71097	-0.081		0.83453	0.119	0.82179	0.063	0.75939	-0.043	0.82179	0.01375		0.75886	0.097	0.75886	0.067	0.75939	-0.043	0.75886	0.024		0.75859	0.104	0.75861	0.036	0.75939	-0.043	0.75861	-0.007		0.75867	0.01	0.75882	0	0.75877	-0.021	0.75882	-0.021		0.71104	-0.094	0.71104	-0.085	0.71104
0.74846	-0.134	0.74839	-0.035	0.74846	-0.044	0.74839	-0.079		0.87846	0.123	0.86504	0.064	0.79935	-0.047	0.86504	0.01429		0.7988	0.109	0.7988	0.069	0.79935	-0.047	0.7988	0.02206		0.79851	0.11	0.79854	0.041	0.79935	-0.047	0.79854	-0.00592		0.7986	0.012	0.79876	-0.005	0.79871	-0.021	0.79876	-0.026		0.74846	-0.098	0.74846	-0.084	0.74846
0.78588	-0.134	0.78581	-0.036	0.78588	-0.042	0.78581	-0.078		0.92238	0.13	0.9083	0.068	0.83932	-0.051	0.9083	0.01973		0.83874	0.116	0.83874	0.069	0.83932	-0.051	0.83874	0.01806		0.83844	0.118	0.83846	0.042	0.83932	-0.051	0.83846	-0.00891		0.83853	0.011	0.8387	-0.012	0.83864	-0.021	0.8387	-0.033		0.78588	-0.098	0.78588	-0.084	0.78588
0.8233	-0.137	0.82323	-0.041	0.8233	-0.044	0.82323	-0.085		0.9663	0.136	0.95155	0.075	0.87929	-0.049	0.95155	0.027		0.87868	0.118	0.87868	0.072	0.87929	-0.049	0.87868	0.02297		0.87837	0.124	0.87839	0.043	0.87929	-0.049	0.87839	-0.00605		0.87846	0.009	0.87864	-0.008	0.87858	-0.024	0.87864	-0.032		0.8233	-0.103	0.8233	-0.086	0.8233
0.86073	-0.139	0.86065	-0.043	0.86073	-0.044	0.86065	-0.087		1.01023	0.144	0.9948	0.075	0.91926	-0.048	0.9948	0.02789		0.91862	0.12	0.91862	0.077	0.91926	-0.048	0.91862	0.02898		0.91829	0.132	0.91832	0.042	0.91926	-0.048	0.91832	-0.00602		0.91839	0.009	0.91857	-0.002	0.91852	-0.024	0.91857	-0.026		0.86073	-0.11	0.86073	-0.086	0.86073
0.89815	-0.144	0.89807	-0.046	0.89815	-0.046	0.89807	-0.092		1.05415	0.15	1.03805	0.079	0.95922	-0.048	1.03805	0.03783		0.95855	0.121	0.95855	0.08	0.95922	-0.048	0.95855	0.032		0.95822	0.137	0.95824	0.046	0.95922	-0.048	0.95824	-0.002		0.95832	0.012	0.95851	-0.005	0.95845	-0.026	0.95851	-0.03101		0.89815	-0.112	0.89815	-0.091	0.89815
0.93557	-0.147	0.93549	-0.05	0.93557	-0.055	0.93549	-0.10498		1.09807	0.158	1.0813	0.086	0.99919	-0.047	1.0813	0.04578		0.99849	0.127	0.99849	0.084	0.99919	-0.047	0.99849	0.03698		0.99814	0.145	0.99817	0.055	0.99919	-0.047	0.99817	0.00797		0.99825	0.011	0.99845	-0.013	0.99839	-0.034	0.99845	-0.047		0.93557	-0.114	0.93557	-0.1	0.93557
0.973	-0.148	0.97291	-0.05	0.973	-0.055	0.97291	-0.105		1.14199	0.168	1.12456	0.092	1.03916	-0.041	1.12456	0.04827		1.03843	0.134	1.03843	0.093	1.03916	-0.041	1.03843	0.05189		1.03807	0.15	1.0381	0.058	1.03916	-0.041	1.0381	0.01684		1.03818	0.01	1.03839	-0.015	1.03832	-0.033	1.03839	-0.048		0.973	-0.115	0.973	-0.101	0.973
1.01042	-0.15	1.01033	-0.05	1.01042	-0.057	1.01033	-0.107		1.18592	0.18	1.16781	0.095	1.07913	-0.04	1.16781	0.05409		1.07837	0.134	1.07837	0.103	1.07913	-0.04	1.07837	0.06298		1.07799	0.158	1.07802	0.063	1.07913	-0.04	1.07802	0.02297		1.07811	0.009	1.07833	-0.015	1.07826	-0.034	1.07833	-0.04901		1.01042	-0.114	1.01042	-0.103	1.01042
1.04784	-0.153	1.04775	-0.052	1.04784	-0.056	1.04775	-0.108		1.22984	0.191	1.21106	0.094	1.1191	-0.044	1.21106	0.0576		1.11831	0.136	1.11831	0.108	1.1191	-0.044	1.11831	0.06408		1.11792	0.167	1.11795	0.064	1.1191	-0.044	1.11795	0.02011		1.11804	0.006	1.11826	-0.019	1.11819	-0.037	1.11826	-0.056		1.04784	-0.114	1.04784	-0.1	1.04784
1.08526	-0.158	1.08517	-0.05	1.08526	-0.058	1.08517	-0.10799		1.27376	0.202	1.25431	0.099	1.15906	-0.042	1.25431	0.06745		1.15825	0.142	1.15825	0.106	1.15906	-0.042	1.15825	0.06396		1.15785	0.176	1.15788	0.067	1.15906	-0.042	1.15788	0.02494		1.15797	0.007	1.1582	-0.019	1.15813	-0.035	1.1582	-0.054		1.08526	-0.117	1.08526	-0.099	1.08526
1.12269	-0.161	1.12259	-0.053	1.12269	-0.065	1.12259	-0.11798		1.31769	0.207	1.29756	0.11	1.19903	-0.037	1.29756	0.08493		1.19819	0.147	1.19819	0.112	1.19903	-0.037	1.19819	0.0749		1.19777	0.186	1.1978	0.063	1.19903	-0.037	1.1978	0.02585		1.1979	0.008	1.19814	-0.017	1.19806	-0.037	1.19814	-0.054		1.12269	-0.123	1.12269	-0.099	1.12269
1.16011	-0.16	1.16001	-0.056	1.16011	-0.07	1.16001	-0.12599		1.36161	0.214	1.34082	0.118	1.239	-0.035	1.34082	0.094		1.23813	0.155	1.23813	0.115	1.239	-0.035	1.23813	0.07996		1.2377	0.196	1.23773	0.064	1.239	-0.035	1.23773	0.02894		1.23783	0.01	1.23808	-0.016	1.238	-0.038	1.23808	-0.05401		1.16011	-0.129	1.16011	-0.101	1.16011
1.19753	-0.164	1.19743	-0.057	1.19753	-0.07	1.19743	-0.127		1.40553	0.221	1.38407	0.125	1.27897	-0.026	1.38407	0.10037		1.27807	0.166	1.27807	0.114	1.27897	-0.026	1.27807	0.0878		1.27762	0.202	1.27766	0.074	1.27897	-0.026	1.27766	0.0477		1.27776	0.013	1.27802	-0.017	1.27793	-0.045	1.27802	-0.06201		1.19753	-0.133	1.19753	-0.103	1.19753
1.23496	-0.165	1.23485	-0.055	1.23496	-0.068	1.23485	-0.12301		1.44946	0.222	1.42732	0.131	1.31893	-0.024	1.42732	0.10315		1.31801	0.174	1.31801	0.117	1.31893	-0.024	1.31801	0.09295		1.31755	0.206	1.31758	0.077	1.31893	-0.024	1.31758	0.05293		1.31769	0.015	1.31795	-0.02	1.31787	-0.048	1.31795	-0.068		1.23496	-0.136	1.23496	-0.102	1.23496
1.27238	-0.166	1.27227	-0.053	1.27238	-0.069	1.27227	-0.122		1.49338	0.225	1.47057	0.133	1.3589	-0.024	1.47057	0.10718		1.35795	0.179	1.35795	0.123	1.3589	-0.024	1.35795	0.099		1.35747	0.213	1.35751	0.08	1.3589	-0.024	1.35751	0.056		1.35762	0.017	1.35789	-0.023	1.35781	-0.047	1.35789	-0.07002		1.27238	-0.139	1.27238	-0.103	1.27238
1.3098	-0.174	1.30969	-0.055	1.3098	-0.067	1.30969	-0.12201		1.5373	0.23	1.51383	0.14	1.39887	-0.025	1.51383	0.12026		1.39789	0.185	1.39789	0.131	1.39887	-0.025	1.39789	0.10602		1.3974	0.223	1.39744	0.079	1.39887	-0.025	1.39744	0.05404		1.39755	0.016	1.39783	-0.025	1.39774	-0.056	1.39783	-0.081		1.3098	-0.142	1.3098	-0.102	1.3098
1.34722	-0.177	1.34711	-0.054	1.34722	-0.066	1.34711	-0.12		1.58122	0.234	1.55708	0.153	1.43884	-0.029	1.55708	0.14167		1.43783	0.192	1.43783	0.137	1.43884	-0.029	1.43783	0.1081		1.43733	0.23	1.43736	0.081	1.43884	-0.029	1.43736	0.05215		1.43748	0.019	1.43777	-0.031	1.43768	-0.058	1.43777	-0.08901		1.34722	-0.143	1.34722	-0.097	1.34722
1.38465	-0.181	1.38453	-0.058	1.38465	-0.068	1.38453	-0.12599		1.62515	0.241	1.60033	0.169	1.47881	-0.025	1.60033	0.1582		1.47777	0.196	1.47777	0.137	1.47881	-0.025	1.47777	0.1119		1.47725	0.237	1.47729	0.087	1.47881	-0.025	1.47729	0.06185		1.47741	0.023	1.47771	-0.028	1.47761	-0.061	1.47771	-0.089		1.38465	-0.144	1.38465	-0.101	1.38465
1.42207	-0.183	1.42194	-0.055	1.42207	-0.071	1.42194	-0.12599		1.66907	0.243	1.64358	0.173	1.51877	-0.019	1.64358	0.16786		1.51771	0.192	1.51771	0.139	1.51877	-0.019	1.51771	0.11984		1.51718	0.243	1.51722	0.088	1.51877	-0.019	1.51722	0.06877		1.51734	0.024	1.51764	-0.026	1.51755	-0.062	1.51764	-0.088		1.42207	-0.143	1.42207	-0.098	1.42207
1.45949	-0.186	1.45936	-0.054	1.45949	-0.071	1.45936	-0.125		1.71299	0.246	1.68683	0.173	1.55874	-0.011	1.68683	0.17482		1.55765	0.192	1.55765	0.142	1.55874	-0.011	1.55765	0.13078		1.5571	0.246	1.55714	0.089	1.55874	-0.011	1.55714	0.07768		1.55727	0.025	1.55758	-0.026	1.55748	-0.064	1.55758	-0.09001		1.45949	-0.144	1.45949	-0.1	1.45949
1.49692	-0.192	1.49678	-0.051	1.49692	-0.073	1.49678	-0.12399		1.75692	0.252	1.73009	0.175	1.59871	-0.011	1.73009	0.18258		1.59759	0.19	1.59759	0.144	1.59871	-0.011	1.59759	0.133		1.59703	0.244	1.59707	0.092	1.59871	-0.011	1.59707	0.081		1.5972	0.024	1.59752	-0.025	1.59742	-0.069	1.59752	-0.09401		1.49692	-0.147	1.49692	-0.102	1.49692
1.53434	-0.198	1.5342	-0.051	1.53434	-0.073	1.5342	-0.124		1.80084	0.253	1.77334	0.177	1.63868	-0.006	1.77334	0.19506		1.63753	0.194	1.63753	0.146	1.63868	-0.006	1.63753	0.13986		1.63695	0.244	1.637	0.098	1.63868	-0.006	1.637	0.09179		1.63713	0.022	1.63746	-0.024	1.63735	-0.072	1.63746	-0.09599		1.53434	-0.15	1.53434	-0.103	1.53434
1.57176	-0.199	1.57162	-0.051	1.57176	-0.069	1.57162	-0.12001		1.84476	0.255	1.81659	0.184	1.67864	0.001	1.81659	0.21081		1.67747	0.201	1.67747	0.149	1.67864	0.001	1.67747	0.14979		1.67688	0.246	1.67692	0.094	1.67864	0.001	1.67692	0.0947		1.67706	0.026	1.6774	-0.025	1.67729	-0.07	1.6774	-0.095		1.57176	-0.15	1.57176	-0.106	1.57176
1.60918	-0.2	1.60904	-0.053	1.60918	-0.066	1.60904	-0.11901		1.88868	0.259	1.85984	0.188	1.71861	0.005	1.85984	0.21753		1.71741	0.207	1.71741	0.15	1.71861	0.005	1.71741	0.15488		1.71681	0.257	1.71685	0.096	1.71861	0.005	1.71685	0.10082		1.71699	0.033	1.71733	-0.034	1.71722	-0.07	1.71733	-0.104		1.60918	-0.15	1.60918	-0.108	1.60918
1.64661	-0.201	1.64646	-0.053	1.64661	-0.07	1.64646	-0.12298		1.93261	0.261	1.90309	0.196	1.75858	0.014	1.90309	0.23031		1.75735	0.212	1.75735	0.153	1.75858	0.014	1.75735	0.16672		1.75673	0.264	1.75678	0.101	1.75858	0.014	1.75678	0.11459		1.75692	0.032	1.75727	-0.039	1.75716	-0.069	1.75727	-0.10802		1.64661	-0.151	1.64661	-0.108	1.64661
1.68403	-0.203	1.68388	-0.052	1.68403	-0.071	1.68388	-0.123		1.97653	0.265	1.94635	0.205	1.79855	0.025	1.94635	0.2427		1.79729	0.212	1.79729	0.153	1.79855	0.025	1.79729	0.17765		1.79666	0.272	1.7967	0.113	1.79855	0.025	1.7967	0.13749		1.79685	0.031	1.79721	-0.036	1.7971	-0.075	1.79721	-0.111		1.68403	-0.153	1.68403	-0.104	1.68403
1.72145	-0.205	1.7213	-0.05	1.72145	-0.074	1.7213	-0.12399		2.02045	0.271	1.9896	0.212	1.83851	0.029	1.9896	0.25312		1.83723	0.215	1.83723	0.15	1.83851	0.029	1.83723	0.17887		1.83658	0.28	1.83663	0.121	1.83851	0.029	1.83663	0.14981		1.83678	0.031	1.83715	-0.037	1.83703	-0.075	1.83715	-0.112		1.72145	-0.154	1.72145	-0.102	1.72145
1.75888	-0.206	1.75872	-0.046	1.75888	-0.073	1.75872	-0.119		2.06438	0.272	2.03285	0.223	1.87848	0.03	2.03285	0.26414		1.87717	0.223	1.87717	0.153	1.87848	0.03	1.87717	0.18297		1.87651	0.289	1.87656	0.13	1.87848	0.03	1.87656	0.15995		1.8767	0.034	1.87709	-0.039	1.87697	-0.074	1.87709	-0.11301		1.75888	-0.159	1.75888	-0.099	1.75888
1.7963	-0.205	1.79614	-0.046	1.7963	-0.076	1.79614	-0.12199		2.1083	0.275	2.0761	0.234	1.91845	0.037	2.0761	0.27594		1.91711	0.226	1.91711	0.159	1.91845	0.037	1.91711	0.19577		1.91643	0.3	1.91648	0.13	1.91845	0.037	1.91648	0.16666		1.91663	0.035	1.91702	-0.04	1.9169	-0.076	1.91702	-0.116		1.7963	-0.165	1.7963	-0.103	1.7963
1.83372	-0.205	1.83356	-0.048	1.83372	-0.076	1.83356	-0.124		2.15222	0.281	2.11936	0.236	1.95842	0.038	2.11936	0.28321		1.95705	0.229	1.95705	0.16	1.95842	0.038	1.95705	0.19797		1.95636	0.302	1.95641	0.129	1.95842	0.038	1.95641	0.16695		1.95656	0.039	1.95696	-0.035	1.95684	-0.076	1.95696	-0.11101		1.83372	-0.172	1.83372	-0.103	1.83372
1.87115	-0.208	1.87098	-0.049	1.87115	-0.077	1.87098	-0.126		2.19614	0.286	2.16261	0.246	1.99839	0.042	2.16261	0.30144		1.99699	0.235	1.99699	0.159	1.99839	0.042	1.99699	0.20086		1.99629	0.306	1.99634	0.138	1.99839	0.042	1.99634	0.1798		1.99649	0.041	1.9969	-0.039	1.99677	-0.079	1.9969	-0.11802		1.87115	-0.175	1.87115	-0.102	1.87115
1.90857	-0.214	1.9084	-0.053	1.90857	-0.075	1.9084	-0.12801		2.24007	0.29	2.20586	0.259	2.03835	0.041	2.20586	0.31915		2.03693	0.239	2.03693	0.165	2.03835	0.041	2.03693	0.20604		2.03621	0.313	2.03626	0.141	2.03835	0.041	2.03626	0.18205		2.03642	0.044	2.03684	-0.046	2.03671	-0.084	2.03684	-0.13		1.90857	-0.181	1.90857	-0.1	1.90857
1.94599	-0.218	1.94582	-0.056	1.94599	-0.072	1.94582	-0.12801		2.28399	0.294	2.24911	0.266	2.07832	0.042	2.24911	0.33073		2.07687	0.242	2.07687	0.166	2.07832	0.042	2.07687	0.20796		2.07614	0.32	2.07619	0.141	2.07832	0.042	2.07619	0.18295		2.07635	0.042	2.07678	-0.057	2.07664	-0.085	2.07678	-0.14203		1.94599	-0.182	1.94599	-0.098	1.94599
1.98341	-0.224	1.98324	-0.056	1.98341	-0.069	1.98324	-0.12501		2.32791	0.305	2.29236	0.275	2.11829	0.047	2.29236	0.34007		2.11681	0.245	2.11681	0.164	2.11829	0.047	2.11681	0.21081		2.11606	0.327	2.11612	0.14	2.11829	0.047	2.11612	0.18673		2.11628	0.041	2.11671	-0.061	2.11658	-0.093	2.11671	-0.15401		1.98341	-0.189	1.98341	-0.099	1.98341
2.02084	-0.225	2.02066	-0.056	2.02084	-0.068	2.02066	-0.124		2.37184	0.308	2.33562	0.288	2.15826	0.055	2.33562	0.35806		2.15675	0.252	2.15675	0.161	2.15826	0.055	2.15675	0.2157		2.15599	0.331	2.15604	0.145	2.15826	0.055	2.15604	0.19956		2.15621	0.041	2.15665	-0.061	2.15651	-0.095	2.15665	-0.15601		2.02084	-0.191	2.02084	-0.098	2.02084
2.05826	-0.226	2.05808	-0.051	2.05826	-0.071	2.05808	-0.12199		2.41576	0.31	2.37887	0.296	2.19822	0.059	2.37887	0.37052		2.19669	0.258	2.19669	0.169	2.19822	0.059	2.19669	0.22785		2.19591	0.334	2.19597	0.148	2.19822	0.059	2.19597	0.20677		2.19614	0.044	2.19659	-0.068	2.19645	-0.098	2.19659	-0.16599		2.05826	-0.194	2.05826	-0.103	2.05826
2.09568	-0.226	2.0955	-0.052	2.09568	-0.068	2.0955	-0.12001		2.45968	0.307	2.42212	0.301	2.23819	0.065	2.42212	0.37359		2.23663	0.257	2.23663	0.175	2.23819	0.065	2.23663	0.23977		2.23584	0.337	2.2359	0.152	2.23819	0.065	2.2359	0.21666		2.23607	0.044	2.23653	-0.074	2.23639	-0.096	2.23653	-0.16999		2.09568	-0.193	2.09568	-0.105	2.09568
2.13311	-0.224	2.13292	-0.051	2.13311	-0.068	2.13292	-0.119		2.5036	0.312	2.46537	0.305	2.27816	0.064	2.46537	0.37805		2.27657	0.258	2.27657	0.178	2.27816	0.064	2.27657	0.24204		2.27577	0.344	2.27583	0.153	2.27816	0.064	2.27583	0.21706		2.276	0.046	2.27647	-0.071	2.27632	-0.094	2.27647	-0.16501		2.13311	-0.198	2.13311	-0.099	2.13311
2.17053	-0.227	2.17034	-0.048	2.17053	-0.067	2.17034	-0.11501		2.54753	0.314	2.50862	0.314	2.31813	0.067	2.50862	0.3903		2.31651	0.261	2.31651	0.184	2.31813	0.067	2.31651	0.25088		2.31569	0.349	2.31575	0.16	2.31813	0.067	2.31575	0.22682		2.31593	0.044	2.3164	-0.07	2.31626	-0.096	2.3164	-0.16601		2.17053	-0.2	2.17053	-0.101	2.17053
2.20795	-0.236	2.20776	-0.052	2.20795	-0.071	2.20776	-0.12298		2.59145	0.323	2.55188	0.318	2.35809	0.074	2.55188	0.39585		2.35645	0.266	2.35645	0.19	2.35809	0.074	2.35645	0.26371		2.35562	0.356	2.35568	0.158	2.35809	0.074	2.35568	0.23158		2.35586	0.043	2.35634	-0.067	2.35619	-0.099	2.35634	-0.166		2.20795	-0.203	2.20795	-0.1	2.20795
2.24537	-0.239	2.24518	-0.049	2.24537	-0.068	2.24518	-0.11702		2.63537	0.326	2.59513	0.32	2.39806	0.075	2.59513	0.40638		2.39639	0.272	2.39639	0.194	2.39806	0.075	2.39639	0.26896		2.39554	0.355	2.39561	0.161	2.39806	0.075	2.39561	0.23594		2.39579	0.042	2.39628	-0.066	2.39613	-0.1	2.39628	-0.16601		2.24537	-0.21	2.24537	-0.097	2.24537
2.2828	-0.244	2.2826	-0.05	2.2828	-0.07	2.2826	-0.11999		2.6793	0.33	2.63838	0.326	2.43803	0.071	2.63838	0.41905		2.43633	0.288	2.43633	0.201	2.43803	0.071	2.43633	0.27217		2.43547	0.35	2.43553	0.162	2.43803	0.071	2.43553	0.23325		2.43572	0.041	2.43622	-0.066	2.43606	-0.102	2.43622	-0.16799		2.2828	-0.212	2.2828	-0.101	2.2828
2.32022	-0.244	2.32002	-0.05	2.32022	-0.068	2.32002	-0.11801		2.72322	0.332	2.68163	0.34	2.478	0.074	2.68163	0.437		2.47627	0.292	2.47627	0.207	2.478	0.074	2.47627	0.28087		2.47539	0.341	2.47546	0.161	2.478	0.074	2.47546	0.23481		2.47565	0.044	2.47616	-0.062	2.476	-0.1	2.47616	-0.16199		2.32022	-0.218	2.32022	-0.104	2.32022
2.35764	-0.243	2.35743	-0.046	2.35764	-0.065	2.35743	-0.11102		2.76714	0.333	2.72489	0.351	2.51797	0.077	2.72489	0.448		2.51621	0.291	2.51621	0.211	2.51797	0.077	2.51621	0.28787		2.51532	0.335	2.51539	0.159	2.51797	0.077	2.51539	0.23581		2.51558	0.045	2.51609	-0.06	2.51593	-0.097	2.51609	-0.157		2.35764	-0.227	2.35764	-0.105	2.35764
2.39507	-0.245	2.39485	-0.048	2.39507	-0.066	2.39485	-0.11399		2.81106	0.331	2.76814	0.364	2.55793	0.078	2.76814	0.46152		2.55615	0.296	2.55615	0.213	2.55793	0.078	2.55615	0.29096		2.55525	0.333	2.55531	0.153	2.55793	0.078	2.55531	0.23093		2.55551	0.049	2.55603	-0.064	2.55587	-0.098	2.55603	-0.16199		2.39507	-0.228	2.39507	-0.106	2.39507
2.43249	-0.243	2.43227	-0.047	2.43249	-0.066	2.43227	-0.113		2.85499	0.328	2.81139	0.37	2.5979	0.087	2.81139	0.47071		2.59609	0.295	2.59609	0.216	2.5979	0.087	2.59609	0.30259		2.59517	0.326	2.59524	0.153	2.5979	0.087	2.59524	0.2394		2.59544	0.05	2.59597	-0.07	2.5958	-0.096	2.59597	-0.16602		2.43249	-0.23	2.43249	-0.101	2.43249
2.46991	-0.243	2.46969	-0.051	2.46991	-0.073	2.46969	-0.12396		2.89891	0.326	2.85464	0.385	2.63787	0.093	2.85464	0.489		2.63603	0.297	2.63603	0.21	2.63787	0.093	2.63603	0.30272		2.6351	0.324	2.63517	0.152	2.63787	0.093	2.63517	0.24459		2.63537	0.051	2.63591	-0.071	2.63574	-0.102	2.63591	-0.173		2.46991	-0.235	2.46991	-0.099	2.46991
2.50733	-0.243	2.50711	-0.053	2.50733	-0.072	2.50711	-0.12501		2.94283	0.326	2.89789	0.393	2.67784	0.097	2.89789	0.49852		2.67597	0.298	2.67597	0.208	2.67784	0.097	2.67597	0.30481		2.67502	0.317	2.67509	0.148	2.67784	0.097	2.67509	0.24473		2.6753	0.05	2.67585	-0.073	2.67568	-0.102	2.67585	-0.17501		2.50733	-0.236	2.50733	-0.099	2.50733
2.54476	-0.245	2.54453	-0.057	2.54476	-0.071	2.54453	-0.12801		2.98676	0.324	2.94115	0.401	2.7178	0.097	2.94115	0.50859		2.71591	0.301	2.71591	0.206	2.7178	0.097	2.71591	0.303		2.71495	0.311	2.71502	0.139	2.7178	0.097	2.71502	0.236		2.71523	0.052	2.71578	-0.076	2.71561	-0.104	2.71578	-0.18002		2.54476	-0.24	2.54476	-0.097	2.54476
2.58218	-0.248	2.58195	-0.062	2.58218	-0.067	2.58195	-0.12902		3.03068	0.321	2.9844	0.408	2.75777	0.097	2.9844	0.51734		2.75585	0.299	2.75585	0.202	2.75777	0.097	2.75585	0.299		2.75487	0.299	2.75495	0.129	2.75777	0.097	2.75495	0.226		2.75516	0.051	2.75572	-0.075	2.75555	-0.108	2.75572	-0.18302		2.58218	-0.249	2.58218	-0.099	2.58218
2.6196	-0.251	2.61937	-0.059	2.6196	-0.062	2.61937	-0.12103		3.0746	0.311	3.02765	0.418	2.79774	0.099	3.02765	0.528		2.79579	0.295	2.79579	0.201	2.79774	0.099	2.79579	0.2999		2.7948	0.286	2.79487	0.123	2.79774	0.099	2.79487	0.22186		2.79509	0.05	2.79566	-0.076	2.79548	-0.112	2.79566	-0.188		2.6196	-0.252	2.6196	-0.1	2.6196
2.65703	-0.255	2.65679	-0.059	2.65703	-0.061	2.65679	-0.12001		3.11852	0.298	3.0709	0.429	2.83771	0.104	3.0709	0.54401		2.83573	0.289	2.83573	0.191	2.83771	0.104	2.83573	0.29475		2.83473	0.267	2.8348	0.124	2.83771	0.104	2.8348	0.22764		2.83502	0.051	2.8356	-0.068	2.83542	-0.113	2.8356	-0.18098		2.65703	-0.254	2.65703	-0.099	2.65703
2.69445	-0.253	2.69421	-0.059	2.69445	-0.062	2.69421	-0.12099		3.16245	0.295	3.11415	0.431	2.87767	0.104	3.11415	0.55067		2.87566	0.287	2.87566	0.186	2.87767	0.104	2.87566	0.29		2.87465	0.249	2.87473	0.117	2.87767	0.104	2.87473	0.221		2.87495	0.054	2.87554	-0.072	2.87535	-0.108	2.87554	-0.17999		2.69445	-0.256	2.69445	-0.102	2.69445
2.73187	-0.251	2.73163	-0.063	2.73187	-0.064	2.73163	-0.12699		3.20637	0.282	3.15741	0.437	2.91764	0.107	3.15741	0.54901		2.9156	0.284	2.9156	0.182	2.91764	0.107	2.9156	0.28885		2.91458	0.232	2.91465	0.105	2.91764	0.107	2.91465	0.21178		2.91488	0.061	2.91547	-0.079	2.91529	-0.105	2.91547	-0.184		2.73187	-0.256	2.73187	-0.103	2.73187
2.7693	-0.248	2.76905	-0.071	2.7693	-0.066	2.76905	-0.13699		3.25029	0.271	3.20066	0.445	2.95761	0.108	3.20066	0.55249		2.95554	0.28	2.95554	0.169	2.95761	0.108	2.95554	0.27695		2.9545	0.217	2.95458	0.097	2.95761	0.108	2.95458	0.20492		2.95481	0.065	2.95541	-0.078	2.95522	-0.104	2.95541	-0.18203		2.7693	-0.257	2.7693	-0.099	2.7693
2.80672	-0.247	2.80647	-0.071	2.80672	-0.064	2.80647	-0.13501		3.29422	0.256	3.24391	0.458	2.99758	0.11	3.24391	0.57116		2.99548	0.265	2.99548	0.159	2.99758	0.11	2.99548	0.2689		2.99443	0.206	2.99451	0.094	2.99758	0.11	2.99451	0.20385		2.99474	0.064	2.99535	-0.083	2.99516	-0.11	2.99535	-0.19303		2.80672	-0.266	2.80672	-0.098	2.80672
2.84414	-0.25	2.84389	-0.068	2.84414	-0.063	2.84389	-0.13101		3.33814	0.24	3.28716	0.465	3.03755	0.11	3.28716	0.57851		3.03542	0.251	3.03542	0.143	3.03755	0.11	3.03542	0.253		3.03435	0.191	3.03443	0.086	3.03755	0.11	3.03443	0.196		3.03467	0.057	3.03529	-0.085	3.03509	-0.116	3.03529	-0.20099		2.84414	-0.271	2.84414	-0.095	2.84414
2.88156	-0.25	2.88131	-0.065	2.88156	-0.064	2.88131	-0.12899		3.38206	0.218	3.33042	0.476	3.07751	0.116	3.33042	0.58734		3.07536	0.238	3.07536	0.131	3.07751	0.116	3.07536	0.24668		3.07428	0.173	3.07436	0.08	3.07751	0.116	3.07436	0.19553		3.0746	0.053	3.07523	-0.088	3.07503	-0.114	3.07523	-0.202		2.88156	-0.276	2.88156	-0.094	2.88156
2.91899	-0.251	2.91873	-0.061	2.91899	-0.065	2.91873	-0.12599		3.42598	0.203	3.37367	0.491	3.11748	0.12	3.37367	0.60182		3.1153	0.223	3.1153	0.12	3.11748	0.12	3.1153	0.23978		3.11421	0.151	3.11429	0.074	3.11748	0.12	3.11429	0.19368		3.11453	0.058	3.11516	-0.086	3.11497	-0.113	3.11516	-0.199		2.91899	-0.281	2.91899	-0.097	2.91899
2.95641	-0.251	2.95615	-0.058	2.95641	-0.069	2.95615	-0.12697		3.46991	0.191	3.41692	0.499	3.15745	0.112	3.41692	0.611		3.15524	0.21	3.15524	0.11	3.15745	0.112	3.15524	0.22244		3.15413	0.134	3.15421	0.067	3.15745	0.112	3.15421	0.17965		3.15446	0.055	3.1551	-0.083	3.1549	-0.113	3.1551	-0.19601		2.95641	-0.283	2.95641	-0.101	2.95641
2.99383	-0.25	2.99357	-0.059	2.99383	-0.074	2.99357	-0.13296		3.51383	0.173	3.46017	0.511	3.19742	0.107	3.46017	0.6207		3.19518	0.2	3.19518	0.1	3.19742	0.107	3.19518	0.20728		3.19406	0.117	3.19414	0.054	3.19742	0.107	3.19414	0.16141		3.19439	0.056	3.19504	-0.084	3.19484	-0.114	3.19504	-0.19802		2.99383	-0.285	2.99383	-0.104	2.99383
3.03126	-0.25	3.03099	-0.056	3.03126	-0.077	3.03099	-0.13298		3.55775	0.154	3.50342	0.529	3.23738	0.113	3.50342	0.63963		3.23512	0.19	3.23512	0.082	3.23738	0.113	3.23512	0.19466		3.23398	0.102	3.23407	0.05	3.23738	0.113	3.23407	0.1625		3.23432	0.052	3.23498	-0.09	3.23477	-0.117	3.23498	-0.20698		3.03126	-0.294	3.03126	-0.108	3.03126
3.06868	-0.251	3.06841	-0.052	3.06868	-0.081	3.06841	-0.13297		3.60168	0.137	3.54668	0.546	3.27735	0.114	3.54668	0.66022		3.27506	0.182	3.27506	0.071	3.27735	0.114	3.27506	0.18494		3.27391	0.088	3.27399	0.04	3.27735	0.114	3.27399	0.15392		3.27425	0.052	3.27492	-0.092	3.27471	-0.113	3.27492	-0.20498		3.06868	-0.3	3.06868	-0.113	3.06868
3.1061	-0.254	3.10583	-0.053	3.1061	-0.079	3.10583	-0.13201		3.6456	0.123	3.58993	0.553	3.31732	0.112	3.58993	0.67128		3.315	0.17	3.315	0.059	3.31732	0.112	3.315	0.17112		3.31383	0.071	3.31392	0.025	3.31732	0.112	3.31392	0.13717		3.31418	0.051	3.31485	-0.086	3.31464	-0.11	3.31485	-0.19598		3.1061	-0.303	3.1061	-0.115	3.1061
3.14352	-0.255	3.14325	-0.053	3.14352	-0.076	3.14325	-0.12902		3.68952	0.104	3.63318	0.562	3.35729	0.11	3.63318	0.6819		3.35494	0.149	3.35494	0.044	3.35729	0.11	3.35494	0.15412		3.35376	0.051	3.35385	0.016	3.35729	0.11	3.35385	0.12617		3.35411	0.053	3.35479	-0.082	3.35458	-0.107	3.35479	-0.18903		3.14352	-0.312	3.14352	-0.114	3.14352
3.18095	-0.257	3.18067	-0.054	3.18095	-0.07	3.18067	-0.12405		3.73344	0.088	3.67643	0.582	3.39725	0.112	3.67643	0.69904		3.39488	0.135	3.39488	0.027	3.39725	0.112	3.39488	0.13888		3.39369	0.039	3.39377	0.014	3.39725	0.112	3.39377	0.12583		3.39404	0.058	3.39473	-0.086	3.39451	-0.113	3.39473	-0.19903		3.18095	-0.315	3.18095	-0.111	3.18095
3.21837	-0.258	3.21809	-0.058	3.21837	-0.067	3.21809	-0.12502		3.77737	0.07	3.71968	0.591	3.43722	0.112	3.71968	0.70854		3.43482	0.123	3.43482	0.01	3.43722	0.112	3.43482	0.122		3.43361	0.03	3.4337	0.009	3.43722	0.112	3.4337	0.121		3.43397	0.056	3.43467	-0.091	3.43445	-0.119	3.43467	-0.21001		3.21837	-0.322	3.21837	-0.108	3.21837
3.25579	-0.258	3.25551	-0.055	3.25579	-0.069	3.25551	-0.12398		3.82129	0.056	3.76294	0.601	3.47719	0.108	3.76294	0.72645		3.47476	0.108	3.47476	0.001	3.47719	0.108	3.47476	0.10924		3.47354	0.015	3.47363	0.005	3.47719	0.108	3.47363	0.11336		3.4739	0.05	3.47461	-0.087	3.47438	-0.12	3.47461	-0.20699		3.25579	-0.327	3.25579	-0.108	3.25579
3.29322	-0.26	3.29292	-0.056	3.29322	-0.07	3.29292	-0.12599		3.86521	0.039	3.80619	0.614	3.51716	0.112	3.80619	0.742		3.5147	0.093	3.5147	-0.013	3.51716	0.112	3.5147	0.09875		3.51346	-0.001	3.51355	-0.003	3.51716	0.112	3.51355	0.10864		3.51383	0.043	3.51454	-0.087	3.51432	-0.119	3.51454	-0.206		3.29322	-0.328	3.29322	-0.104	3.29322
3.33064	-0.262	3.33034	-0.056	3.33064	-0.072	3.33034	-0.12798		3.90914	0.023	3.84944	0.621	3.55713	0.115	3.84944	0.74963		3.55464	0.075	3.55464	-0.028	3.55713	0.115	3.55464	0.08681		3.55339	-0.014	3.55348	-0.015	3.55713	0.115	3.55348	0.09973		3.55376	0.043	3.55448	-0.092	3.55425	-0.119	3.55448	-0.21101		3.33064	-0.331	3.33064	-0.107	3.33064
3.36806	-0.265	3.36776	-0.053	3.36806	-0.07	3.36776	-0.12302		3.95306	0.012	3.89269	0.636	3.59709	0.119	3.89269	0.76838		3.59458	0.065	3.59458	-0.038	3.59709	0.119	3.59458	0.08075		3.59331	-0.029	3.59341	-0.024	3.59709	0.119	3.59341	0.09463		3.59369	0.044	3.59442	-0.089	3.59419	-0.121	3.59442	-0.21		3.36806	-0.334	3.36806	-0.11	3.36806
3.40548	-0.268	3.40518	-0.056	3.40548	-0.072	3.40518	-0.12798		3.99698	0.003	3.93595	0.652	3.63706	0.12	3.93595	0.79039		3.63452	0.059	3.63452	-0.049	3.63706	0.12	3.63452	0.07094		3.63324	-0.049	3.63333	-0.032	3.63706	0.12	3.63333	0.08791		3.63362	0.046	3.63436	-0.089	3.63413	-0.121	3.63436	-0.20999		3.40548	-0.338	3.40548	-0.112	3.40548
3.44291	-0.273	3.4426	-0.056	3.44291	-0.074	3.4426	-0.12998		4.04091	-0.006	3.9792	0.668	3.67703	0.117	3.9792	0.8118		3.67446	0.053	3.67446	-0.061	3.67703	0.117	3.67446	0.05619		3.67317	-0.063	3.67326	-0.041	3.67703	0.117	3.67326	0.07628		3.67355	0.043	3.6743	-0.086	3.67406	-0.119	3.6743	-0.205		3.44291	-0.346	3.44291	-0.117	3.44291
3.48033	-0.277	3.48002	-0.058	3.48033	-0.075	3.48002	-0.13299		4.08483	-0.02	4.02245	0.68	3.717	0.117	4.02245	0.83114		3.7144	0.044	3.7144	-0.068	3.717	0.117	3.7144	0.049		3.71309	-0.076	3.71319	-0.046	3.717	0.117	3.71319	0.071		3.71348	0.045	3.71423	-0.083	3.714	-0.119	3.71423	-0.20201		3.48033	-0.352	3.48033	-0.115	3.48033
3.51775	-0.277	3.51744	-0.059	3.51775	-0.075	3.51744	-0.134		4.12875	-0.033	4.0657	0.691	3.75696	0.125	4.0657	0.8479		3.75434	0.033	3.75434	-0.082	3.75696	0.125	3.75434	0.04247		3.75302	-0.079	3.75312	-0.049	3.75696	0.125	3.75312	0.07523		3.75341	0.042	3.75417	-0.083	3.75393	-0.121	3.75417	-0.20399		3.51775	-0.356	3.51775	-0.113	3.51775
3.55518	-0.281	3.55486	-0.058	3.55518	-0.072	3.55486	-0.13003		4.17267	-0.037	4.10895	0.704	3.79693	0.128	4.10895	0.86281		3.79428	0.019	3.79428	-0.096	3.79693	0.128	3.79428	0.0318		3.79294	-0.088	3.79304	-0.051	3.79693	0.128	3.79304	0.07671		3.79334	0.043	3.79411	-0.084	3.79387	-0.12	3.79411	-0.20401		3.55518	-0.362	3.55518	-0.112	3.55518
3.5926	-0.278	3.59228	-0.057	3.5926	-0.069	3.59228	-0.12603		4.2166	-0.047	4.15221	0.717	3.8369	0.128	4.15221	0.87778		3.83422	0.007	3.83422	-0.106	3.8369	0.128	3.83422	0.022		3.83287	-0.098	3.83297	-0.058	3.8369	0.128	3.83297	0.07		3.83327	0.045	3.83405	-0.086	3.8338	-0.121	3.83405	-0.20698		3.5926	-0.367	3.5926	-0.113	3.5926
3.63002	-0.276	3.6297	-0.057	3.63002	-0.07	3.6297	-0.12699		4.26052	-0.06	4.19546	0.734	3.87687	0.13	4.19546	0.89694		3.87416	-0.004	3.87416	-0.117	3.87687	0.13	3.87416	0.01286		3.87279	-0.106	3.8729	-0.064	3.87687	0.13	3.8729	0.0658		3.8732	0.043	3.87399	-0.089	3.87374	-0.118	3.87399	-0.20699		3.63002	-0.374	3.63002	-0.112	3.63002
3.66744	-0.272	3.66712	-0.058	3.66744	-0.071	3.66712	-0.12899		4.30444	-0.065	4.23871	0.745	3.91683	0.136	4.23871	0.91227		3.9141	-0.01	3.9141	-0.129	3.91683	0.136	3.9141	0.00659		3.91272	-0.118	3.91282	-0.07	3.91683	0.136	3.91282	0.0654		3.91313	0.04	3.91392	-0.092	3.91367	-0.116	3.91392	-0.20801		3.66744	-0.38	3.66744	-0.109	3.66744
3.70487	-0.274	3.70454	-0.061	3.70487	-0.073	3.70454	-0.13398		4.34837	-0.076	4.28196	0.759	3.9568	0.141	4.28196	0.93249		3.95404	-0.016	3.95404	-0.138	3.9568	0.141	3.95404	0.00265		3.95265	-0.124	3.95275	-0.077	3.9568	0.141	3.95275	0.06349		3.95306	0.038	3.95386	-0.094	3.95361	-0.117	3.95386	-0.21103		3.70487	-0.383	3.70487	-0.11	3.70487
3.74229	-0.278	3.74196	-0.058	3.74229	-0.076	3.74196	-0.13397		4.39229	-0.085	4.32521	0.783	3.99677	0.146	4.32521	0.9684		3.99398	-0.021	3.99398	-0.144	3.99677	0.146	3.99398	0.00165		3.99257	-0.135	3.99268	-0.08	3.99677	0.146	3.99268	0.06549		3.99299	0.04	3.9938	-0.094	3.99354	-0.121	3.9938	-0.21499		3.74229	-0.389	3.74229	-0.106	3.74229
3.77971	-0.282	3.77938	-0.054	3.77971	-0.079	3.77938	-0.13297		4.43621	-0.086	4.36847	0.804	4.03674	0.154	4.36847	0.9992		4.03392	-0.028	4.03392	-0.152	4.03674	0.154	4.03392	0.00144		4.0325	-0.14	4.0326	-0.078	4.03674	0.154	4.0326	0.07517		4.03292	0.043	4.03374	-0.095	4.03348	-0.119	4.03374	-0.214		3.77971	-0.394	3.77971	-0.109	3.77971
3.81714	-0.285	3.8168	-0.057	3.81714	-0.076	3.8168	-0.13303		4.48013	-0.091	4.41172	0.827	4.07671	0.158	4.41172	1.025		4.07386	-0.035	4.07386	-0.157	4.07671	0.158	4.07386	0.000715069		4.07242	-0.145	4.07253	-0.079	4.07671	0.158	4.07253	0.07858		4.07285	0.045	4.07368	-0.095	4.07342	-0.119	4.07368	-0.21398		3.81714	-0.4	3.81714	-0.112	3.81714
3.85456	-0.288	3.85422	-0.057	3.85456	-0.078	3.85422	-0.13498		4.52406	-0.098	4.45497	0.842	4.11667	0.159	4.45497	1.04418		4.1138	-0.043	4.1138	-0.162	4.11667	0.159	4.1138	-0.00307		4.11235	-0.15	4.11246	-0.082	4.11667	0.159	4.11246	0.07689		4.11278	0.041	4.11361	-0.095	4.11335	-0.116	4.11361	-0.21103		3.85456	-0.403	3.85456	-0.11	3.85456
3.89198	-0.291	3.89164	-0.059	3.89198	-0.074	3.89164	-0.13304		4.56798	-0.11	4.49822	0.856	4.15664	0.161	4.49822	1.06956		4.15374	-0.05	4.15374	-0.17	4.15664	0.161	4.15374	-0.00915		4.15227	-0.155	4.15238	-0.086	4.15664	0.161	4.15238	0.07479		4.15271	0.038	4.15355	-0.095	4.15329	-0.12	4.15355	-0.21501		3.89198	-0.406	3.89198	-0.109	3.89198
3.92941	-0.287	3.92906	-0.058	3.92941	-0.071	3.92906	-0.12903		4.6119	-0.113	4.54148	0.873	4.19661	0.163	4.54148	1.09892		4.19368	-0.061	4.19368	-0.174	4.19661	0.163	4.19368	-0.01115		4.1922	-0.156	4.19231	-0.092	4.19661	0.163	4.19231	0.07078		4.19264	0.035	4.19349	-0.095	4.19322	-0.121	4.19349	-0.21599		3.92941	-0.413	3.92941	-0.108	3.92941
3.96683	-0.286	3.96648	-0.056	3.96683	-0.066	3.96648	-0.12205		4.65583	-0.118	4.58473	0.883	4.23658	0.167	4.58473	1.12011		4.23362	-0.066	4.23362	-0.177	4.23658	0.167	4.23362	-0.0103		4.23213	-0.159	4.23224	-0.091	4.23658	0.167	4.23224	0.07557		4.23257	0.034	4.23343	-0.09	4.23316	-0.12	4.23343	-0.21001		3.96683	-0.42	3.96683	-0.108	3.96683
4.00425	-0.284	4.0039	-0.056	4.00425	-0.066	4.0039	-0.122		4.69975	-0.122	4.62798	0.893	4.27654	0.172	4.62798	1.14252		4.27356	-0.065	4.27356	-0.188	4.27654	0.172	4.27356	-0.01637		4.27205	-0.163	4.27216	-0.092	4.27654	0.172	4.27216	0.07945		4.2725	0.032	4.27337	-0.089	4.27309	-0.121	4.27337	-0.20999		4.00425	-0.428	4.00425	-0.104	4.00425
4.04167	-0.284	4.04132	-0.057	4.04167	-0.065	4.04132	-0.12201		4.74367	-0.126	4.67123	0.904	4.31651	0.183	4.67123	1.16125		4.3135	-0.073	4.3135	-0.195	4.31651	0.183	4.3135	-0.01283		4.31198	-0.166	4.31209	-0.094	4.31651	0.183	4.31209	0.08778		4.31243	0.029	4.3133	-0.092	4.31303	-0.119	4.3133	-0.21097		4.04167	-0.434	4.04167	-0.106	4.04167
4.0791	-0.29	4.07874	-0.055	4.0791	-0.067	4.07874	-0.12198		4.78759	-0.126	4.71448	0.913	4.35648	0.194	4.71448	1.18153		4.35344	-0.078	4.35344	-0.192	4.35648	0.194	4.35344	0.00116		4.3519	-0.173	4.35202	-0.096	4.35648	0.194	4.35202	0.09677		4.35236	0.028	4.35324	-0.09	4.35296	-0.115	4.35324	-0.20497		4.0791	-0.44	4.0791	-0.107	4.0791
4.11652	-0.29	4.11616	-0.056	4.11652	-0.07	4.11616	-0.12597		4.83152	-0.129	4.75774	0.919	4.39645	0.198	4.75774	1.20767		4.39338	-0.078	4.39338	-0.196	4.39645	0.198	4.39338	0.00169		4.39183	-0.175	4.39194	-0.096	4.39645	0.198	4.39194	0.10155		4.39229	0.028	4.39318	-0.088	4.3929	-0.11	4.39318	-0.19796		4.11652	-0.446	4.11652	-0.108	4.11652
4.15394	-0.295	4.15358	-0.056	4.15394	-0.068	4.15358	-0.12402		4.87544	-0.133	4.80099	0.918	4.43642	0.198	4.80099	1.2247		4.43332	-0.086	4.43332	-0.199	4.43642	0.198	4.43332	-0.001		4.43175	-0.178	4.43187	-0.099	4.43642	0.198	4.43187	0.099		4.43222	0.03	4.43312	-0.092	4.43283	-0.104	4.43312	-0.19603		4.15394	-0.456	4.15394	-0.108	4.15394
4.19137	-0.297	4.191	-0.055	4.19137	-0.067	4.191	-0.12201		4.91936	-0.139	4.84424	0.917	4.47638	0.207	4.84424	1.23804		4.47326	-0.084	4.47326	-0.203	4.47638	0.207	4.47326	0.0033		4.47168	-0.177	4.4718	-0.103	4.47638	0.207	4.4718	0.10297		4.47215	0.028	4.47306	-0.09	4.47277	-0.108	4.47306	-0.19806		4.19137	-0.462	4.19137	-0.104	4.19137
4.22879	-0.298	4.22841	-0.054	4.22879	-0.061	4.22841	-0.11506		4.96329	-0.144	4.88749	0.917	4.51635	0.219	4.88749	1.25		4.5132	-0.083	4.5132	-0.205	4.51635	0.219	4.5132	0.01305		4.51161	-0.182	4.51172	-0.103	4.51635	0.219	4.51172	0.11461		4.51208	0.025	4.51299	-0.087	4.51271	-0.116	4.51299	-0.20299		4.22879	-0.469	4.22879	-0.102	4.22879
4.26621	-0.301	4.26583	-0.049	4.26621	-0.06	4.26583	-0.10901		5.00721	-0.148	4.93074	0.908	4.55632	0.23	4.93074	1.25726		4.55314	-0.084	4.55314	-0.213	4.55632	0.23	4.55314	0.01612		4.55153	-0.183	4.55165	-0.108	4.55632	0.23	4.55165	0.12072		4.55201	0.02	4.55293	-0.086	4.55264	-0.115	4.55293	-0.20101		4.26621	-0.473	4.26621	-0.103	4.26621
4.30363	-0.301	4.30325	-0.047	4.30363	-0.06	4.30325	-0.107		5.05113	-0.152	4.974	0.893	4.59629	0.24	4.974	1.26201		4.59308	-0.09	4.59308	-0.22	4.59629	0.24	4.59308	0.0192		4.59146	-0.187	4.59158	-0.114	4.59629	0.24	4.59158	0.12482		4.59194	0.019	4.59287	-0.084	4.59258	-0.117	4.59287	-0.20101		4.30363	-0.477	4.30363	-0.101	4.30363
4.34106	-0.3	4.34067	-0.046	4.34106	-0.063	4.34067	-0.10897		5.09505	-0.153	5.01725	0.867	4.63625	0.252	5.01725	1.25499		4.63302	-0.092	4.63302	-0.227	4.63625	0.252	4.63302	0.02403		4.63138	-0.186	4.6315	-0.115	4.63625	0.252	4.6315	0.13557		4.63187	0.02	4.63281	-0.085	4.63251	-0.119	4.63281	-0.20394		4.34106	-0.48	4.34106	-0.1	4.34106
4.37848	-0.3	4.37809	-0.044	4.37848	-0.064	4.37809	-0.10799		5.13898	-0.154	5.0605	0.844	4.67622	0.258	5.0605	1.24761		4.67296	-0.09	4.67296	-0.232	4.67622	0.258	4.67296	0.02551		4.67131	-0.188	4.67143	-0.119	4.67622	0.258	4.67143	0.13828		4.6718	0.02	4.67275	-0.083	4.67245	-0.111	4.67275	-0.19399		4.37848	-0.479	4.37848	-0.098	4.37848
4.4159	-0.294	4.41551	-0.046	4.4159	-0.063	4.41551	-0.10901		5.1829	-0.149	5.10375	0.823	4.71619	0.269	5.10375	1.24873		4.7129	-0.09	4.7129	-0.23	4.71619	0.269	4.7129	0.03809		4.71123	-0.185	4.71136	-0.123	4.71619	0.269	4.71136	0.14467		4.71173	0.019	4.71269	-0.081	4.71238	-0.11	4.71269	-0.191		4.4159	-0.486	4.4159	-0.101	4.4159
4.45333	-0.297	4.45293	-0.05	4.45333	-0.063	4.45293	-0.113		5.22682	-0.147	5.14701	0.797	4.75616	0.288	5.14701	1.24558		4.75284	-0.099	4.75284	-0.226	4.75616	0.288	4.75284	0.06042		4.75116	-0.187	4.75128	-0.123	4.75616	0.288	4.75128	0.16268		4.75166	0.012	4.75262	-0.084	4.75232	-0.11	4.75262	-0.19404		4.45333	-0.49	4.45333	-0.101	4.45333
4.49075	-0.298	4.49035	-0.049	4.49075	-0.06	4.49035	-0.10903		5.27075	-0.147	5.19026	0.766	4.79612	0.305	5.19026	1.22761		4.79277	-0.105	4.79277	-0.229	4.79612	0.305	4.79277	0.07458		4.79109	-0.185	4.79121	-0.123	4.79612	0.305	4.79121	0.17991		4.79159	0.012	4.79256	-0.086	4.79225	-0.115	4.79256	-0.201		4.49075	-0.503	4.49075	-0.098	4.49075
4.52817	-0.301	4.52777	-0.051	4.52817	-0.056	4.52777	-0.10704		5.31467	-0.148	5.23351	0.732	4.83609	0.319	5.23351	1.20538		4.83271	-0.105	4.83271	-0.233	4.83609	0.319	4.83271	0.08482		4.83101	-0.186	4.83114	-0.12	4.83609	0.319	4.83114	0.19726		4.83152	0.011	4.8325	-0.088	4.83219	-0.115	4.8325	-0.203		4.52817	-0.51	4.52817	-0.097	4.52817
4.56559	-0.305	4.56519	-0.048	4.56559	-0.055	4.56519	-0.10301		5.35859	-0.147	5.27676	0.7	4.87606	0.329	5.27676	1.19031		4.87265	-0.099	4.87265	-0.238	4.87606	0.329	4.87265	0.09015		4.87094	-0.186	4.87106	-0.121	4.87606	0.329	4.87106	0.20675		4.87145	0.012	4.87244	-0.091	4.87212	-0.115	4.87244	-0.20602		4.56559	-0.515	4.56559	-0.092	4.56559
4.60302	-0.304	4.60261	-0.044	4.60302	-0.054	4.60261	-0.09801		5.40251	-0.148	5.32001	0.67	4.91603	0.343	5.32001	1.17308		4.91259	-0.095	4.91259	-0.237	4.91603	0.343	4.91259	0.1048		4.91086	-0.185	4.91099	-0.12	4.91603	0.343	4.91099	0.22124		4.91138	0.01	4.91238	-0.086	4.91206	-0.118	4.91238	-0.20401		4.60302	-0.518	4.60302	-0.093	4.60302
4.64044	-0.306	4.64003	-0.042	4.64044	-0.055	4.64003	-0.09699		5.44644	-0.145	5.36327	0.631	4.956	0.36	5.36327	1.14547		4.95253	-0.093	4.95253	-0.236	4.956	0.36	4.95253	0.12253		4.95079	-0.182	4.95092	-0.116	4.956	0.36	4.95092	0.24184		4.95131	0.007	4.95231	-0.084	4.952	-0.119	4.95231	-0.20299		4.64044	-0.517	4.64044	-0.093	4.64044
4.67786	-0.305	4.67745	-0.042	4.67786	-0.054	4.67745	-0.09601		5.49036	-0.147	5.40652	0.588	4.99596	0.38	5.40652	1.11491		4.99247	-0.094	4.99247	-0.236	4.99596	0.38	4.99247	0.14225		4.99071	-0.184	4.99084	-0.114	4.99596	0.38	4.99084	0.26344		4.99124	0.009	4.99225	-0.091	4.99193	-0.118	4.99225	-0.20899		4.67786	-0.517	4.67786	-0.094	4.67786
4.71529	-0.305	4.71487	-0.042	4.71529	-0.054	4.71487	-0.096		5.53428	-0.148	5.44977	0.551	5.03593	0.395	5.44977	1.08442		5.03241	-0.096	5.03241	-0.236	5.03593	0.395	5.03241	0.15768		5.03064	-0.186	5.03077	-0.114	5.03593	0.395	5.03077	0.27906		5.03117	0.008	5.03219	-0.094	5.03187	-0.117	5.03219	-0.21102		4.71529	-0.525	4.71529	-0.095	4.71529
4.75271	-0.306	4.75229	-0.041	4.75271	-0.05	4.75229	-0.09104		5.57821	-0.151	5.49302	0.513	5.0759	0.409	5.49302	1.04769		5.07235	-0.099	5.07235	-0.242	5.0759	0.409	5.07235	0.16576		5.07057	-0.183	5.0707	-0.117	5.0759	0.409	5.0707	0.29018		5.0711	0.009	5.07213	-0.094	5.0718	-0.119	5.07213	-0.21302		4.75271	-0.532	4.75271	-0.092	4.75271
4.79013	-0.307	4.78971	-0.04	4.79013	-0.049	4.78971	-0.08901		5.62213	-0.149	5.53628	0.467	5.11587	0.433	5.53628	0.99793		5.11229	-0.099	5.11229	-0.243	5.11587	0.433	5.11229	0.18785		5.11049	-0.176	5.11062	-0.115	5.11587	0.433	5.11062	0.31485		5.11103	0.003	5.11207	-0.093	5.11174	-0.121	5.11207	-0.214		4.79013	-0.537	4.79013	-0.093	4.79013
4.82755	-0.308	4.82713	-0.033	4.82755	-0.048	4.82713	-0.08101		5.66605	-0.143	5.57953	0.427	5.15583	0.453	5.57953	0.9536		5.15223	-0.093	5.15223	-0.242	5.15583	0.453	5.15223	0.2092		5.15042	-0.175	5.15055	-0.116	5.15583	0.453	5.15055	0.33436		5.15096	0	5.152	-0.093	5.15167	-0.121	5.152	-0.21402		4.82755	-0.541	4.82755	-0.092	4.82755
4.86498	-0.305	4.86455	-0.028	4.86498	-0.047	4.86455	-0.07501		5.70997	-0.144	5.62278	0.383	5.1958	0.463	5.62278	0.90458		5.19217	-0.092	5.19217	-0.24	5.1958	0.463	5.19217	0.22209		5.19034	-0.173	5.19048	-0.115	5.1958	0.463	5.19048	0.34667		5.19089	-0.005	5.19194	-0.088	5.19161	-0.123	5.19194	-0.21098		4.86498	-0.544	4.86498	-0.091	4.86498
4.9024	-0.307	4.90197	-0.027	4.9024	-0.052	4.90197	-0.07894		5.7539	-0.14	5.66603	0.339	5.23577	0.474	5.66603	0.85517		5.23211	-0.089	5.23211	-0.242	5.23577	0.474	5.23211	0.23099		5.23027	-0.177	5.2304	-0.112	5.23577	0.474	5.2304	0.36052		5.23082	-0.005	5.23188	-0.089	5.23154	-0.12	5.23188	-0.20898		4.9024	-0.544	4.9024	-0.083	4.9024
4.93982	-0.307	4.93939	-0.022	4.93982	-0.048	4.93939	-0.07005		5.79782	-0.137	5.70928	0.301	5.27574	0.49	5.70928	0.81007		5.27205	-0.087	5.27205	-0.251	5.27574	0.49	5.27205	0.23753		5.27019	-0.17	5.27033	-0.109	5.27574	0.49	5.27033	0.37884		5.27075	-0.006	5.27182	-0.09	5.27148	-0.118	5.27182	-0.20802		4.93982	-0.55	4.93982	-0.076	4.93982
4.97725	-0.31	4.97681	-0.02	4.97725	-0.048	4.97681	-0.068		5.84174	-0.138	5.75254	0.267	5.3157	0.502	5.75254	0.76477		5.31199	-0.082	5.31199	-0.251	5.3157	0.502	5.31199	0.24989		5.31012	-0.171	5.31026	-0.108	5.3157	0.502	5.31026	0.39236		5.31068	-0.009	5.31176	-0.09	5.31141	-0.12	5.31176	-0.21002		4.97725	-0.552	4.97725	-0.07	4.97725
5.01467	-0.311	5.01423	-0.019	5.01467	-0.047	5.01423	-0.06601		5.88567	-0.136	5.79579	0.231	5.35567	0.512	5.79579	0.70678		5.35193	-0.082	5.35193	-0.248	5.35567	0.512	5.35193	0.26306		5.35005	-0.164	5.35019	-0.108	5.35567	0.512	5.35019	0.40263		5.35061	-0.011	5.35169	-0.091	5.35135	-0.122	5.35169	-0.21294		5.01467	-0.556	5.01467	-0.066	5.01467
5.05209	-0.31	5.05165	-0.022	5.05209	-0.042	5.05165	-0.06406		5.92959	-0.137	5.83904	0.19	5.39564	0.525	5.83904	0.64484		5.39187	-0.085	5.39187	-0.247	5.39564	0.525	5.39187	0.27677		5.38997	-0.164	5.39011	-0.107	5.39564	0.525	5.39011	0.4162		5.39054	-0.01	5.39163	-0.095	5.39129	-0.115	5.39163	-0.20998		5.05209	-0.559	5.05209	-0.07	5.05209
5.08952	-0.306	5.08907	-0.022	5.08952	-0.04	5.08907	-0.06202		5.97351	-0.133	5.88229	0.159	5.43561	0.532	5.88229	0.5893		5.43181	-0.08	5.43181	-0.247	5.43561	0.532	5.43181	0.28434		5.4299	-0.16	5.43004	-0.108	5.43561	0.532	5.43004	0.42302		5.43047	-0.014	5.43157	-0.096	5.43122	-0.113	5.43157	-0.20903		5.08952	-0.56	5.08952	-0.069	5.08952
5.12694	-0.304	5.12649	-0.019	5.12694	-0.041	5.12649	-0.05999		6.01743	-0.132	5.92554	0.126	5.47558	0.536	5.92554	0.53254		5.47175	-0.078	5.47175	-0.245	5.47558	0.536	5.47175	0.29062		5.46982	-0.163	5.46997	-0.106	5.47558	0.536	5.46997	0.42944		5.4704	-0.014	5.47151	-0.098	5.47116	-0.117	5.47151	-0.21502		5.12694	-0.558	5.12694	-0.066	5.12694
5.16436	-0.299	5.1639	-0.017	5.16436	-0.039	5.1639	-0.05602		6.06136	-0.13	5.9688	0.088	5.51554	0.533	5.9688	0.46749		5.51169	-0.075	5.51169	-0.243	5.51554	0.533	5.51169	0.29029		5.50975	-0.161	5.50989	-0.1	5.51554	0.533	5.50989	0.43342		5.51033	-0.017	5.51145	-0.101	5.51109	-0.119	5.51145	-0.22003		5.16436	-0.561	5.16436	-0.067	5.16436
5.20178	-0.294	5.20132	-0.008	5.20178	-0.039	5.20132	-0.047		6.10528	-0.128	6.01205	0.058	5.55551	0.529	6.01205	0.41255		5.55163	-0.074	5.55163	-0.243	5.55551	0.529	5.55163	0.28639		5.54967	-0.161	5.54982	-0.095	5.55551	0.529	5.54982	0.43457		5.55025	-0.018	5.55138	-0.097	5.55103	-0.122	5.55138	-0.21901		5.20178	-0.566	5.20178	-0.067	5.20178
5.23921	-0.293	5.23874	-0.005	5.23921	-0.035	5.23874	-0.04005		6.1492	-0.123	6.0553	0.029	5.59548	0.525	6.0553	0.36291		5.59157	-0.072	5.59157	-0.243	5.59548	0.525	5.59157	0.28239		5.5896	-0.159	5.58975	-0.093	5.59548	0.525	5.58975	0.43257		5.59018	-0.02	5.59132	-0.097	5.59096	-0.123	5.59132	-0.22002		5.23921	-0.568	5.23921	-0.065	5.23921
5.27663	-0.297	5.27616	-0.004	5.27663	-0.034	5.27616	-0.03801		6.19313	-0.118	6.09855	0.004	5.63545	0.52	6.09855	0.31256		5.63151	-0.069	5.63151	-0.24	5.63545	0.52	5.63151	0.28049		5.62952	-0.158	5.62967	-0.089	5.63545	0.52	5.62967	0.43172		5.63011	-0.015	5.63126	-0.103	5.6309	-0.125	5.63126	-0.22801		5.27663	-0.574	5.27663	-0.061	5.27663
5.31405	-0.295	5.31358	-0.001	5.31405	-0.034	5.31358	-0.035		6.23705	-0.119	6.14181	-0.02	5.67541	0.515	6.14181	0.2596		5.67145	-0.069	5.67145	-0.238	5.67541	0.515	5.67145	0.2775		5.66945	-0.153	5.6696	-0.085	5.67541	0.515	5.6696	0.43073		5.67004	-0.021	5.6712	-0.1	5.67083	-0.126	5.6712	-0.22596		5.31405	-0.579	5.31405	-0.056	5.31405
5.35148	-0.298	5.351	0.004	5.35148	-0.032	5.351	-0.02803		6.28097	-0.118	6.18506	-0.045	5.71538	0.508	6.18506	0.21172		5.71139	-0.062	5.71139	-0.236	5.71538	0.508	5.71139	0.2727		5.70938	-0.151	5.70953	-0.082	5.71538	0.508	5.70953	0.42703		5.70997	-0.023	5.71114	-0.102	5.71077	-0.122	5.71114	-0.22399		5.35148	-0.583	5.35148	-0.051	5.35148
5.3889	-0.294	5.38842	0.01	5.3889	-0.031	5.38842	-0.02101		6.32489	-0.116	6.22831	-0.062	5.75535	0.497	6.22831	0.17416		5.75133	-0.059	5.75133	-0.236	5.75535	0.497	5.75133	0.26211		5.7493	-0.153	5.74945	-0.071	5.75535	0.497	5.74945	0.42762		5.7499	-0.026	5.75107	-0.102	5.7507	-0.121	5.75107	-0.22297		5.3889	-0.584	5.3889	-0.047	5.3889
5.42632	-0.293	5.42584	0.019	5.42632	-0.029	5.42584	-0.01003		6.36882	-0.113	6.27156	-0.084	5.79532	0.476	6.27156	0.12702		5.79127	-0.056	5.79127	-0.234	5.79532	0.476	5.79127	0.24413		5.78923	-0.15	5.78938	-0.068	5.79532	0.476	5.78938	0.41112		5.78983	-0.025	5.79101	-0.105	5.79064	-0.118	5.79101	-0.22305		5.42632	-0.585	5.42632	-0.048	5.42632
5.46374	-0.289	5.46326	0.027	5.46374	-0.027	5.46326	-2.5794e-05		6.41274	-0.114	6.31481	-0.106	5.83528	0.457	6.31481	0.08703		5.83121	-0.054	5.83121	-0.229	5.83528	0.457	5.83121	0.22994		5.82915	-0.151	5.82931	-0.069	5.83528	0.457	5.82931	0.39084		5.82976	-0.029	5.83095	-0.103	5.83058	-0.123	5.83095	-0.22595		5.46374	-0.582	5.46374	-0.044	5.46374
5.50117	-0.284	5.50068	0.037	5.50117	-0.026	5.50068	0.01099		6.45666	-0.112	6.35807	-0.123	5.87525	0.434	6.35807	0.04892		5.87115	-0.053	5.87115	-0.232	5.87525	0.434	5.87115	0.20436		5.86908	-0.146	5.86923	-0.071	5.87525	0.434	5.86923	0.36646		5.86969	-0.033	5.87089	-0.098	5.87051	-0.118	5.87089	-0.21602		5.50117	-0.578	5.50117	-0.042	5.50117
5.53859	-0.284	5.5381	0.053	5.53859	-0.023	5.5381	0.02996		6.50059	-0.105	6.40132	-0.142	5.91522	0.413	6.40132	0.00292		5.91109	-0.053	5.91109	-0.236	5.91522	0.413	5.91109	0.17917		5.909	-0.146	5.90916	-0.064	5.91522	0.413	5.90916	0.35218		5.90962	-0.035	5.91083	-0.095	5.91045	-0.12	5.91083	-0.21503		5.53859	-0.581	5.53859	-0.042	5.53859
5.57601	-0.283	5.57552	0.071	5.57601	-0.015	5.57552	0.05589		6.54451	-0.101	6.44457	-0.164	5.95519	0.388	6.44457	-0.04087		5.95103	-0.05	5.95103	-0.23	5.95519	0.388	5.95103	0.1606		5.94893	-0.145	5.94909	-0.062	5.95519	0.388	5.94909	0.32982		5.94955	-0.039	5.95076	-0.089	5.95038	-0.123	5.95076	-0.21201		5.57601	-0.585	5.57601	-0.039	5.57601
5.61344	-0.287	5.61294	0.094	5.61344	-0.009	5.61294	0.08492		6.58843	-0.096	6.48782	-0.178	5.99516	0.363	6.48782	-0.08019		5.99097	-0.047	5.99097	-0.225	5.99516	0.363	5.99097	0.14062		5.98886	-0.141	5.98901	-0.059	5.99516	0.363	5.98901	0.30784		5.98948	-0.042	5.9907	-0.085	5.99032	-0.124	5.9907	-0.20898		5.61344	-0.586	5.61344	-0.042	5.61344
5.65086	-0.295	5.65036	0.116	5.65086	-0.007	5.65036	0.10897		6.63236	-0.09	6.53107	-0.193	6.03512	0.343	6.53107	-0.11572		6.03091	-0.04	6.03091	-0.223	6.03512	0.343	6.03091	0.12211		6.02878	-0.138	6.02894	-0.055	6.03512	0.343	6.02894	0.29109		6.02941	-0.039	6.03064	-0.086	6.03025	-0.122	6.03064	-0.20802		5.65086	-0.59	5.65086	-0.041	5.65086
5.68828	-0.296	5.68778	0.145	5.68828	-0.005	5.68778	0.13997		6.67628	-0.09	6.57433	-0.213	6.07509	0.325	6.57433	-0.14793		6.07085	-0.032	6.07085	-0.226	6.07509	0.325	6.07085	0.10091		6.06871	-0.136	6.06887	-0.047	6.07509	0.325	6.06887	0.2808		6.06934	-0.038	6.07058	-0.086	6.07019	-0.124	6.07058	-0.20996		5.68828	-0.588	5.68828	-0.038	5.68828
5.7257	-0.293	5.7252	0.172	5.7257	-0.006	5.7252	0.16601		6.7202	-0.089	6.61758	-0.224	6.11506	0.297	6.61758	-0.16988		6.11079	-0.026	6.11079	-0.222	6.11506	0.297	6.11079	0.07799		6.10863	-0.127	6.10879	-0.042	6.11506	0.297	6.10879	0.25939		6.10927	-0.034	6.11052	-0.085	6.11012	-0.12	6.11052	-0.205		5.7257	-0.589	5.7257	-0.037	5.7257
5.76313	-0.291	5.76262	0.2	5.76313	-0.01	5.76262	0.19005		6.76412	-0.089	6.66083	-0.236	6.15503	0.271	6.66083	-0.1988		6.15073	-0.028	6.15073	-0.218	6.15503	0.271	6.15073	0.0558		6.14856	-0.126	6.14872	-0.035	6.15503	0.271	6.14872	0.2401		6.1492	-0.032	6.15045	-0.089	6.15006	-0.12	6.15045	-0.209		5.76313	-0.591	5.76313	-0.038	5.76313
5.80055	-0.287	5.80004	0.236	5.80055	-0.009	5.80004	0.22699		6.80805	-0.081	6.70408	-0.246	6.19499	0.252	6.70408	-0.23123		6.19067	-0.03	6.19067	-0.219	6.19499	0.252	6.19067	0.03506		6.18848	-0.126	6.18865	-0.033	6.19499	0.252	6.18865	0.22202		6.18913	-0.028	6.19039	-0.093	6.18999	-0.12	6.19039	-0.213		5.80055	-0.592	5.80055	-0.041	5.80055
5.83797	-0.285	5.83746	0.277	5.83797	-0.006	5.83746	0.27096		6.85197	-0.078	6.74734	-0.255	6.23496	0.233	6.74734	-0.25584		6.23061	-0.032	6.23061	-0.216	6.23496	0.233	6.23061	0.01907		6.22841	-0.126	6.22857	-0.033	6.23496	0.233	6.22857	0.20304		6.22906	-0.032	6.23033	-0.087	6.22993	-0.12	6.23033	-0.20704		5.83797	-0.589	5.83797	-0.042	5.83797
5.8754	-0.279	5.87488	0.322	5.8754	-0.005	5.87488	0.31699		6.89589	-0.071	6.79059	-0.265	6.27493	0.209	6.79059	-0.27431		6.27055	-0.028	6.27055	-0.211	6.27493	0.209	6.27055	0.000631419		6.26834	-0.124	6.2685	-0.031	6.27493	0.209	6.2685	0.18186		6.26899	-0.031	6.27027	-0.085	6.26987	-0.124	6.27027	-0.209		5.8754	-0.591	5.8754	-0.045	5.8754
5.91282	-0.276	5.9123	0.368	5.91282	-0.003	5.9123	0.36497		6.93982	-0.069	6.83384	-0.274	6.3149	0.193	6.83384	-0.29778		6.31049	-0.021	6.31049	-0.214	6.3149	0.193	6.31049	-0.01923		6.30826	-0.12	6.30843	-0.018	6.3149	0.193	6.30843	0.17759		6.30892	-0.033	6.31021	-0.084	6.3098	-0.124	6.31021	-0.208		5.91282	-0.588	5.91282	-0.039	5.91282
5.95024	-0.273	5.94972	0.413	5.95024	-0.003	5.94972	0.41		6.98374	-0.07	6.87709	-0.283	6.35486	0.174	6.87709	-0.31653		6.35043	-0.019	6.35043	-0.21	6.35486	0.174	6.35043	-0.03389		6.34819	-0.119	6.34835	-0.013	6.35486	0.174	6.34835	0.1641		6.34885	-0.036	6.35014	-0.088	6.34974	-0.124	6.35014	-0.212		5.95024	-0.591	5.95024	-0.038	5.95024
5.98766	-0.272	5.98714	0.46	5.98766	-0.006	5.98714	0.45404		7.02766	-0.065	6.92034	-0.289	6.39483	0.148	6.92034	-0.33119		6.39037	-0.016	6.39037	-0.203	6.39483	0.148	6.39037	-0.05209		6.38811	-0.115	6.38828	-0.013	6.39483	0.148	6.38828	0.13926		6.38878	-0.037	6.39008	-0.088	6.38967	-0.124	6.39008	-0.212		5.98766	-0.59	5.98766	-0.031	5.98766
6.02509	-0.272	6.02456	0.507	6.02509	-0.004	6.02456	0.50297		7.07158	-0.06	6.9636	-0.298	6.4348	0.129	6.9636	-0.34884		6.43031	-0.022	6.43031	-0.198	6.4348	0.129	6.43031	-0.06686		6.42804	-0.109	6.42821	-0.011	6.4348	0.129	6.42821	0.12113		6.42871	-0.032	6.43002	-0.09	6.42961	-0.124	6.43002	-0.21402		6.02509	-0.589	6.02509	-0.025	6.02509
6.06251	-0.269	6.06198	0.557	6.06251	0.001	6.06198	0.55793		7.11551	-0.052	7.00685	-0.307	6.47477	0.105	7.00685	-0.36932		6.47025	-0.018	6.47025	-0.198	6.47477	0.105	6.47025	-0.09028		6.46796	-0.103	6.46813	-0.006	6.47477	0.105	6.46813	0.10298		6.46864	-0.03	6.46996	-0.088	6.46954	-0.126	6.46996	-0.21398		6.06251	-0.592	6.06251	-0.019	6.06251
6.09993	-0.27	6.09939	0.603	6.09993	0.004	6.09939	0.60696		7.15943	-0.048	7.0501	-0.313	6.51474	0.083	7.0501	-0.38818		6.51019	-0.011	6.51019	-0.194	6.51474	0.083	6.51019	-0.1085		6.50789	-0.102	6.50806	0	6.51474	0.083	6.50806	0.08667		6.50857	-0.03	6.5099	-0.086	6.50948	-0.124	6.5099	-0.21003		6.09993	-0.59	6.09993	-0.013	6.09993
6.13736	-0.272	6.13681	0.643	6.13736	0.007	6.13681	0.64996		7.20335	-0.046	7.09335	-0.324	6.5547	0.069	7.09335	-0.40148		6.55013	-0.008	6.55013	-0.191	6.5547	0.069	6.55013	-0.1204		6.54782	-0.103	6.54799	0.006	6.5547	0.069	6.54799	0.07735		6.5485	-0.03	6.54983	-0.084	6.54941	-0.127	6.54983	-0.211		6.13736	-0.592	6.13736	-0.01	6.13736
6.17478	-0.272	6.17423	0.683	6.17478	0.008	6.17423	0.69099		7.24728	-0.043	7.1366	-0.333	6.59467	0.061	7.1366	-0.41603		6.59007	-0.005	6.59007	-0.188	6.59467	0.061	6.59007	-0.12608		6.58774	-0.099	6.58791	0.016	6.59467	0.061	6.58791	0.07835		6.58843	-0.028	6.58977	-0.083	6.58935	-0.127	6.58977	-0.20997		6.17478	-0.592	6.17478	-0.005	6.17478
6.2122	-0.274	6.21165	0.723	6.2122	0.007	6.21165	0.73001		7.2912	-0.039	7.17986	-0.338	6.63464	0.049	7.17986	-0.42885		6.63001	-0.005	6.63001	-0.187	6.63464	0.049	6.63001	-0.13661		6.62767	-0.097	6.62784	0.022	6.63464	0.049	6.62784	0.07304		6.62836	-0.025	6.62971	-0.086	6.62928	-0.124	6.62971	-0.20997		6.2122	-0.586	6.2122	0.006	6.2122
6.24963	-0.272	6.24907	0.758	6.24963	0.013	6.24907	0.77091		7.33512	-0.035	7.22311	-0.342	6.67461	0.031	7.22311	-0.43645		6.66995	-0.002	6.66995	-0.183	6.67461	0.031	6.66995	-0.1499		6.66759	-0.097	6.66777	0.027	6.67461	0.031	6.66777	0.06108		6.66829	-0.026	6.66965	-0.09	6.66922	-0.121	6.66965	-0.21099		6.24963	-0.581	6.24963	0.017	6.24963
6.28705	-0.271	6.28649	0.785	6.28705	0.017	6.28649	0.80194		7.37904	-0.031	7.26636	-0.348	6.71457	0.009	7.26636	-0.44703		6.70988	0	6.70988	-0.179	6.71457	0.009	6.70988	-0.16742		6.70752	-0.096	6.70769	0.033	6.71457	0.009	6.70769	0.04579		6.70822	-0.027	6.70959	-0.089	6.70916	-0.12	6.70959	-0.20903		6.28705	-0.582	6.28705	0.038	6.28705
6.32447	-0.269	6.32391	0.808	6.32447	0.018	6.32391	0.82599		7.42297	-0.033	7.30961	-0.353	6.75454	-0.003	7.30961	-0.45389		6.74982	0.003	6.74982	-0.173	6.75454	-0.003	6.74982	-0.17458		6.74744	-0.091	6.74762	0.042	6.75454	-0.003	6.74762	0.04108		6.74815	-0.026	6.74952	-0.085	6.74909	-0.123	6.74952	-0.20799		6.32447	-0.581	6.32447	0.056	6.32447
6.36189	-0.267	6.36133	0.829	6.36189	0.022	6.36133	0.85094		7.46689	-0.031	7.35287	-0.362	6.79451	-0.01	7.35287	-0.46397		6.78976	0.011	6.78976	-0.174	6.79451	-0.01	6.78976	-0.18317		6.78737	-0.089	6.78755	0.044	6.79451	-0.01	6.78755	0.03522		6.78808	-0.024	6.78946	-0.084	6.78903	-0.122	6.78946	-0.20601		6.36189	-0.582	6.36189	0.078	6.36189
6.39932	-0.265	6.39875	0.839	6.39932	0.023	6.39875	0.86198		7.51081	-0.021	7.39612	-0.369	6.83448	-0.024	7.39612	-0.4711		6.8297	0.016	6.8297	-0.173	6.83448	-0.024	6.8297	-0.19533		6.8273	-0.084	6.82748	0.043	6.83448	-0.024	6.82748	0.02145		6.82801	-0.024	6.8294	-0.084	6.82896	-0.123	6.8294	-0.20703		6.39932	-0.584	6.39932	0.107	6.39932
6.43674	-0.261	6.43617	0.847	6.43674	0.028	6.43617	0.87492		7.55474	-0.014	7.43937	-0.369	6.87444	-0.033	7.43937	-0.47381		6.86964	0.02	6.86964	-0.177	6.87444	-0.033	6.86964	-0.20892		6.86722	-0.08	6.8674	0.048	6.87444	-0.033	6.8674	0.01659		6.86794	-0.027	6.86934	-0.079	6.8689	-0.126	6.86934	-0.20491		6.43674	-0.579	6.43674	0.136	6.43674
6.47416	-0.261	6.47359	0.846	6.47416	0.033	6.47359	0.87892		7.59866	-0.018	7.48262	-0.371	6.91441	-0.041	7.48262	-0.48143		6.90958	0.019	6.90958	-0.174	6.91441	-0.041	6.90958	-0.21403		6.90715	-0.076	6.90733	0.053	6.91441	-0.041	6.90733	0.01342		6.90787	-0.026	6.90928	-0.074	6.90883	-0.118	6.90928	-0.192		6.47416	-0.576	6.47416	0.168	6.47416
6.51159	-0.254	6.51101	0.84	6.51159	0.032	6.51101	0.87202		7.64258	-0.016	7.52587	-0.374	6.95438	-0.049	7.52587	-0.4869		6.94952	0.019	6.94952	-0.17	6.95438	-0.049	6.94952	-0.21803		6.94707	-0.075	6.94726	0.055	6.95438	-0.049	6.94726	0.00743		6.9478	-0.029	6.94921	-0.072	6.94877	-0.118	6.94921	-0.19008		6.51159	-0.57	6.51159	0.203	6.51159
6.54901	-0.252	6.54843	0.83	6.54901	0.038	6.54843	0.86791		7.6865	-0.013	7.56913	-0.38	6.99435	-0.057	7.56913	-0.49538		6.98946	0.019	6.98946	-0.17	6.99435	-0.057	6.98946	-0.22602		6.987	-0.077	6.98718	0.056	6.99435	-0.057	6.98718	0.000434309		6.98773	-0.029	6.98915	-0.077	6.9887	-0.125	6.98915	-0.20209		6.54901	-0.561	6.54901	0.239	6.54901
6.58643	-0.252	6.58585	0.814	6.58643	0.046	6.58585	0.85988		7.73043	-0.003	7.61238	-0.386	7.03432	-0.074	7.61238	-0.50154		7.0294	0.024	7.0294	-0.169	7.03432	-0.074	7.0294	-0.24091		7.02692	-0.076	7.02711	0.055	7.03432	-0.074	7.02711	-0.01593		7.02766	-0.029	7.02909	-0.079	7.02864	-0.133	7.02909	-0.2119		6.58643	-0.55	6.58643	0.275	6.58643
6.62385	-0.249	6.62327	0.795	6.62385	0.057	6.62327	0.85183		7.77435	0	7.65563	-0.388	7.07428	-0.077	7.65563	-0.50682		7.06934	0.026	7.06934	-0.165	7.07428	-0.077	7.06934	-0.24163		7.06685	-0.075	7.06704	0.061	7.07428	-0.077	7.06704	-0.01546		7.06759	-0.03	7.06903	-0.083	7.06857	-0.124	7.06903	-0.20692		6.62385	-0.54	6.62385	0.318	6.62385
6.66128	-0.25	6.66069	0.774	6.66128	0.067	6.66069	0.84084		7.81827	0.003	7.69888	-0.392	7.11425	-0.078	7.69888	-0.51526		7.10928	0.029	7.10928	-0.163	7.11425	-0.078	7.10928	-0.24088		7.10678	-0.073	7.10696	0.069	7.11425	-0.078	7.10696	-0.00882		7.10752	-0.033	7.10897	-0.075	7.10851	-0.117	7.10897	-0.192		6.66128	-0.53	6.66128	0.36	6.66128
6.6987	-0.249	6.69811	0.745	6.6987	0.076	6.69811	0.82086		7.8622	0.003	7.74213	-0.394	7.15422	-0.087	7.74213	-0.51587		7.14922	0.026	7.14922	-0.16	7.15422	-0.087	7.14922	-0.24587		7.1467	-0.07	7.14689	0.075	7.15422	-0.087	7.14689	-0.01035		7.14745	-0.038	7.1489	-0.076	7.14845	-0.117	7.1489	-0.19302		6.6987	-0.523	6.6987	0.403	6.6987
6.73612	-0.247	6.73553	0.714	6.73612	0.087	6.73553	0.80083		7.90612	0.006	7.78539	-0.395	7.19419	-0.093	7.78539	-0.516		7.18916	0.029	7.18916	-0.156	7.19419	-0.093	7.18916	-0.24825		7.18663	-0.065	7.18682	0.077	7.19419	-0.093	7.18682	-0.01489		7.18738	-0.038	7.18884	-0.075	7.18838	-0.119	7.18884	-0.19401		6.73612	-0.519	6.73612	0.446	6.73612
6.77355	-0.242	6.77295	0.678	6.77355	0.094	6.77295	0.77189		7.95004	0.006	7.82864	-0.399	7.23415	-0.095	7.82864	-0.51825		7.2291	0.039	7.2291	-0.151	7.23415	-0.095	7.2291	-0.24575		7.22655	-0.061	7.22674	0.079	7.23415	-0.095	7.22674	-0.01563		7.22731	-0.04	7.22878	-0.078	7.22832	-0.12	7.22878	-0.19803		6.77355	-0.516	6.77355	0.487	6.77355
6.81097	-0.236	6.81037	0.639	6.81097	0.106	6.81037	0.74481		7.99396	0.005	7.87189	-0.4	7.27412	-0.1	7.87189	-0.51709		7.26904	0.044	7.26904	-0.149	7.27412	-0.1	7.26904	-0.24836		7.26648	-0.062	7.26667	0.081	7.27412	-0.1	7.26667	-0.01807		7.26724	-0.035	7.26872	-0.076	7.26825	-0.123	7.26872	-0.19901		6.81097	-0.504	6.81097	0.531	6.81097
6.84839	-0.227	6.84779	0.602	6.84839	0.119	6.84779	0.72079		8.03789	0.009	7.91514	-0.401	7.31409	-0.101	7.91514	-0.51685		7.30898	0.043	7.30898	-0.147	7.31409	-0.101	7.30898	-0.24787		7.3064	-0.057	7.3066	0.084	7.31409	-0.101	7.3066	-0.01681		7.30717	-0.032	7.30866	-0.074	7.30819	-0.124	7.30866	-0.19799		6.84839	-0.494	6.84839	0.572	6.84839
6.88581	-0.223	6.88521	0.562	6.88581	0.133	6.88521	0.69477		8.08181	0.012	7.9584	-0.397	7.35406	-0.102	7.9584	-0.50864		7.34892	0.044	7.34892	-0.144	7.35406	-0.102	7.34892	-0.24587		7.34633	-0.053	7.34652	0.089	7.35406	-0.102	7.34652	-0.01281		7.3471	-0.028	7.34859	-0.073	7.34812	-0.123	7.34859	-0.19596		6.88581	-0.481	6.88581	0.612	6.88581
6.92324	-0.219	6.92263	0.523	6.92324	0.15	6.92263	0.67272		8.12573	0.018	8.00165	-0.395	7.39403	-0.102	8.00165	-0.50359		7.38886	0.045	7.38886	-0.141	7.39403	-0.102	7.38886	-0.243		7.38626	-0.053	7.38645	0.098	7.39403	-0.102	7.38645	-0.004		7.38703	-0.029	7.38853	-0.074	7.38806	-0.12	7.38853	-0.19402		6.92324	-0.469	6.92324	0.645	6.92324
6.96066	-0.211	6.96005	0.487	6.96066	0.163	6.96005	0.64979		8.16966	0.027	8.0449	-0.397	7.43399	-0.104	8.0449	-0.50486		7.4288	0.044	7.4288	-0.137	7.43399	-0.104	7.4288	-0.24074		7.42618	-0.049	7.42638	0.107	7.43399	-0.104	7.42638	0.00338		7.42696	-0.033	7.42847	-0.076	7.42799	-0.122	7.42847	-0.19804		6.96066	-0.462	6.96066	0.669	6.96066
6.99808	-0.204	6.99747	0.451	6.99808	0.179	6.99747	0.62974		8.21358	0.031	8.08815	-0.405	7.47396	-0.11	8.08815	-0.51647		7.46874	0.05	7.46874	-0.136	7.47396	-0.11	7.46874	-0.24522		7.46611	-0.048	7.4663	0.115	7.47396	-0.11	7.4663	0.00615		7.46689	-0.036	7.46841	-0.074	7.46793	-0.125	7.46841	-0.19894		6.99808	-0.454	6.99808	0.696	6.99808
7.03551	-0.196	7.03488	0.416	7.03551	0.195	7.03488	0.61073		8.2575	0.037	8.1314	-0.406	7.51393	-0.112	8.1314	-0.51865		7.50868	0.056	7.50868	-0.14	7.51393	-0.112	7.50868	-0.25174		7.50603	-0.043	7.50623	0.122	7.51393	-0.112	7.50623	0.01039		7.50682	-0.038	7.50835	-0.074	7.50786	-0.12	7.50835	-0.19393		7.03551	-0.45	7.03551	0.719	7.03551
7.07293	-0.187	7.0723	0.377	7.07293	0.208	7.0723	0.58478		8.30142	0.034	8.17466	-0.406	7.5539	-0.115	8.17466	-0.51381		7.54862	0.057	7.54862	-0.141	7.5539	-0.115	7.54862	-0.2556		7.54596	-0.041	7.54616	0.13	7.5539	-0.115	7.54616	0.01558		7.54675	-0.043	7.54828	-0.077	7.5478	-0.114	7.54828	-0.19107		7.07293	-0.441	7.07293	0.733	7.07293
7.11035	-0.176	7.10972	0.337	7.11035	0.229	7.10972	0.56565		8.34535	0.032	8.21791	-0.407	7.59386	-0.116	8.21791	-0.50832		7.58856	0.056	7.58856	-0.139	7.59386	-0.116	7.58856	-0.25487		7.58588	-0.037	7.58608	0.134	7.59386	-0.116	7.58608	0.01819		7.58668	-0.042	7.58822	-0.083	7.58774	-0.12	7.58822	-0.20302		7.11035	-0.433	7.11035	0.744	7.11035
7.14778	-0.163	7.14714	0.306	7.14778	0.247	7.14714	0.5527		8.38927	0.038	8.26116	-0.402	7.63383	-0.115	8.26116	-0.49752		7.6285	0.056	7.6285	-0.137	7.63383	-0.115	7.6285	-0.25213		7.62581	-0.03	7.62601	0.136	7.63383	-0.115	7.62601	0.0208		7.62661	-0.041	7.62816	-0.079	7.62767	-0.122	7.62816	-0.20095		7.14778	-0.425	7.14778	0.747	7.14778
7.1852	-0.145	7.18456	0.274	7.1852	0.266	7.18456	0.53968		8.43319	0.039	8.30441	-0.399	7.6738	-0.122	8.30441	-0.49456		7.66844	0.061	7.66844	-0.134	7.6738	-0.122	7.66844	-0.25506		7.66574	-0.025	7.66594	0.139	7.6738	-0.122	7.66594	0.01838		7.66654	-0.036	7.6681	-0.081	7.66761	-0.118	7.6681	-0.19901		7.1852	-0.415	7.1852	0.747	7.1852
7.22262	-0.125	7.22198	0.24	7.22262	0.288	7.22198	0.52762		8.47712	0.046	8.34766	-0.406	7.71377	-0.124	8.34766	-0.49942		7.70838	0.063	7.70838	-0.134	7.71377	-0.124	7.70838	-0.25773		7.70566	-0.017	7.70586	0.139	7.71377	-0.124	7.70586	0.0154		7.70647	-0.032	7.70804	-0.084	7.70754	-0.119	7.70804	-0.20304		7.22262	-0.406	7.22262	0.74	7.22262
7.26004	-0.106	7.2594	0.211	7.26004	0.306	7.2594	0.51669		8.52104	0.052	8.39092	-0.412	7.75373	-0.121	8.39092	-0.50312		7.74832	0.069	7.74832	-0.132	7.75373	-0.121	7.74832	-0.25341		7.74559	-0.016	7.74579	0.145	7.75373	-0.121	7.74579	0.0234		7.7464	-0.03	7.74797	-0.087	7.74748	-0.122	7.74797	-0.20902		7.26004	-0.398	7.26004	0.731	7.26004
7.29747	-0.082	7.29682	0.182	7.29747	0.323	7.29682	0.50471		8.56496	0.06	8.43417	-0.411	7.7937	-0.121	8.43417	-0.4929		7.78826	0.072	7.78826	-0.128	7.7937	-0.121	7.78826	-0.249		7.78551	-0.011	7.78572	0.154	7.7937	-0.121	7.78572	0.033		7.78633	-0.028	7.78791	-0.086	7.78741	-0.124	7.78791	-0.20994		7.29747	-0.394	7.29747	0.714	7.29747
7.33489	-0.061	7.33424	0.155	7.33489	0.336	7.33424	0.49077		8.60888	0.065	8.47742	-0.41	7.83367	-0.119	8.47742	-0.48757		7.8282	0.078	7.8282	-0.123	7.83367	-0.119	7.8282	-0.24227		7.82544	-0.009	7.82564	0.156	7.83367	-0.119	7.82564	0.0366		7.82626	-0.029	7.82785	-0.081	7.82735	-0.119	7.82785	-0.20006		7.33489	-0.394	7.33489	0.692	7.33489
7.37231	-0.041	7.37166	0.131	7.37231	0.352	7.37166	0.48272		8.65281	0.076	8.52067	-0.412	7.87364	-0.117	8.52067	-0.48524		7.86814	0.083	7.86814	-0.117	7.87364	-0.117	7.86814	-0.23428		7.86536	-0.007	7.86557	0.156	7.87364	-0.117	7.86557	0.0386		7.86619	-0.031	7.86779	-0.08	7.86728	-0.124	7.86779	-0.20408		7.37231	-0.395	7.37231	0.668	7.37231
7.40974	-0.021	7.40908	0.11	7.40974	0.366	7.40908	0.47576		8.69673	0.087	8.56393	-0.413	7.91361	-0.116	8.56393	-0.48164		7.90808	0.084	7.90808	-0.114	7.91361	-0.116	7.90808	-0.23014		7.90529	-0.001	7.9055	0.161	7.91361	-0.116	7.9055	0.0448		7.90612	-0.04	7.90773	-0.085	7.90722	-0.13	7.90773	-0.21499		7.40974	-0.399	7.40974	0.645	7.40974
7.44716	-0.004	7.4465	0.083	7.44716	0.378	7.4465	0.46079		8.74065	0.091	8.60718	-0.41	7.95357	-0.112	8.60718	-0.47359		7.94802	0.086	7.94802	-0.112	7.95357	-0.112	7.94802	-0.22456		7.94522	0.006	7.94542	0.167	7.95357	-0.112	7.94542	0.05418		7.94605	-0.043	7.94766	-0.084	7.94715	-0.129	7.94766	-0.21299		7.44716	-0.404	7.44716	0.619	7.44716
7.48458	0.017	7.48392	0.057	7.48458	0.385	7.48392	0.44188		8.78458	0.099	8.65043	-0.408	7.99354	-0.109	8.65043	-0.46595		7.98796	0.084	7.98796	-0.113	7.99354	-0.109	7.98796	-0.22242		7.98514	0.014	7.98535	0.168	7.99354	-0.109	7.98535	0.05839		7.98598	-0.041	7.9876	-0.082	7.98709	-0.128	7.9876	-0.21009		7.48458	-0.407	7.48458	0.589	7.48458
7.522	0.032	7.52134	0.034	7.522	0.391	7.52134	0.42489		8.8285	0.108	8.69368	-0.41	8.03351	-0.107	8.69368	-0.45986		8.0279	0.093	8.0279	-0.121	8.03351	-0.107	8.0279	-0.22828		8.02507	0.014	8.02528	0.177	8.03351	-0.107	8.02528	0.06959		8.02591	-0.039	8.02754	-0.084	8.02703	-0.135	8.02754	-0.21903		7.522	-0.415	7.522	0.56	7.522
7.55943	0.049	7.55876	0.013	7.55943	0.395	7.55876	0.40793		8.87242	0.123	8.73693	-0.415	8.07348	-0.11	8.73693	-0.4592		8.06784	0.099	8.06784	-0.127	8.07348	-0.11	8.06784	-0.23658		8.06499	0.02	8.0652	0.191	8.07348	-0.11	8.0652	0.08162		8.06584	-0.035	8.06748	-0.083	8.06696	-0.137	8.06748	-0.21994		7.55943	-0.421	7.55943	0.525	7.55943
7.59685	0.063	7.59618	-0.002	7.59685	0.397	7.59618	0.39496		8.91634	0.128	8.78019	-0.42	8.11344	-0.114	8.78019	-0.46164		8.10778	0.108	8.10778	-0.124	8.11344	-0.114	8.10778	-0.23743		8.10492	0.028	8.10513	0.196	8.11344	-0.114	8.10513	0.08283		8.10577	-0.034	8.10742	-0.081	8.1069	-0.132	8.10742	-0.21295		7.59685	-0.427	7.59685	0.491	7.59685
7.63427	0.077	7.6336	-0.02	7.63427	0.393	7.6336	0.37307		8.96027	0.133	8.82344	-0.419	8.15341	-0.111	8.82344	-0.45694		8.14772	0.112	8.14772	-0.116	8.15341	-0.111	8.14772	-0.22743		8.14484	0.037	8.14506	0.202	8.15341	-0.111	8.14506	0.09037		8.1457	-0.033	8.14735	-0.08	8.14683	-0.128	8.14735	-0.20797		7.63427	-0.435	7.63427	0.462	7.63427
7.6717	0.089	7.67102	-0.04	7.6717	0.389	7.67102	0.34907		9.00419	0.141	8.86669	-0.424	8.19338	-0.105	8.86669	-0.45931		8.18766	0.11	8.18766	-0.112	8.19338	-0.105	8.18766	-0.21786		8.18477	0.043	8.18498	0.204	8.19338	-0.105	8.18498	0.09774		8.18563	-0.035	8.18729	-0.083	8.18677	-0.126	8.18729	-0.20897		7.6717	-0.439	7.6717	0.432	7.6717
7.70912	0.097	7.70844	-0.057	7.70912	0.383	7.70844	0.32611		9.04811	0.15	8.90994	-0.432	8.23335	-0.099	8.90994	-0.46143		8.2276	0.112	8.2276	-0.112	8.23335	-0.099	8.2276	-0.21186		8.2247	0.054	8.22491	0.207	8.23335	-0.099	8.22491	0.10673		8.22556	-0.035	8.22723	-0.079	8.2267	-0.124	8.22723	-0.20305		7.70912	-0.447	7.70912	0.4	7.70912
7.74654	0.105	7.74586	-0.071	7.74654	0.379	7.74586	0.30807		9.09204	0.154	8.95319	-0.429	8.27331	-0.094	8.95319	-0.45698		8.26754	0.123	8.26754	-0.11	8.27331	-0.094	8.26754	-0.20472		8.26462	0.063	8.26484	0.211	8.27331	-0.094	8.26484	0.11594		8.26549	-0.034	8.26717	-0.076	8.26664	-0.128	8.26717	-0.204		7.74654	-0.454	7.74654	0.366	7.74654
7.78396	0.109	7.78328	-0.084	7.78396	0.367	7.78328	0.28322		9.13596	0.162	8.99645	-0.429	8.31328	-0.096	8.99645	-0.45388		8.30748	0.132	8.30748	-0.106	8.31328	-0.096	8.30748	-0.20171		8.30455	0.069	8.30477	0.219	8.31328	-0.096	8.30477	0.12343		8.30542	-0.035	8.30711	-0.074	8.30657	-0.128	8.30711	-0.20199		7.78396	-0.465	7.78396	0.332	7.78396
7.82139	0.109	7.8207	-0.094	7.82139	0.356	7.8207	0.2622		9.17988	0.165	9.0397	-0.428	8.35325	-0.093	9.0397	-0.44025		8.34742	0.141	8.34742	-0.103	8.35325	-0.093	8.34742	-0.19644		8.34447	0.073	8.34469	0.222	8.35325	-0.093	8.34469	0.12836		8.34535	-0.035	8.34704	-0.071	8.34651	-0.127	8.34704	-0.19799		7.82139	-0.47	7.82139	0.297	7.82139
7.85881	0.111	7.85812	-0.111	7.85881	0.342	7.85812	0.23126		9.2238	0.168	9.08295	-0.431	8.39322	-0.091	9.08295	-0.43526		8.38736	0.147	8.38736	-0.097	8.39322	-0.091	8.38736	-0.18829		8.3844	0.076	8.38462	0.226	8.39322	-0.091	8.38462	0.13457		8.38528	-0.032	8.38698	-0.077	8.38644	-0.126	8.38698	-0.20296		7.85881	-0.477	7.85881	0.266	7.85881
7.89623	0.109	7.89554	-0.122	7.89623	0.332	7.89554	0.21019		9.26773	0.178	9.1262	-0.428	8.43319	-0.082	9.1262	-0.433		8.4273	0.155	8.4273	-0.086	8.43319	-0.082	8.4273	-0.16933		8.42432	0.081	8.42455	0.233	8.43319	-0.082	8.42455	0.14905		8.42521	-0.029	8.42692	-0.081	8.42638	-0.123	8.42692	-0.20396		7.89623	-0.487	7.89623	0.237	7.89623
7.93366	0.111	7.93296	-0.135	7.93366	0.324	7.93296	0.18915		9.31165	0.191	9.16946	-0.422	8.47315	-0.078	9.16946	-0.427		8.46724	0.165	8.46724	-0.083	8.47315	-0.078	8.46724	-0.16159		8.46425	0.091	8.46447	0.244	8.47315	-0.078	8.46447	0.16513		8.46514	-0.027	8.46686	-0.08	8.46632	-0.12	8.46686	-0.2		7.93366	-0.495	7.93366	0.207	7.93366
7.97108	0.112	7.97037	-0.146	7.97108	0.31	7.97037	0.16426		9.35557	0.201	9.21271	-0.42	8.51312	-0.074	9.21271	-0.42298		8.50718	0.168	8.50718	-0.085	8.51312	-0.074	8.50718	-0.1596		8.50418	0.098	8.5044	0.246	8.51312	-0.074	8.5044	0.17113		8.50507	-0.034	8.5068	-0.077	8.50625	-0.12	8.5068	-0.19703		7.97108	-0.508	7.97108	0.183	7.97108
8.0085	0.108	8.00779	-0.158	8.0085	0.298	8.00779	0.14023		9.3995	0.205	9.25596	-0.422	8.55309	-0.07	9.25596	-0.42007		8.54712	0.17	8.54712	-0.074	8.55309	-0.07	8.54712	-0.1446		8.5441	0.105	8.54433	0.246	8.55309	-0.07	8.54433	0.17512		8.545	-0.034	8.54673	-0.074	8.54619	-0.122	8.54673	-0.19601		8.0085	-0.521	8.0085	0.159	8.0085
8.04592	0.101	8.04521	-0.169	8.04592	0.279	8.04521	0.11036		9.44342	0.211	9.29921	-0.43	8.59306	-0.065	9.29921	-0.42065		8.58706	0.181	8.58706	-0.069	8.59306	-0.065	8.58706	-0.13475		8.58403	0.112	8.58425	0.251	8.59306	-0.065	8.58425	0.1849		8.58493	-0.038	8.58667	-0.077	8.58612	-0.123	8.58667	-0.19989		8.04592	-0.528	8.04592	0.134	8.04592
8.08335	0.09	8.08263	-0.176	8.08335	0.261	8.08263	0.08534		9.48734	0.216	9.34246	-0.431	8.63302	-0.061	9.34246	-0.4145		8.62699	0.188	8.62699	-0.066	8.63302	-0.061	8.62699	-0.1276		8.62395	0.119	8.62418	0.255	8.63302	-0.061	8.62418	0.19311		8.62486	-0.037	8.62661	-0.079	8.62606	-0.115	8.62661	-0.19396		8.08335	-0.536	8.08335	0.115	8.08335
8.12077	0.08	8.12005	-0.182	8.12077	0.249	8.12005	0.06723		9.53127	0.224	9.38572	-0.428	8.67299	-0.054	9.38572	-0.41083		8.66693	0.197	8.66693	-0.067	8.67299	-0.054	8.66693	-0.12206		8.66388	0.126	8.66411	0.255	8.67299	-0.054	8.66411	0.19944		8.66479	-0.039	8.66655	-0.071	8.66599	-0.112	8.66655	-0.18303		8.12077	-0.543	8.12077	0.092	8.12077
8.15819	0.068	8.15747	-0.189	8.15819	0.237	8.15747	0.04823		9.57519	0.231	9.42897	-0.428	8.71296	-0.046	9.42897	-0.40917		8.70687	0.203	8.70687	-0.063	8.71296	-0.046	8.70687	-0.11022		8.7038	0.135	8.70403	0.257	8.71296	-0.046	8.70403	0.20921		8.70472	-0.037	8.70649	-0.066	8.70593	-0.114	8.70649	-0.18006		8.15819	-0.55	8.15819	0.072	8.15819
8.19562	0.059	8.19489	-0.195	8.19562	0.228	8.19489	0.03317		9.61911	0.238	9.47222	-0.429	8.75293	-0.043	9.47222	-0.40801		8.74681	0.208	8.74681	-0.062	8.75293	-0.043	8.74681	-0.10546		8.74373	0.14	8.74396	0.26	8.75293	-0.043	8.74396	0.21633		8.74465	-0.034	8.74642	-0.07	8.74586	-0.118	8.74642	-0.18794		8.19562	-0.557	8.19562	0.055	8.19562
8.23304	0.049	8.23231	-0.2	8.23304	0.218	8.23231	0.01819		9.66303	0.244	9.51547	-0.432	8.79289	-0.041	9.51547	-0.40708		8.78675	0.216	8.78675	-0.055	8.79289	-0.041	8.78675	-0.09631		8.78366	0.148	8.78389	0.272	8.79289	-0.041	8.78389	0.23055		8.78458	-0.036	8.78636	-0.072	8.7858	-0.114	8.78636	-0.18592		8.23304	-0.565	8.23304	0.039	8.23304
8.27046	0.034	8.26973	-0.201	8.27046	0.206	8.26973	0.00523		9.70696	0.251	9.55872	-0.429	8.83286	-0.037	9.55872	-0.40436		8.82669	0.226	8.82669	-0.052	8.83286	-0.037	8.82669	-0.08962		8.82358	0.157	8.82381	0.276	8.83286	-0.037	8.82381	0.23809		8.82451	-0.04	8.8263	-0.08	8.82573	-0.108	8.8263	-0.188		8.27046	-0.567	8.27046	0.024	8.27046
8.30789	0.017	8.30715	-0.202	8.30789	0.199	8.30715	-0.00286		9.75088	0.259	9.60198	-0.429	8.87283	-0.035	9.60198	-0.39905		8.86663	0.236	8.86663	-0.049	8.87283	-0.035	8.86663	-0.08431		8.86351	0.165	8.86374	0.278	8.87283	-0.035	8.86374	0.24255		8.86444	-0.039	8.86624	-0.077	8.86567	-0.108	8.86624	-0.185		8.30789	-0.57	8.30789	0.01	8.30789
8.34531	-0.002	8.34457	-0.204	8.34531	0.185	8.34457	-0.01872		9.7948	0.266	9.64523	-0.431	8.9128	-0.029	9.64523	-0.39272		8.90657	0.246	8.90657	-0.043	8.9128	-0.029	8.90657	-0.07293		8.90343	0.174	8.90367	0.279	8.9128	-0.029	8.90367	0.24863		8.90437	-0.04	8.90618	-0.08	8.90561	-0.108	8.90618	-0.18799		8.34531	-0.575	8.34531	-0.005	8.34531
8.38273	-0.015	8.38199	-0.211	8.38273	0.176	8.38199	-0.03482		9.83873	0.278	9.68848	-0.434	8.95277	-0.028	9.68848	-0.38896		8.94651	0.251	8.94651	-0.037	8.95277	-0.028	8.94651	-0.06516		8.94336	0.182	8.94359	0.283	8.95277	-0.028	8.94359	0.25477		8.9443	-0.041	8.94611	-0.079	8.94554	-0.107	8.94611	-0.18601		8.38273	-0.576	8.38273	-0.02	8.38273
8.42015	-0.032	8.41941	-0.218	8.42015	0.164	8.41941	-0.05376		9.88265	0.283	9.73173	-0.434	8.99273	-0.026	9.73173	-0.38453		8.98645	0.252	8.98645	-0.033	8.99273	-0.026	8.98645	-0.05931		8.98328	0.188	8.98352	0.29	8.99273	-0.026	8.98352	0.26354		8.98423	-0.038	8.98605	-0.078	8.98548	-0.108	8.98605	-0.1861		8.42015	-0.581	8.42015	-0.037	8.42015
8.45758	-0.045	8.45683	-0.228	8.45758	0.151	8.45683	-0.07674		9.92657	0.287	9.77499	-0.432	9.0327	-0.014	9.77499	-0.38272		9.02639	0.257	9.02639	-0.027	9.0327	-0.014	9.02639	-0.04289		9.02321	0.199	9.02345	0.293	9.0327	-0.014	9.02345	0.27622		9.02416	-0.034	9.02599	-0.075	9.02541	-0.115	9.02599	-0.19003		8.45758	-0.58	8.45758	-0.051	8.45758
8.495	-0.059	8.49425	-0.23	8.495	0.146	8.49425	-0.0839		9.97049	0.29	9.81824	-0.43	9.07267	-0.004	9.81824	-0.37807		9.06633	0.266	9.06633	-0.022	9.07267	-0.004	9.06633	-0.02759		9.06314	0.204	9.06337	0.295	9.07267	-0.004	9.06337	0.28867		9.06409	-0.029	9.06593	-0.073	9.06535	-0.117	9.06593	-0.18993		8.495	-0.583	8.495	-0.056	8.495
8.53242	-0.074	8.53167	-0.232	8.53242	0.14	8.53167	-0.09188		10.0144	0.294	9.86149	-0.429	9.11264	-0.005	9.86149	-0.36984		9.10627	0.27	9.10627	-0.016	9.11264	-0.005	9.10627	-0.02084		9.10306	0.21	9.1033	0.295	9.11264	-0.005	9.1033	0.29023		9.10402	-0.033	9.10587	-0.075	9.10528	-0.112	9.10587	-0.18691		8.53242	-0.583	8.53242	-0.06	8.53242
8.56985	-0.081	8.56909	-0.23	8.56985	0.134	8.56909	-0.09588		10.0583	0.299	9.90474	-0.43	9.1526	-0.005	9.90474	-0.36818		9.14621	0.274	9.14621	-0.01	9.1526	-0.005	9.14621	-0.015		9.14299	0.217	9.14323	0.297	9.1526	-0.005	9.14323	0.292		9.14395	-0.037	9.1458	-0.079	9.14522	-0.106	9.1458	-0.18506		8.56985	-0.583	8.56985	-0.067	8.56985
8.60727	-0.091	8.60651	-0.227	8.60727	0.131	8.60651	-0.09594		10.1023	0.303	9.94799	-0.434	9.19257	-0.005	9.94799	-0.3684		9.18615	0.282	9.18615	-0.006	9.19257	-0.005	9.18615	-0.011		9.18291	0.223	9.18315	0.3	9.19257	-0.005	9.18315	0.295		9.18388	-0.04	9.18574	-0.077	9.18515	-0.11	9.18574	-0.18701		8.60727	-0.586	8.60727	-0.076	8.60727
8.64469	-0.1	8.64393	-0.229	8.64469	0.126	8.64393	-0.1029		10.1462	0.312	9.99125	-0.435	9.23254	-0.001	9.99125	-0.35917		9.22609	0.291	9.22609	0	9.23254	-0.001	9.22609	-0.00165		9.22284	0.235	9.22308	0.306	9.23254	-0.001	9.22308	0.30405		9.2238	-0.04	9.22568	-0.075	9.22509	-0.111	9.22568	-0.186		8.64469	-0.584	8.64469	-0.093	8.64469
8.68211	-0.112	8.68135	-0.228	8.68211	0.119	8.68135	-0.10886		10.1901	0.32	10.0345	-0.435	9.27251	0.004	10.0345	-0.35226		9.26603	0.295	9.26603	0.002	9.27251	0.004	9.26603	0.00519		9.26276	0.243	9.26301	0.309	9.27251	0.004	9.26301	0.31181		9.26373	-0.041	9.26562	-0.073	9.26502	-0.111	9.26562	-0.18396		8.68211	-0.587	8.68211	-0.108	8.68211
8.71954	-0.128	8.71877	-0.224	8.71954	0.115	8.71877	-0.10892		10.234	0.324	10.0777	-0.434	9.31247	0.012	10.0777	-0.35426		9.30597	0.3	9.30597	0.004	9.31247	0.012	9.30597	0.0147		9.30269	0.252	9.30293	0.311	9.31247	0.012	9.30293	0.32109		9.30366	-0.039	9.30556	-0.071	9.30496	-0.108	9.30556	-0.17901		8.71954	-0.583	8.71954	-0.116	8.71954
8.75696	-0.136	8.75619	-0.224	8.75696	0.109	8.75619	-0.11488		10.278	0.324	10.121	-0.434	9.35244	0.018	10.121	-0.34931		9.34591	0.308	9.34591	0.012	9.35244	0.018	9.34591	0.02902		9.34262	0.262	9.34286	0.308	9.35244	0.018	9.34286	0.32456		9.34359	-0.039	9.34549	-0.073	9.3449	-0.109	9.34549	-0.18196		8.75696	-0.58	8.75696	-0.124	8.75696
8.79438	-0.143	8.79361	-0.221	8.79438	0.104	8.79361	-0.1169		10.3219	0.327	10.1643	-0.439	9.39241	0.017	10.1643	-0.34951		9.38585	0.317	9.38585	0.018	9.39241	0.017	9.38585	0.03516		9.38254	0.273	9.38279	0.31	9.39241	0.017	9.38279	0.32724		9.38352	-0.041	9.38543	-0.074	9.38483	-0.106	9.38543	-0.17997		8.79438	-0.581	8.79438	-0.128	8.79438
8.83181	-0.149	8.83103	-0.219	8.83181	0.101	8.83103	-0.11794		10.3658	0.337	10.2075	-0.442	9.43238	0.019	10.2075	-0.34582		9.42579	0.325	9.42579	0.021	9.43238	0.019	9.42579	0.03967		9.42247	0.282	9.42271	0.314	9.43238	0.019	9.42271	0.33252		9.42345	-0.044	9.42537	-0.072	9.42477	-0.104	9.42537	-0.17603		8.83181	-0.579	8.83181	-0.132	8.83181
8.86923	-0.157	8.86845	-0.218	8.86923	0.1	8.86845	-0.11798		10.4097	0.349	10.2508	-0.443	9.47235	0.021	10.2508	-0.34452		9.46573	0.333	9.46573	0.028	9.47235	0.021	9.46573	0.04867		9.46239	0.289	9.46264	0.314	9.47235	0.021	9.46264	0.33451		9.46338	-0.048	9.46531	-0.066	9.4647	-0.106	9.46531	-0.17205		8.86923	-0.578	8.86923	-0.137	8.86923
8.90665	-0.17	8.90586	-0.218	8.90665	0.097	8.90586	-0.12094		10.4536	0.349	10.294	-0.442	9.51231	0.025	10.294	-0.34133		9.50567	0.336	9.50567	0.037	9.51231	0.025	9.50567	0.06134		9.50232	0.294	9.50257	0.32	9.51231	0.025	9.50257	0.34402		9.50331	-0.046	9.50525	-0.061	9.50464	-0.109	9.50525	-0.17003		8.90665	-0.574	8.90665	-0.138	8.90665
8.94407	-0.175	8.94328	-0.216	8.94407	0.094	8.94328	-0.12194		10.4976	0.353	10.3373	-0.439	9.55228	0.024	10.3373	-0.3402		9.54561	0.341	9.54561	0.042	9.55228	0.024	9.54561	0.06617		9.54224	0.3	9.54249	0.319	9.55228	0.024	9.54249	0.34324		9.54324	-0.045	9.54518	-0.062	9.54457	-0.111	9.54518	-0.17308		8.94407	-0.572	8.94407	-0.14	8.94407
8.9815	-0.185	8.9807	-0.216	8.9815	0.09	8.9807	-0.12592		10.5415	0.358	10.3805	-0.436	9.59225	0.028	10.3805	-0.33683		9.58555	0.347	9.58555	0.047	9.59225	0.028	9.58555	0.07433		9.58217	0.304	9.58242	0.32	9.59225	0.028	9.58242	0.34702		9.58317	-0.047	9.58512	-0.066	9.58451	-0.116	9.58512	-0.18208		8.9815	-0.571	8.9815	-0.146	8.9815
9.01892	-0.194	9.01812	-0.215	9.01892	0.087	9.01812	-0.12794		10.5854	0.368	10.4238	-0.436	9.63222	0.036	10.4238	-0.33198		9.62549	0.348	9.62549	0.05	9.63222	0.036	9.62549	0.08465		9.6221	0.315	9.62235	0.327	9.63222	0.036	9.62235	0.36102		9.6231	-0.046	9.62506	-0.067	9.62444	-0.121	9.62506	-0.188		9.01892	-0.571	9.01892	-0.152	9.01892
9.05634	-0.201	9.05554	-0.21	9.05634	0.084	9.05554	-0.12594		10.6293	0.372	10.467	-0.434	9.67218	0.043	10.467	-0.31924		9.66543	0.353	9.66543	0.06	9.67218	0.043	9.66543	0.10182		9.66202	0.32	9.66227	0.336	9.67218	0.043	9.66227	0.37726		9.66303	-0.045	9.665	-0.067	9.66438	-0.121	9.665	-0.18791		9.05634	-0.565	9.05634	-0.158	9.05634
9.09377	-0.212	9.09296	-0.205	9.09377	0.084	9.09296	-0.121		10.6733	0.374	10.5103	-0.438	9.71215	0.048	10.5103	-0.31037		9.70537	0.356	9.70537	0.067	9.71215	0.048	9.70537	0.11415		9.70195	0.326	9.7022	0.334	9.71215	0.048	9.7022	0.38076		9.70296	-0.044	9.70494	-0.069	9.70431	-0.115	9.70494	-0.18403		9.09377	-0.558	9.09377	-0.164	9.09377
9.13119	-0.215	9.13038	-0.206	9.13119	0.081	9.13038	-0.12494		10.7172	0.379	10.5535	-0.442	9.75212	0.051	10.5535	-0.30679		9.74531	0.36	9.74531	0.067	9.75212	0.051	9.74531	0.11749		9.74187	0.329	9.74213	0.332	9.75212	0.051	9.74213	0.38225		9.74289	-0.045	9.74487	-0.072	9.74425	-0.117	9.74487	-0.18913		9.13119	-0.554	9.13119	-0.165	9.13119
9.16861	-0.22	9.1678	-0.201	9.16861	0.072	9.1678	-0.12881		10.7611	0.387	10.5968	-0.439	9.79209	0.048	10.5968	-0.2996		9.78525	0.361	9.78525	0.07	9.79209	0.048	9.78525	0.11851		9.7818	0.338	9.78206	0.332	9.79209	0.048	9.78206	0.38075		9.78282	-0.042	9.78481	-0.075	9.78419	-0.125	9.78481	-0.20002		9.16861	-0.544	9.16861	-0.167	9.16861
9.20603	-0.221	9.20522	-0.196	9.20603	0.067	9.20522	-0.12889		10.805	0.394	10.64	-0.439	9.83205	0.054	10.64	-0.29571		9.82519	0.366	9.82519	0.081	9.83205	0.054	9.82519	0.13397		9.82172	0.346	9.82198	0.334	9.83205	0.054	9.82198	0.38649		9.82275	-0.038	9.82475	-0.077	9.82412	-0.126	9.82475	-0.20292		9.20603	-0.537	9.20603	-0.17	9.20603
9.24346	-0.222	9.24264	-0.194	9.24346	0.067	9.24264	-0.127		10.849	0.397	10.6833	-0.443	9.87202	0.061	10.6833	-0.29232		9.86513	0.371	9.86513	0.091	9.87202	0.061	9.86513	0.15079		9.86165	0.351	9.86191	0.335	9.87202	0.061	9.86191	0.39423		9.86268	-0.038	9.86469	-0.08	9.86406	-0.121	9.86469	-0.20095		9.24346	-0.531	9.24346	-0.17	9.24346
9.28088	-0.224	9.28006	-0.188	9.28088	0.062	9.28006	-0.12589		10.8929	0.404	10.7265	-0.445	9.91199	0.062	10.7265	-0.28648		9.90507	0.375	9.90507	0.094	9.91199	0.062	9.90507	0.15583		9.90158	0.357	9.90184	0.338	9.91199	0.062	9.90184	0.39975		9.90261	-0.035	9.90463	-0.079	9.90399	-0.118	9.90463	-0.19703		9.28088	-0.526	9.28088	-0.17	9.28088
9.3183	-0.229	9.31748	-0.183	9.3183	0.066	9.31748	-0.11709		10.9368	0.407	10.7698	-0.45	9.95196	0.066	10.7698	-0.28484		9.94501	0.378	9.94501	0.1	9.95196	0.066	9.94501	0.1653		9.9415	0.363	9.94176	0.344	9.95196	0.066	9.94176	0.40898		9.94254	-0.035	9.94456	-0.074	9.94393	-0.12	9.94456	-0.19398		9.3183	-0.521	9.3183	-0.165	9.3183
9.35573	-0.235	9.3549	-0.182	9.35573	0.063	9.3549	-0.11893		10.9807	0.409	10.813	-0.449	9.99193	0.076	10.813	-0.27247		9.98495	0.381	9.98495	0.105	9.99193	0.076	9.98495	0.17925		9.98143	0.372	9.98169	0.351	9.99193	0.076	9.98169	0.42444		9.98247	-0.035	9.9845	-0.073	9.98386	-0.119	9.9845	-0.19197		9.35573	-0.515	9.35573	-0.162	9.35573
9.39315	-0.239	9.39232	-0.171	9.39315	0.06	9.39232	-0.11093		11.0246	0.419	10.8563	-0.445	10.0319	0.083	10.8563	-0.25924		10.0249	0.388	10.0249	0.108	10.0319	0.083	10.0249	0.18977		10.0213	0.38	10.0216	0.354	10.0319	0.083	10.0216	0.4352		10.0224	-0.035	10.0244	-0.07	10.0238	-0.117	10.0244	-0.18698		9.39315	-0.505	9.39315	-0.164	9.39315
9.43057	-0.243	9.42974	-0.167	9.43057	0.064	9.42974	-0.10309		11.0686	0.423	10.8995	-0.442	10.0719	0.079	10.8995	-0.24904		10.0648	0.39	10.0648	0.105	10.0719	0.079	10.0648	0.1847		10.0613	0.384	10.0615	0.352	10.0719	0.079	10.0615	0.43203		10.0623	-0.036	10.0644	-0.074	10.0637	-0.116	10.0644	-0.19		9.43057	-0.492	9.43057	-0.167	9.43057
9.468	-0.246	9.46716	-0.161	9.468	0.067	9.46716	-0.09407		11.1125	0.43	10.9428	-0.444	10.1118	0.084	10.9428	-0.24188		10.1048	0.392	10.1048	0.107	10.1118	0.084	10.1048	0.19012		10.1012	0.39	10.1015	0.36	10.1118	0.084	10.1015	0.4427		10.1023	-0.038	10.1043	-0.08	10.1037	-0.116	10.1043	-0.19611		9.468	-0.483	9.468	-0.173	9.468
9.50542	-0.249	9.50458	-0.156	9.50542	0.07	9.50458	-0.08607		11.1564	0.43	10.9861	-0.445	10.1518	0.087	10.9861	-0.23052		10.1447	0.395	10.1447	0.12	10.1518	0.087	10.1447	0.20647		10.1411	0.399	10.1414	0.363	10.1518	0.087	10.1414	0.44922		10.1422	-0.036	10.1442	-0.069	10.1436	-0.123	10.1442	-0.19205		9.50542	-0.473	9.50542	-0.176	9.50542
9.54284	-0.252	9.542	-0.155	9.54284	0.075	9.542	-0.08011		11.2003	0.432	11.0293	-0.439	10.1918	0.095	11.0293	-0.2144		10.1846	0.4	10.1846	0.13	10.1918	0.095	10.1846	0.22358		10.1811	0.408	10.1813	0.367	10.1918	0.095	10.1813	0.45991		10.1821	-0.035	10.1842	-0.061	10.1835	-0.126	10.1842	-0.18703		9.54284	-0.463	9.54284	-0.173	9.54284
9.58026	-0.253	9.57942	-0.149	9.58026	0.078	9.57942	-0.07107		11.2443	0.439	11.0725	-0.437	10.2317	0.098	11.0725	-0.20378		10.2246	0.406	10.2246	0.132	10.2317	0.098	10.2246	0.22946		10.221	0.411	10.2212	0.373	10.2317	0.098	10.2212	0.47021		10.222	-0.037	10.2241	-0.063	10.2235	-0.128	10.2241	-0.1909		9.58026	-0.454	9.58026	-0.173	9.58026
9.61769	-0.251	9.61684	-0.143	9.61769	0.08	9.61684	-0.06305		11.2882	0.446	11.1158	-0.439	10.2717	0.099	11.1158	-0.19904		10.2645	0.408	10.2645	0.134	10.2717	0.099	10.2645	0.23282		10.2609	0.414	10.2612	0.384	10.2717	0.099	10.2612	0.48274		10.262	-0.04	10.2641	-0.066	10.2634	-0.122	10.2641	-0.1879		9.61769	-0.443	9.61769	-0.174	9.61769
9.65511	-0.255	9.65426	-0.135	9.65511	0.083	9.65426	-0.05207		11.3321	0.445	11.1591	-0.435	10.3117	0.102	11.1591	-0.18538		10.3045	0.408	10.3045	0.135	10.3117	0.102	10.3045	0.23646		10.3008	0.414	10.3011	0.389	10.3117	0.102	10.3011	0.49021		10.3019	-0.044	10.304	-0.067	10.3034	-0.116	10.304	-0.18295		9.65511	-0.435	9.65511	-0.172	9.65511
9.69253	-0.254	9.69168	-0.129	9.69253	0.085	9.69168	-0.04405		11.376	0.445	11.2023	-0.431	10.3516	0.097	11.2023	-0.16901		10.3444	0.408	10.3444	0.142	10.3516	0.097	10.3444	0.2399		10.3408	0.417	10.341	0.393	10.3516	0.097	10.341	0.49133		10.3418	-0.045	10.3439	-0.066	10.3433	-0.113	10.3439	-0.17905		9.69253	-0.428	9.69253	-0.173	9.69253
9.72996	-0.259	9.7291	-0.123	9.72996	0.09	9.7291	-0.03311		11.42	0.448	11.2456	-0.426	10.3916	0.1	11.2456	-0.15644		10.3843	0.41	10.3843	0.152	10.3916	0.1	10.3843	0.25146		10.3807	0.417	10.381	0.4	10.3916	0.1	10.381	0.4992		10.3818	-0.046	10.3839	-0.061	10.3832	-0.116	10.3839	-0.17703		9.72996	-0.421	9.72996	-0.17	9.72996
9.76738	-0.26	9.76652	-0.12	9.76738	0.092	9.76652	-0.02805		11.4639	0.453	11.2888	-0.427	10.4316	0.105	11.2888	-0.15031		10.4243	0.416	10.4243	0.16	10.4316	0.105	10.4243	0.26409		10.4206	0.426	10.4209	0.408	10.4316	0.105	10.4209	0.51166		10.4217	-0.043	10.4238	-0.062	10.4231	-0.118	10.4238	-0.18003		9.76738	-0.41	9.76738	-0.17	9.76738
9.8048	-0.256	9.80394	-0.116	9.8048	0.098	9.80394	-0.01814		11.5078	0.454	11.3321	-0.43	10.4715	0.116	11.3321	-0.14363		10.4642	0.422	10.4642	0.166	10.4715	0.116	10.4642	0.27999		10.4605	0.434	10.4608	0.414	10.4715	0.116	10.4608	0.52705		10.4616	-0.044	10.4638	-0.064	10.4631	-0.12	10.4638	-0.18395		9.8048	-0.398	9.8048	-0.167	9.8048
9.84222	-0.256	9.84135	-0.11	9.84222	0.1	9.84135	-0.01005		11.5517	0.455	11.3753	-0.429	10.5115	0.128	11.3753	-0.1321		10.5042	0.429	10.5042	0.169	10.5115	0.128	10.5042	0.2948		10.5005	0.442	10.5007	0.42	10.5115	0.128	10.5007	0.54477		10.5016	-0.042	10.5037	-0.059	10.503	-0.117	10.5037	-0.17593		9.84222	-0.383	9.84222	-0.169	9.84222
9.87965	-0.255	9.87877	-0.105	9.87965	0.101	9.87877	-0.00402		11.5956	0.454	11.4186	-0.427	10.5515	0.135	11.4186	-0.11866		10.5441	0.435	10.5441	0.174	10.5515	0.135	10.5441	0.30771		10.5404	0.443	10.5407	0.423	10.5515	0.135	10.5407	0.55611		10.5415	-0.04	10.5436	-0.058	10.543	-0.113	10.5436	-0.1711		9.87965	-0.369	9.87965	-0.165	9.87965
9.91707	-0.252	9.91619	-0.097	9.91707	0.102	9.91619	0.00498		11.6396	0.457	11.4618	-0.424	10.5914	0.139	11.4618	-0.10501		10.584	0.439	10.584	0.176	10.5914	0.139	10.584	0.31426		10.5803	0.45	10.5806	0.423	10.5914	0.139	10.5806	0.56091		10.5814	-0.039	10.5836	-0.057	10.5829	-0.119	10.5836	-0.17603		9.91707	-0.356	9.91707	-0.163	9.91707
9.95449	-0.251	9.95361	-0.092	9.95449	0.101	9.95361	0.00902		11.6835	0.461	11.5051	-0.422	10.6314	0.142	11.5051	-0.09241		10.624	0.444	10.624	0.177	10.6314	0.142	10.624	0.31844		10.6202	0.451	10.6205	0.43	10.6314	0.142	10.6205	0.57118		10.6213	-0.037	10.6235	-0.056	10.6228	-0.121	10.6235	-0.17702		9.95449	-0.346	9.95449	-0.161	9.95449
9.99192	-0.248	9.99103	-0.085	9.99192	0.106	9.99103	0.02088		11.7274	0.463	11.5483	-0.421	10.6714	0.148	11.5483	-0.08247		10.6639	0.449	10.6639	0.179	10.6714	0.148	10.6639	0.32588		10.6602	0.455	10.6604	0.435	10.6714	0.148	10.6604	0.58136		10.6613	-0.038	10.6634	-0.061	10.6628	-0.122	10.6634	-0.183		9.99192	-0.332	9.99192	-0.157	9.99192
10.0293	-0.247	10.0284	-0.082	10.0293	0.105	10.0284	0.02302		11.7713	0.467	11.5916	-0.422	10.7113	0.157	11.5916	-0.07076		10.7039	0.447	10.7039	0.181	10.7113	0.157	10.7039	0.33632		10.7001	0.45	10.7004	0.439	10.7113	0.157	10.7004	0.59353		10.7012	-0.035	10.7034	-0.06	10.7027	-0.122	10.7034	-0.18191		10.0293	-0.318	10.0293	-0.157	10.0293
10.0668	-0.246	10.0659	-0.078	10.0668	0.11	10.0659	0.03188		11.8153	0.467	11.6348	-0.425	10.7513	0.161	11.6348	-0.06337		10.7438	0.445	10.7438	0.189	10.7513	0.161	10.7438	0.34925		10.74	0.453	10.7403	0.442	10.7513	0.161	10.7403	0.6019		10.7411	-0.035	10.7433	-0.056	10.7426	-0.117	10.7433	-0.173		10.0668	-0.306	10.0668	-0.156	10.0668
10.1042	-0.243	10.1033	-0.068	10.1042	0.111	10.1033	0.04298		11.8592	0.472	11.6781	-0.424	10.7913	0.17	11.6781	-0.05587		10.7837	0.447	10.7837	0.19	10.7913	0.17	10.7837	0.3583		10.7799	0.457	10.7802	0.45	10.7913	0.17	10.7802	0.61751		10.7811	-0.034	10.7833	-0.058	10.7826	-0.117	10.7833	-0.17497		10.1042	-0.291	10.1042	-0.154	10.1042
10.1416	-0.237	10.1407	-0.066	10.1416	0.114	10.1407	0.04793		11.9031	0.476	11.7213	-0.419	10.8313	0.182	11.7213	-0.0433		10.8237	0.453	10.8237	0.197	10.8313	0.182	10.8237	0.37673		10.8199	0.464	10.8201	0.459	10.8313	0.182	10.8201	0.63767		10.821	-0.038	10.8232	-0.061	10.8225	-0.115	10.8232	-0.17602		10.1416	-0.281	10.1416	-0.15	10.1416
10.179	-0.233	10.1781	-0.057	10.179	0.115	10.1781	0.05798		11.947	0.478	11.7646	-0.412	10.8712	0.188	11.7646	-0.02618		10.8636	0.458	10.8636	0.203	10.8712	0.188	10.8636	0.38986		10.8598	0.465	10.8601	0.469	10.8712	0.188	10.8601	0.65533		10.8609	-0.039	10.8631	-0.06	10.8624	-0.116	10.8631	-0.17609		10.179	-0.269	10.179	-0.142	10.179
10.2165	-0.23	10.2156	-0.053	10.2165	0.118	10.2156	0.06493		11.9909	0.475	11.8078	-0.412	10.9112	0.195	11.8078	-0.01883		10.9036	0.457	10.9036	0.204	10.9112	0.195	10.9036	0.39767		10.8997	0.465	10.9	0.473	10.9112	0.195	10.9	0.66604		10.9009	-0.039	10.9031	-0.063	10.9024	-0.121	10.9031	-0.18403		10.2165	-0.252	10.2165	-0.135	10.2165
10.2539	-0.233	10.253	-0.047	10.2539	0.12	10.253	0.07295		12.0349	0.468	11.8511	-0.41	10.9512	0.204	11.8511	-0.00935		10.9435	0.459	10.9435	0.202	10.9512	0.204	10.9435	0.40428		10.9396	0.458	10.9399	0.475	10.9512	0.204	10.9399	0.67647		10.9408	-0.037	10.943	-0.066	10.9423	-0.123	10.943	-0.18896		10.2539	-0.239	10.2539	-0.131	10.2539
10.2913	-0.234	10.2904	-0.036	10.2913	0.126	10.2904	0.08985		12.0788	0.464	11.8943	-0.405	10.9911	0.216	11.8943	0.00359		10.9834	0.461	10.9834	0.202	10.9911	0.216	10.9834	0.4157		10.9796	0.457	10.9799	0.475	10.9911	0.216	10.9799	0.68762		10.9807	-0.039	10.983	-0.068	10.9823	-0.121	10.983	-0.18905		10.2913	-0.225	10.2913	-0.123	10.2913
10.3287	-0.226	10.3278	-0.03	10.3287	0.132	10.3278	0.10185		12.1227	0.461	11.9376	-0.402	11.0311	0.225	11.9376	0.01581		11.0234	0.462	11.0234	0.205	11.0311	0.225	11.0234	0.42827		11.0195	0.461	11.0198	0.475	11.0311	0.225	11.0198	0.69746		11.0206	-0.038	11.0229	-0.064	11.0222	-0.124	11.0229	-0.18798		10.3287	-0.213	10.3287	-0.123	10.3287
10.3661	-0.228	10.3652	-0.016	10.3661	0.135	10.3652	0.11893		12.1666	0.455	11.9809	-0.405	11.071	0.233	11.9809	0.02439		11.0633	0.461	11.0633	0.211	11.071	0.233	11.0633	0.44245		11.0594	0.466	11.0597	0.48	11.071	0.233	11.0597	0.71073		11.0606	-0.037	11.0628	-0.058	11.0621	-0.123	11.0628	-0.18102		10.3661	-0.207	10.3661	-0.123	10.3661
10.4036	-0.221	10.4026	-0.004	10.4036	0.141	10.4026	0.13685		12.2106	0.453	12.0241	-0.402	11.111	0.239	12.0241	0.03845		11.1033	0.464	11.1033	0.214	11.111	0.239	11.1033	0.45184		11.0993	0.469	11.0996	0.488	11.111	0.239	11.0996	0.72529		11.1005	-0.034	11.1028	-0.056	11.1021	-0.124	11.1028	-0.17996		10.4036	-0.197	10.4036	-0.119	10.4036
10.441	-0.218	10.4401	0.003	10.441	0.142	10.4401	0.14498		12.2545	0.447	12.0673	-0.398	11.151	0.247	12.0673	0.04678		11.1432	0.463	11.1432	0.214	11.151	0.247	11.1432	0.45944		11.1393	0.469	11.1396	0.485	11.151	0.247	11.1396	0.72971		11.1404	-0.033	11.1427	-0.063	11.142	-0.122	11.1427	-0.18498		10.441	-0.186	10.441	-0.118	10.441
10.4784	-0.216	10.4775	0.013	10.4784	0.146	10.4775	0.1589		12.2984	0.435	12.1106	-0.401	11.191	0.26	12.1106	0.04503		11.1831	0.469	11.1831	0.218	11.191	0.26	11.1831	0.47546		11.1792	0.471	11.1795	0.484	11.191	0.26	11.1795	0.74027		11.1804	-0.032	11.1826	-0.065	11.1819	-0.121	11.1826	-0.18605		10.4784	-0.176	10.4784	-0.112	10.4784
10.5158	-0.211	10.5149	0.019	10.5158	0.152	10.5149	0.17085		12.3423	0.424	12.1539	-0.404	11.2309	0.267	12.1539	0.04528		11.2231	0.478	11.2231	0.223	11.2309	0.267	11.2231	0.48863		11.2191	0.476	11.2194	0.483	11.2309	0.267	11.2194	0.74798		11.2203	-0.031	11.2226	-0.065	11.2219	-0.124	11.2226	-0.18895		10.5158	-0.157	10.5158	-0.106	10.5158
10.5533	-0.209	10.5523	0.024	10.5533	0.156	10.5523	0.1799		12.3863	0.413	12.1971	-0.4	11.2709	0.274	12.1971	0.05235		11.263	0.482	11.263	0.226	11.2709	0.274	11.263	0.49862		11.2591	0.48	11.2593	0.486	11.2709	0.274	11.2593	0.75798		11.2602	-0.033	11.2625	-0.069	11.2618	-0.121	11.2625	-0.19005		10.5533	-0.144	10.5533	-0.105	10.5533
10.5907	-0.21	10.5898	0.031	10.5907	0.162	10.5898	0.19285		12.4302	0.405	12.2404	-0.395	11.3109	0.28	12.2404	0.05977		11.303	0.481	11.303	0.226	11.3109	0.28	11.303	0.50481		11.299	0.483	11.2993	0.486	11.3109	0.28	11.2993	0.76426		11.3002	-0.036	11.3025	-0.075	11.3017	-0.124	11.3025	-0.19909		10.5907	-0.129	10.5907	-0.103	10.5907
10.6281	-0.206	10.6272	0.037	10.6281	0.166	10.6272	0.2029		12.4741	0.391	12.2836	-0.396	11.3508	0.292	12.2836	0.06269		11.3429	0.48	11.3429	0.226	11.3508	0.292	11.3429	0.51562		11.3389	0.486	11.3392	0.488	11.3508	0.292	11.3392	0.77651		11.3401	-0.038	11.3424	-0.079	11.3417	-0.129	11.3424	-0.20804		10.6281	-0.113	10.6281	-0.101	10.6281
10.6655	-0.203	10.6646	0.046	10.6655	0.169	10.6646	0.21492		12.518	0.373	12.3269	-0.396	11.3908	0.3	12.3269	0.06768		11.3828	0.481	11.3828	0.229	11.3908	0.3	11.3828	0.52741		11.3788	0.49	11.3791	0.485	11.3908	0.3	11.3791	0.78266		11.38	-0.04	11.3823	-0.081	11.3816	-0.131	11.3823	-0.21191		10.6655	-0.101	10.6655	-0.098	10.6655
10.7029	-0.198	10.702	0.054	10.7029	0.174	10.702	0.22787		12.5619	0.352	12.3701	-0.394	11.4308	0.312	12.3701	0.07401		11.4228	0.485	11.4228	0.23	11.4308	0.312	11.4228	0.5396		11.4187	0.492	11.4191	0.483	11.4308	0.312	11.4191	0.79148		11.42	-0.042	11.4223	-0.083	11.4215	-0.126	11.4223	-0.209		10.7029	-0.089	10.7029	-0.096	10.7029
10.7404	-0.196	10.7394	0.062	10.7404	0.181	10.7394	0.24282		12.6059	0.332	12.4134	-0.394	11.4707	0.321	12.4134	0.07717		11.4627	0.482	11.4627	0.231	11.4707	0.321	11.4627	0.5502		11.4587	0.491	11.459	0.482	11.4707	0.321	11.459	0.80035		11.4599	-0.04	11.4622	-0.083	11.4615	-0.126	11.4622	-0.20909		10.7404	-0.078	10.7404	-0.095	10.7404
10.7778	-0.191	10.7768	0.07	10.7778	0.184	10.7768	0.25392		12.6498	0.315	12.4566	-0.39	11.5107	0.331	12.4566	0.08333		11.5027	0.483	11.5027	0.229	11.5107	0.331	11.5027	0.55799		11.4986	0.487	11.4989	0.484	11.5107	0.331	11.4989	0.81205		11.4998	-0.041	11.5022	-0.081	11.5014	-0.131	11.5022	-0.21202		10.7778	-0.07	10.7778	-0.089	10.7778
10.8152	-0.184	10.8143	0.08	10.8152	0.187	10.8143	0.26692		12.6937	0.301	12.4999	-0.388	11.5507	0.339	12.4999	0.08675		11.5426	0.485	11.5426	0.232	11.5507	0.339	11.5426	0.56939		11.5385	0.487	11.5388	0.481	11.5507	0.339	11.5388	0.81763		11.5397	-0.037	11.5421	-0.082	11.5413	-0.132	11.5421	-0.21409		10.8152	-0.056	10.8152	-0.084	10.8152
10.8526	-0.179	10.8517	0.09	10.8526	0.189	10.8517	0.27895		12.7376	0.281	12.5431	-0.383	11.5906	0.351	12.5431	0.09034		11.5825	0.484	11.5825	0.234	11.5906	0.351	11.5825	0.58257		11.5785	0.491	11.5788	0.473	11.5906	0.351	11.5788	0.82043		11.5797	-0.041	11.582	-0.082	11.5813	-0.137	11.582	-0.219		10.8526	-0.044	10.8526	-0.075	10.8526
10.8901	-0.175	10.8891	0.101	10.8901	0.194	10.8891	0.29487		12.7816	0.256	12.5864	-0.383	11.6306	0.361	12.5864	0.09274		11.6225	0.485	11.6225	0.24	11.6306	0.361	11.6225	0.59897		11.6184	0.492	11.6187	0.468	11.6306	0.361	11.6187	0.82602		11.6196	-0.04	11.622	-0.084	11.6212	-0.137	11.622	-0.22104		10.8901	-0.032	10.8901	-0.069	10.8901
10.9275	-0.172	10.9265	0.109	10.9275	0.199	10.9265	0.30787		12.8255	0.234	12.6296	-0.387	11.6706	0.367	12.6296	0.09		11.6624	0.485	11.6624	0.243	11.6706	0.367	11.6624	0.60878		11.6583	0.49	11.6586	0.466	11.6706	0.367	11.6586	0.83121		11.6595	-0.044	11.6619	-0.082	11.6611	-0.139	11.6619	-0.22104		10.9275	-0.022	10.9275	-0.064	10.9275
10.9649	-0.171	10.9639	0.117	10.9649	0.204	10.9639	0.32087		12.8694	0.216	12.6729	-0.389	11.7105	0.373	12.6729	0.08984		11.7024	0.488	11.7024	0.241	11.7105	0.373	11.7024	0.61277		11.6982	0.483	11.6985	0.459	11.7105	0.373	11.6985	0.8302		11.6995	-0.04	11.7018	-0.086	11.7011	-0.141	11.7018	-0.22702		10.9649	-0.01	10.9649	-0.058	10.9649
11.0023	-0.167	11.0014	0.125	11.0023	0.204	11.0014	0.329		12.9133	0.195	12.7161	-0.388	11.7505	0.383	12.7161	0.08884		11.7423	0.493	11.7423	0.24	11.7505	0.383	11.7423	0.62095		11.7382	0.477	11.7385	0.454	11.7505	0.383	11.7385	0.83399		11.7394	-0.04	11.7418	-0.089	11.741	-0.142	11.7418	-0.23104		11.0023	0.002	11.0023	-0.054	11.0023
11.0398	-0.157	11.0388	0.131	11.0398	0.205	11.0388	0.33597		12.9573	0.181	12.7594	-0.389	11.7905	0.391	12.7594	0.08797		11.7822	0.489	11.7822	0.237	11.7905	0.391	11.7822	0.62635		11.7781	0.464	11.7784	0.449	11.7905	0.391	11.7784	0.83758		11.7793	-0.038	11.7817	-0.089	11.781	-0.144	11.7817	-0.233		11.0398	0.013	11.0398	-0.052	11.0398
11.0772	-0.149	11.0762	0.14	11.0772	0.212	11.0762	0.35182		13.0012	0.158	12.8026	-0.393	11.8304	0.396	12.8026	0.08765		11.8222	0.482	11.8222	0.231	11.8304	0.396	11.8222	0.62597		11.818	0.459	11.8183	0.439	11.8304	0.396	11.8183	0.83348		11.8193	-0.033	11.8216	-0.085	11.8209	-0.144	11.8216	-0.22906		11.0772	0.018	11.0772	-0.048	11.0772
11.1146	-0.144	11.1136	0.15	11.1146	0.216	11.1136	0.3659		13.0451	0.14	12.8459	-0.386	11.8704	0.405	12.8459	0.09763		11.8621	0.478	11.8621	0.224	11.8704	0.405	11.8621	0.62713		11.8579	0.451	11.8582	0.434	11.8704	0.405	11.8582	0.83626		11.8592	-0.032	11.8616	-0.086	11.8608	-0.147	11.8616	-0.23302		11.1146	0.026	11.1146	-0.05	11.1146
11.152	-0.135	11.151	0.157	11.152	0.226	11.151	0.38274		13.089	0.12	12.8891	-0.378	11.9104	0.411	12.8891	0.10653		11.9021	0.479	11.9021	0.219	11.9104	0.411	11.9021	0.62875		11.8979	0.447	11.8982	0.423	11.9104	0.411	11.8982	0.83217		11.8991	-0.03	11.9015	-0.094	11.9008	-0.148	11.9015	-0.24194		11.152	0.035	11.152	-0.045	11.152
11.1895	-0.128	11.1885	0.162	11.1895	0.23	11.1885	0.39189		13.1329	0.102	12.9324	-0.38	11.9503	0.421	12.9324	0.10129		11.942	0.475	11.942	0.21	11.9503	0.421	11.942	0.62891		11.9378	0.438	11.9381	0.412	11.9503	0.421	11.9381	0.82994		11.939	-0.031	11.9415	-0.09	11.9407	-0.145	11.9415	-0.23498		11.1895	0.047	11.1895	-0.044	11.1895
11.2269	-0.123	11.2259	0.17	11.2269	0.233	11.2259	0.40292		13.1769	0.087	12.9756	-0.38	11.9903	0.432	12.9756	0.09869		11.9819	0.468	11.9819	0.204	11.9903	0.432	11.9819	0.6337		11.9777	0.425	11.978	0.399	11.9903	0.432	11.978	0.82762		11.979	-0.028	11.9814	-0.085	11.9806	-0.144	11.9814	-0.22915		11.2269	0.053	11.2269	-0.041	11.2269
11.2643	-0.116	11.2633	0.18	11.2643	0.24	11.2633	0.41981		13.2208	0.075	13.0189	-0.377	12.0303	0.442	13.0189	0.10026		12.0219	0.459	12.0219	0.199	12.0303	0.442	12.0219	0.6389		12.0176	0.412	12.018	0.398	12.0303	0.442	12.018	0.83692		12.0189	-0.03	12.0213	-0.086	12.0206	-0.152	12.0213	-0.23806		11.2643	0.063	11.2643	-0.031	11.2643
11.3017	-0.112	11.3007	0.186	11.3017	0.245	11.3007	0.43087		13.2647	0.061	13.0622	-0.378	12.0702	0.445	13.0622	0.099		12.0618	0.454	12.0618	0.193	12.0702	0.445	12.0618	0.63737		12.0576	0.399	12.0579	0.391	12.0702	0.445	12.0579	0.83507		12.0588	-0.029	12.0613	-0.084	12.0605	-0.155	12.0613	-0.23896		11.3017	0.072	11.3017	-0.024	11.3017
11.3391	-0.106	11.3381	0.197	11.3391	0.253	11.3381	0.44979		13.3086	0.045	13.1054	-0.38	12.1102	0.446	13.1054	0.1006		12.1018	0.446	12.1018	0.187	12.1102	0.446	12.1018	0.63279		12.0975	0.382	12.0978	0.38	12.1102	0.446	12.0978	0.82569		12.0988	-0.028	12.1012	-0.083	12.1004	-0.153	12.1012	-0.23602		11.3391	0.084	11.3391	-0.014	11.3391
11.3766	-0.1	11.3756	0.204	11.3766	0.256	11.3756	0.45992		13.3526	0.026	13.1486	-0.382	12.1502	0.449	13.1486	0.10293		12.1417	0.432	12.1417	0.181	12.1502	0.449	12.1417	0.62936		12.1374	0.368	12.1377	0.371	12.1502	0.449	12.1377	0.81907		12.1387	-0.022	12.1411	-0.085	12.1404	-0.154	12.1411	-0.239		11.3766	0.096	11.3766	-0.007	11.3766
11.414	-0.093	11.413	0.214	11.414	0.261	11.413	0.47487		13.3965	0.015	13.1919	-0.377	12.1901	0.452	13.1919	0.10951		12.1816	0.418	12.1816	0.169	12.1901	0.452	12.1816	0.62036		12.1773	0.35	12.1777	0.355	12.1901	0.452	12.1777	0.80606		12.1786	-0.028	12.1811	-0.087	12.1803	-0.154	12.1811	-0.24096		11.414	0.104	11.414	-0.006	11.414
11.4514	-0.09	11.4504	0.224	11.4514	0.265	11.4504	0.48889		13.4404	0.003	13.2352	-0.376	12.2301	0.454	13.2352	0.11727		12.2216	0.404	12.2216	0.155	12.2301	0.454	12.2216	0.60857		12.2173	0.331	12.2176	0.342	12.2301	0.454	12.2176	0.79537		12.2186	-0.033	12.221	-0.087	12.2203	-0.152	12.221	-0.23896		11.4514	0.111	11.4514	0.004	11.4514
11.4888	-0.083	11.4878	0.234	11.4888	0.272	11.4878	0.50581		13.4843	-0.003	13.2784	-0.379	12.2701	0.457	13.2784	0.11023		12.2615	0.387	12.2615	0.145	12.2701	0.457	12.2615	0.60136		12.2572	0.305	12.2575	0.33	12.2701	0.457	12.2575	0.78606		12.2585	-0.033	12.261	-0.085	12.2602	-0.15	12.261	-0.23504		11.4888	0.117	11.4888	0.012	11.4888
11.5263	-0.078	11.5252	0.246	11.5263	0.278	11.5252	0.52384		13.5282	-0.008	13.3217	-0.373	12.3101	0.462	13.3217	0.11793		12.3015	0.373	12.3015	0.129	12.3101	0.462	12.3015	0.58992		12.2971	0.287	12.2974	0.316	12.3101	0.462	12.2974	0.77642		12.2984	-0.025	12.3009	-0.088	12.3001	-0.152	12.3009	-0.23986		11.5263	0.125	11.5263	0.017	11.5263
11.5637	-0.072	11.5627	0.255	11.5637	0.282	11.5627	0.53689		13.5722	-0.019	13.3649	-0.368	12.35	0.466	13.3649	0.12657		12.3414	0.359	12.3414	0.116	12.35	0.466	12.3414	0.58114		12.337	0.268	12.3374	0.302	12.35	0.466	12.3374	0.76673		12.3383	-0.019	12.3408	-0.096	12.34	-0.145	12.3408	-0.24098		11.5637	0.135	11.5637	0.026	11.5637
11.6011	-0.062	11.6001	0.267	11.6011	0.287	11.6001	0.55386		13.6161	-0.03	13.4082	-0.364	12.39	0.47	13.4082	0.13348		12.3813	0.345	12.3813	0.101	12.39	0.47	12.3813	0.57013		12.377	0.252	12.3773	0.288	12.39	0.47	12.3773	0.75673		12.3783	-0.017	12.3808	-0.093	12.38	-0.144	12.3808	-0.23704		11.6011	0.142	11.6011	0.029	11.6011
11.6385	-0.057	11.6375	0.279	11.6385	0.293	11.6375	0.57184		13.66	-0.041	13.4514	-0.362	12.43	0.472	13.4514	0.13711		12.4213	0.333	12.4213	0.082	12.43	0.472	12.4213	0.55357		12.4169	0.234	12.4172	0.271	12.43	0.472	12.4172	0.74236		12.4182	-0.019	12.4207	-0.087	12.4199	-0.146	12.4207	-0.23312		11.6385	0.154	11.6385	0.034	11.6385
11.676	-0.051	11.6749	0.291	11.676	0.297	11.6749	0.58789		13.7039	-0.046	13.4947	-0.359	12.4699	0.474	13.4947	0.14484		12.4612	0.316	12.4612	0.062	12.4699	0.474	12.4612	0.53556		12.4568	0.216	12.4572	0.26	12.4699	0.474	12.4572	0.73336		12.4581	-0.022	12.4607	-0.094	12.4599	-0.152	12.4607	-0.24596		11.676	0.163	11.676	0.041	11.676
11.7134	-0.044	11.7123	0.304	11.7134	0.305	11.7123	0.60878		13.7479	-0.055	13.5379	-0.351	12.5099	0.475	13.5379	0.16149		12.5012	0.299	12.5012	0.049	12.5099	0.475	12.5012	0.52378		12.4968	0.195	12.4971	0.246	12.5099	0.475	12.4971	0.72068		12.4981	-0.024	12.5006	-0.1	12.4998	-0.15	12.5006	-0.24996		11.7134	0.172	11.7134	0.042	11.7134
11.7508	-0.038	11.7498	0.318	11.7508	0.312	11.7498	0.62981		13.7918	-0.059	13.5812	-0.342	12.5499	0.473	13.5812	0.17782		12.5411	0.285	12.5411	0.039	12.5499	0.473	12.5411	0.51244		12.5367	0.177	12.537	0.233	12.5499	0.473	12.537	0.70664		12.538	-0.026	12.5405	-0.097	12.5397	-0.148	12.5405	-0.24502		11.7508	0.181	11.7508	0.047	11.7508
11.7882	-0.029	11.7872	0.332	11.7882	0.319	11.7872	0.65081		13.8357	-0.071	13.6244	-0.337	12.5898	0.476	13.6244	0.18134		12.581	0.275	12.581	0.024	12.5898	0.476	12.581	0.49934		12.5766	0.163	12.5769	0.22	12.5898	0.476	12.5769	0.69503		12.5779	-0.026	12.5805	-0.095	12.5797	-0.149	12.5805	-0.24404		11.7882	0.189	11.7882	0.051	11.7882
11.8256	-0.025	11.8246	0.345	11.8256	0.326	11.8246	0.6708		13.8796	-0.076	13.6677	-0.33	12.6298	0.477	13.6677	0.19284		12.621	0.258	12.621	0.007	12.6298	0.477	12.621	0.48378		12.6165	0.146	12.6168	0.207	12.6298	0.477	12.6168	0.68368		12.6179	-0.023	12.6204	-0.095	12.6196	-0.151	12.6204	-0.24594		11.8256	0.196	11.8256	0.056	11.8256
11.8631	-0.019	11.862	0.359	11.8631	0.33	11.862	0.68889		13.9236	-0.079	13.7109	-0.32	12.6698	0.479	13.7109	0.207		12.6609	0.24	12.6609	-0.008	12.6698	0.479	12.6609	0.47056		12.6564	0.127	12.6568	0.193	12.6698	0.479	12.6568	0.67135		12.6578	-0.023	12.6603	-0.086	12.6595	-0.148	12.6603	-0.23398		11.8631	0.201	11.8631	0.063	11.8631
11.9005	-0.013	11.8994	0.371	11.9005	0.336	11.8994	0.70683		13.9675	-0.08	13.7542	-0.309	12.7097	0.477	13.7542	0.21853		12.7009	0.229	12.7009	-0.019	12.7097	0.477	12.7009	0.45844		12.6964	0.106	12.6967	0.182	12.7097	0.477	12.6967	0.65965		12.6977	-0.024	12.7003	-0.084	12.6995	-0.147	12.7003	-0.23098		11.9005	0.207	11.9005	0.067	11.9005
11.9379	-0.001	11.9368	0.386	11.9379	0.343	11.9368	0.7288		14.0114	-0.087	13.7974	-0.294	12.7497	0.476	13.7974	0.23807		12.7408	0.215	12.7408	-0.03	12.7497	0.476	12.7408	0.44622		12.7363	0.086	12.7366	0.176	12.7497	0.476	12.7366	0.65233		12.7376	-0.022	12.7402	-0.09	12.7394	-0.146	12.7402	-0.23608		11.9379	0.216	11.9379	0.078	11.9379
11.9753	0.01	11.9743	0.404	11.9753	0.347	11.9743	0.75089		14.0553	-0.097	13.8407	-0.282	12.7897	0.48	13.8407	0.25786		12.7807	0.196	12.7807	-0.046	12.7897	0.48	12.7807	0.43311		12.7762	0.07	12.7766	0.164	12.7897	0.48	12.7766	0.64269		12.7776	-0.022	12.7802	-0.093	12.7793	-0.15	12.7802	-0.24308		11.9753	0.225	11.9753	0.086	11.9753
12.0128	0.019	12.0117	0.42	12.0128	0.357	12.0117	0.77672		14.0992	-0.108	13.8839	-0.269	12.8296	0.482	13.8839	0.28189		12.8207	0.178	12.8207	-0.063	12.8296	0.482	12.8207	0.41855		12.8162	0.054	12.8165	0.147	12.8296	0.482	12.8165	0.62834		12.8175	-0.022	12.8201	-0.088	12.8193	-0.154	12.8201	-0.24204		12.0128	0.238	12.0128	0.092	12.0128
12.0502	0.027	12.0491	0.439	12.0502	0.363	12.0491	0.80183		14.1432	-0.114	13.9272	-0.257	12.8696	0.486	13.9272	0.30115		12.8606	0.165	12.8606	-0.075	12.8696	0.486	12.8606	0.4101		12.8561	0.04	12.8564	0.134	12.8696	0.486	12.8564	0.61868		12.8574	-0.02	12.86	-0.087	12.8592	-0.156	12.86	-0.24304		12.0502	0.251	12.0502	0.1	12.0502
12.0876	0.031	12.0865	0.456	12.0876	0.371	12.0865	0.82677		14.1871	-0.117	13.9704	-0.253	12.9096	0.483	13.9704	0.31435		12.9006	0.15	12.9006	-0.09	12.9096	0.483	12.9006	0.39368		12.896	0.025	12.8963	0.118	12.9096	0.483	12.8963	0.60199		12.8974	-0.021	12.9	-0.086	12.8992	-0.158	12.9	-0.24408		12.0876	0.261	12.0876	0.107	12.0876
12.125	0.038	12.124	0.473	12.125	0.379	12.124	0.85177		14.231	-0.118	14.0137	-0.244	12.9495	0.48	14.0137	0.33451		12.9405	0.137	12.9405	-0.098	12.9495	0.48	12.9405	0.38268		12.9359	0.012	12.9363	0.104	12.9495	0.48	12.9363	0.585		12.9373	-0.02	12.9399	-0.091	12.9391	-0.162	12.9399	-0.25298		12.125	0.273	12.125	0.117	12.125
12.1624	0.046	12.1614	0.493	12.1624	0.385	12.1614	0.87783		14.2749	-0.125	14.057	-0.233	12.9895	0.478	14.057	0.36062		12.9804	0.127	12.9804	-0.105	12.9895	0.478	12.9804	0.37345		12.9759	0.001	12.9762	0.092	12.9895	0.478	12.9762	0.57067		12.9772	-0.021	12.9799	-0.092	12.979	-0.161	12.9799	-0.25292		12.1624	0.284	12.1624	0.122	12.1624
12.1999	0.051	12.1988	0.51	12.1999	0.394	12.1988	0.90374		14.3189	-0.132	14.1002	-0.219	13.0295	0.477	14.1002	0.39006		13.0204	0.115	13.0204	-0.112	13.0295	0.477	13.0204	0.36523		13.0158	-0.012	13.0161	0.081	13.0295	0.477	13.0161	0.55833		13.0171	-0.02	13.0198	-0.093	13.019	-0.157	13.0198	-0.25015		12.1999	0.293	12.1999	0.13	12.1999
12.2373	0.061	12.2362	0.53	12.2373	0.4	12.2362	0.92983		14.3628	-0.137	14.1434	-0.209	13.0694	0.477	14.1434	0.41259		13.0603	0.102	13.0603	-0.125	13.0694	0.477	13.0603	0.352		13.0557	-0.023	13.0561	0.076	13.0694	0.477	13.0561	0.553		13.0571	-0.021	13.0597	-0.091	13.0589	-0.164	13.0597	-0.25502		12.2373	0.299	12.2373	0.135	12.2373
12.2747	0.068	12.2736	0.548	12.2747	0.409	12.2736	0.95674		14.4067	-0.142	14.1867	-0.205	13.1094	0.481	14.1867	0.42945		13.1003	0.092	13.1003	-0.139	13.1094	0.481	13.1003	0.34108		13.0956	-0.033	13.096	0.063	13.1094	0.481	13.096	0.54266		13.097	-0.019	13.0997	-0.094	13.0988	-0.165	13.0997	-0.25889		12.2747	0.308	12.2747	0.146	12.2747
12.3121	0.082	12.311	0.564	12.3121	0.416	12.311	0.9798		14.4506	-0.14	14.23	-0.205	13.1494	0.485	14.23	0.44022		13.1402	0.082	13.1402	-0.149	13.1494	0.485	13.1402	0.33508		13.1356	-0.046	13.1359	0.055	13.1494	0.485	13.1359	0.53865		13.1369	-0.022	13.1396	-0.094	13.1388	-0.16	13.1396	-0.25392		12.3121	0.315	12.3121	0.163	12.3121
12.3496	0.093	12.3485	0.581	12.3496	0.426	12.3485	1.00671		14.4946	-0.138	14.2732	-0.203	13.1893	0.486	14.2732	0.44907		13.1801	0.07	13.1801	-0.161	13.1893	0.486	13.1801	0.32477		13.1755	-0.056	13.1758	0.051	13.1893	0.486	13.1758	0.53666		13.1769	-0.021	13.1795	-0.088	13.1787	-0.156	13.1795	-0.24398		12.3496	0.322	12.3496	0.175	12.3496
12.387	0.104	12.3859	0.599	12.387	0.434	12.3859	1.03277		14.5385	-0.142	14.3165	-0.2	13.2293	0.494	14.3165	0.46141		13.2201	0.062	13.2201	-0.173	13.2293	0.494	13.2201	0.31915		13.2154	-0.068	13.2158	0.042	13.2293	0.494	13.2158	0.53329		13.2168	-0.02	13.2195	-0.09	13.2186	-0.155	13.2195	-0.24502		12.387	0.333	12.387	0.188	12.387
12.4244	0.11	12.4233	0.619	12.4244	0.44	12.4233	1.05882		14.5824	-0.148	14.3597	-0.197	13.2693	0.489	14.3597	0.47255		13.26	0.053	13.26	-0.18	13.2693	0.489	13.26	0.31016		13.2553	-0.076	13.2557	0.034	13.2693	0.489	13.2557	0.5247		13.2567	-0.022	13.2594	-0.091	13.2586	-0.156	13.2594	-0.24704		12.4244	0.348	12.4244	0.194	12.4244
12.4618	0.118	12.4607	0.637	12.4618	0.45	12.4607	1.08671		14.6263	-0.147	14.403	-0.197	13.3093	0.49	14.403	0.48265		13.3	0.043	13.3	-0.181	13.3093	0.49	13.3	0.30877		13.2953	-0.084	13.2956	0.025	13.3093	0.49	13.2956	0.51466		13.2966	-0.027	13.2994	-0.092	13.2985	-0.158	13.2994	-0.24998		12.4618	0.363	12.4618	0.203	12.4618
12.4992	0.124	12.4982	0.663	12.4992	0.458	12.4982	1.12076		14.6702	-0.144	14.4462	-0.199	13.3492	0.493	14.4462	0.49237		13.3399	0.032	13.3399	-0.185	13.3492	0.493	13.3399	0.3073		13.3352	-0.088	13.3355	0.017	13.3492	0.493	13.3355	0.50897		13.3366	-0.027	13.3393	-0.091	13.3384	-0.157	13.3393	-0.24806		12.4992	0.377	12.4992	0.218	12.4992
12.5367	0.13	12.5356	0.681	12.5367	0.468	12.5356	1.1487		14.7142	-0.145	14.4895	-0.211	13.3892	0.497	14.4895	0.48859		13.3798	0.027	13.3798	-0.196	13.3892	0.497	13.3798	0.30006		13.3751	-0.096	13.3755	0.007	13.3892	0.497	13.3755	0.50263		13.3765	-0.025	13.3792	-0.086	13.3784	-0.16	13.3792	-0.24594		12.5367	0.389	12.5367	0.228	12.5367
12.5741	0.14	12.573	0.7	12.5741	0.483	12.573	1.18255		14.7581	-0.142	14.5327	-0.214	13.4291	0.498	14.5327	0.48761		13.4198	0.024	13.4198	-0.204	13.4291	0.498	13.4198	0.29377		13.415	-0.102	13.4154	-0.003	13.4291	0.498	13.4154	0.49466		13.4164	-0.022	13.4192	-0.086	13.4183	-0.157	13.4192	-0.24298		12.5741	0.401	12.5741	0.245	12.5741
12.6115	0.154	12.6104	0.72	12.6115	0.491	12.6104	1.21076		14.802	-0.138	14.576	-0.22	13.4691	0.5	14.576	0.48269		13.4597	0.023	13.4597	-0.21	13.4691	0.5	13.4597	0.28953		13.455	-0.111	13.4553	-0.005	13.4691	0.5	13.4553	0.49431		13.4564	-0.024	13.4591	-0.09	13.4582	-0.156	13.4591	-0.24594		12.6115	0.419	12.6115	0.259	12.6115
12.6489	0.163	12.6478	0.735	12.6489	0.499	12.6478	1.23376		14.8459	-0.139	14.6192	-0.231	13.5091	0.506	14.6192	0.47666		13.4997	0.017	13.4997	-0.218	13.5091	0.506	13.4997	0.28658		13.4949	-0.111	13.4952	-0.006	13.5091	0.506	13.4952	0.49792		13.4963	-0.025	13.4991	-0.094	13.4982	-0.153	13.4991	-0.24689		12.6489	0.432	12.6489	0.27	12.6489
12.6864	0.172	12.6852	0.76	12.6864	0.509	12.6852	1.2687		14.8899	-0.139	14.6625	-0.245	13.549	0.515	14.6625	0.46486		13.5396	0.012	13.5396	-0.229	13.549	0.515	13.5396	0.28387		13.5348	-0.112	13.5352	-0.012	13.549	0.515	13.5352	0.49987		13.5362	-0.029	13.539	-0.094	13.5381	-0.148	13.539	-0.24191		12.6864	0.443	12.6864	0.286	12.6864
12.7238	0.179	12.7227	0.782	12.7238	0.521	12.7227	1.30264		14.9338	-0.139	14.7057	-0.262	13.589	0.521	14.7057	0.44612		13.5795	0.008	13.5795	-0.233	13.589	0.521	13.5795	0.28658		13.5747	-0.115	13.5751	-0.016	13.589	0.521	13.5751	0.50291		13.5762	-0.024	13.5789	-0.098	13.578	-0.144	13.5789	-0.242		12.7238	0.454	12.7238	0.298	12.7238
12.7612	0.184	12.7601	0.802	12.7612	0.533	12.7601	1.33464		14.9777	-0.13	14.749	-0.275	13.629	0.518	14.749	0.42468		13.6195	0.004	13.6195	-0.24	13.629	0.518	13.6195	0.27871		13.6147	-0.122	13.615	-0.021	13.629	0.518	13.615	0.49805		13.6161	-0.02	13.6189	-0.097	13.618	-0.144	13.6189	-0.24109		12.7612	0.464	12.7612	0.31	12.7612
12.7986	0.196	12.7975	0.822	12.7986	0.548	12.7975	1.36955		15.0216	-0.122	14.7922	-0.289	13.669	0.523	14.7922	0.39574		13.6594	-0.004	13.6594	-0.251	13.669	0.523	13.6594	0.27081		13.6546	-0.128	13.6549	-0.033	13.669	0.523	13.6549	0.48825		13.656	-0.015	13.6588	-0.1	13.6579	-0.148	13.6588	-0.24796		12.7986	0.482	12.7986	0.327	12.7986
12.8361	0.209	12.8349	0.837	12.8361	0.559	12.8349	1.39567		15.0655	-0.114	14.8355	-0.305	13.7089	0.527	14.8355	0.36676		13.6994	-0.015	13.6994	-0.251	13.7089	0.527	13.6994	0.27504		13.6945	-0.129	13.6949	-0.041	13.7089	0.527	13.6949	0.48459		13.6959	-0.02	13.6987	-0.099	13.6979	-0.146	13.6987	-0.24498		12.8361	0.499	12.8361	0.346	12.8361
12.8735	0.227	12.8723	0.856	12.8735	0.572	12.8723	1.4276		15.1095	-0.109	14.8787	-0.32	13.7489	0.527	14.8787	0.3377		13.7393	-0.02	13.7393	-0.247	13.7489	0.527	13.7393	0.28		13.7344	-0.134	13.7348	-0.041	13.7489	0.527	13.7348	0.486		13.7359	-0.022	13.7387	-0.096	13.7378	-0.145	13.7387	-0.24107		12.8735	0.513	12.8735	0.365	12.8735
12.9109	0.244	12.9098	0.879	12.9109	0.586	12.9098	1.46457		15.1534	-0.098	14.922	-0.34	13.7889	0.531	14.922	0.29862		13.7792	-0.023	13.7792	-0.25	13.7889	0.531	13.7792	0.28004		13.7744	-0.135	13.7747	-0.043	13.7889	0.531	13.7747	0.48659		13.7758	-0.025	13.7786	-0.093	13.7777	-0.148	13.7786	-0.24107		12.9109	0.527	12.9109	0.38	12.9109
12.9483	0.257	12.9472	0.895	12.9483	0.602	12.9472	1.49651		15.1973	-0.083	14.9652	-0.356	13.8288	0.536	14.9652	0.26207		13.8192	-0.026	13.8192	-0.252	13.8288	0.536	13.8192	0.28279		13.8143	-0.14	13.8147	-0.049	13.8288	0.536	13.8147	0.48523		13.8157	-0.019	13.8186	-0.093	13.8177	-0.151	13.8186	-0.24409		12.9483	0.538	12.9483	0.395	12.9483
12.9857	0.268	12.9846	0.915	12.9857	0.617	12.9846	1.53154		15.2412	-0.067	15.0085	-0.372	13.8688	0.549	15.0085	0.22875		13.8591	-0.031	13.8591	-0.253	13.8688	0.549	13.8591	0.29285		13.8542	-0.142	13.8546	-0.053	13.8688	0.549	13.8546	0.49138		13.8557	-0.021	13.8585	-0.096	13.8576	-0.155	13.8585	-0.25109		12.9857	0.555	12.9857	0.407	12.9857
13.0232	0.279	13.022	0.932	13.0232	0.634	13.022	1.56548		15.2852	-0.049	15.0518	-0.388	13.9088	0.554	15.0518	0.19125		13.8991	-0.036	13.8991	-0.257	13.9088	0.554	13.8991	0.29578		13.8941	-0.149	13.8945	-0.054	13.9088	0.554	13.8945	0.49822		13.8956	-0.02	13.8984	-0.096	13.8975	-0.159	13.8984	-0.25496		13.0232	0.571	13.0232	0.419	13.0232
13.0606	0.291	13.0594	0.952	13.0606	0.648	13.0594	1.59957		15.3291	-0.027	15.095	-0.4	13.9487	0.563	15.095	0.15232		13.939	-0.037	13.939	-0.27	13.9487	0.563	13.939	0.29081		13.9341	-0.151	13.9344	-0.06	13.9487	0.563	13.9344	0.49978		13.9355	-0.021	13.9384	-0.089	13.9375	-0.157	13.9384	-0.24589		13.0606	0.59	13.0606	0.431	13.0606
13.098	0.306	13.0969	0.975	13.098	0.662	13.0969	1.63657		15.373	-0.009	15.1382	-0.413	13.9887	0.571	15.1382	0.11347		13.9789	-0.034	13.9789	-0.273	13.9887	0.571	13.9789	0.29604		13.974	-0.154	13.9744	-0.061	13.9887	0.571	13.9744	0.50713		13.9755	-0.023	13.9783	-0.09	13.9774	-0.152	13.9783	-0.24211		13.098	0.609	13.098	0.446	13.098
13.1354	0.32	13.1343	0.995	13.1354	0.676	13.1343	1.67057		15.4169	0.004	15.1815	-0.422	14.0287	0.583	15.1815	0.08296		14.0189	-0.037	14.0189	-0.265	14.0287	0.583	14.0189	0.31506		14.0139	-0.153	14.0143	-0.063	14.0287	0.583	14.0143	0.51568		14.0154	-0.026	14.0182	-0.088	14.0173	-0.157	14.0182	-0.24502		13.1354	0.627	13.1354	0.458	13.1354
13.1729	0.333	13.1717	1.015	13.1729	0.693	13.1717	1.70747		15.4609	0.022	15.2248	-0.435	14.0686	0.598	15.2248	0.04013		14.0588	-0.04	14.0588	-0.264	14.0686	0.598	14.0588	0.33031		14.0539	-0.154	14.0542	-0.064	14.0686	0.598	14.0542	0.52859		14.0553	-0.032	14.0582	-0.089	14.0573	-0.158	14.0582	-0.24698		13.1729	0.643	13.1729	0.473	13.1729
13.2103	0.348	13.2091	1.032	13.2103	0.711	13.2091	1.74244		15.5048	0.034	15.268	-0.45	14.1086	0.612	15.268	-0.00616		14.0988	-0.04	14.0988	-0.266	14.1086	0.612	14.0988	0.34255		14.0938	-0.152	14.0941	-0.064	14.1086	0.612	14.0941	0.54294		14.0953	-0.03	14.0981	-0.089	14.0972	-0.157	14.0981	-0.24595		13.2103	0.659	13.2103	0.49	13.2103
13.2477	0.367	13.2465	1.049	13.2477	0.728	13.2465	1.77647		15.5487	0.055	15.3113	-0.457	14.1486	0.623	15.3113	-0.03409		14.1387	-0.042	14.1387	-0.268	14.1486	0.623	14.1387	0.35228		14.1337	-0.157	14.1341	-0.066	14.1486	0.623	14.1341	0.55301		14.1352	-0.029	14.1381	-0.087	14.1372	-0.155	14.1381	-0.24193		13.2477	0.676	13.2477	0.501	13.2477
13.2851	0.382	13.284	1.066	13.2851	0.74	13.284	1.80562		15.5926	0.067	15.3545	-0.466	14.1885	0.635	15.3545	-0.06867		14.1786	-0.036	14.1786	-0.268	14.1885	0.635	14.1786	0.36402		14.1736	-0.162	14.174	-0.064	14.1885	0.635	14.174	0.56664		14.1751	-0.025	14.178	-0.09	14.1771	-0.152	14.178	-0.24207		13.2851	0.693	13.2851	0.514	13.2851
13.3225	0.399	13.3214	1.083	13.3225	0.754	13.3214	1.83656		15.6365	0.085	15.3978	-0.473	14.2285	0.645	15.3978	-0.10515		14.2186	-0.037	14.2186	-0.266	14.2285	0.645	14.2186	0.37651		14.2135	-0.17	14.2139	-0.065	14.2285	0.645	14.2139	0.57635		14.215	-0.021	14.2179	-0.091	14.217	-0.155	14.2179	-0.24602		13.3225	0.712	13.3225	0.52	13.3225
13.36	0.416	13.3588	1.101	13.36	0.769	13.3588	1.86953		15.6805	0.104	15.441	-0.481	14.2685	0.651	15.441	-0.14142		14.2585	-0.034	14.2585	-0.27	14.2685	0.651	14.2585	0.3795		14.2535	-0.164	14.2538	-0.076	14.2685	0.651	14.2538	0.57281		14.255	-0.02	14.2579	-0.094	14.257	-0.156	14.2579	-0.24995		13.36	0.727	13.36	0.53	13.36
13.3974	0.435	13.3962	1.124	13.3974	0.786	13.3962	1.90946		15.7244	0.116	15.4843	-0.488	14.3084	0.66	15.4843	-0.17097		14.2985	-0.034	14.2985	-0.27	14.3084	0.66	14.2985	0.38775		14.2934	-0.163	14.2938	-0.083	14.3084	0.66	14.2938	0.5737		14.2949	-0.024	14.2978	-0.095	14.2969	-0.154	14.2978	-0.24893		13.3974	0.744	13.3974	0.54	13.3974
13.4348	0.456	13.4336	1.147	13.4348	0.806	13.4336	1.95237		15.7683	0.128	15.5275	-0.497	14.3484	0.667	15.5275	-0.20354		14.3384	-0.033	14.3384	-0.267	14.3484	0.667	14.3384	0.39825		14.3333	-0.162	14.3337	-0.085	14.3484	0.667	14.3337	0.57943		14.3348	-0.031	14.3377	-0.093	14.3368	-0.151	14.3377	-0.24414		13.4348	0.764	13.4348	0.549	13.4348
13.4723	0.476	13.4711	1.167	13.4723	0.82	13.4711	1.98655		15.8122	0.138	15.5708	-0.5	14.3884	0.676	15.5708	-0.23243		14.3783	-0.034	14.3783	-0.264	14.3884	0.676	14.3783	0.40974		14.3733	-0.163	14.3736	-0.087	14.3884	0.676	14.3736	0.58568		14.3748	-0.032	14.3777	-0.091	14.3768	-0.157	14.3777	-0.24802		13.4723	0.781	13.4723	0.558	13.4723
13.5097	0.491	13.5085	1.184	13.5097	0.835	13.5085	2.01852		15.8562	0.16	15.614	-0.512	14.4283	0.686	15.614	-0.26932		14.4183	-0.036	14.4183	-0.266	14.4283	0.686	14.4183	0.41748		14.4132	-0.158	14.4136	-0.089	14.4283	0.686	14.4136	0.5933		14.4147	-0.032	14.4176	-0.094	14.4167	-0.158	14.4176	-0.25179		13.5097	0.8	13.5097	0.568	13.5097
13.5471	0.506	13.5459	1.201	13.5471	0.851	13.5459	2.05149		15.9001	0.179	15.6573	-0.521	14.4683	0.698	15.6573	-0.30545		14.4582	-0.039	14.4582	-0.274	14.4683	0.698	14.4582	0.42097		14.4531	-0.155	14.4535	-0.092	14.4683	0.698	14.4535	0.60155		14.4546	-0.03	14.4576	-0.097	14.4566	-0.149	14.4576	-0.24595		13.5471	0.816	13.5471	0.574	13.5471
13.5845	0.522	13.5833	1.217	13.5845	0.862	13.5833	2.07865		15.944	0.2	15.7005	-0.521	14.5083	0.701	15.7005	-0.33027		14.4981	-0.04	14.4981	-0.277	14.5083	0.701	14.4981	0.42324		14.493	-0.152	14.4934	-0.097	14.5083	0.701	14.4934	0.60288		14.4946	-0.026	14.4975	-0.097	14.4966	-0.147	14.4975	-0.244		13.5845	0.825	13.5845	0.585	13.5845
13.6219	0.538	13.6207	1.231	13.6219	0.875	13.6207	2.10558		15.9879	0.242	15.7438	-0.524	14.5482	0.702	15.7438	-0.34978		14.5381	-0.04	14.5381	-0.278	14.5482	0.702	14.5381	0.42375		14.533	-0.147	14.5333	-0.1	14.5482	0.702	14.5333	0.60163		14.5345	-0.025	14.5374	-0.096	14.5365	-0.147	14.5374	-0.24309		13.6219	0.842	13.6219	0.601	13.6219
13.6594	0.555	13.6581	1.25	13.6594	0.89	13.6581	2.13952		16.0318	0.412	15.787	-0.527	14.5882	0.703	15.787	-0.36793		14.578	-0.037	14.578	-0.276	14.5882	0.703	14.578	0.42675		14.5729	-0.14	14.5733	-0.101	14.5882	0.703	14.5733	0.60163		14.5744	-0.026	14.5774	-0.089	14.5764	-0.151	14.5774	-0.23995		13.6594	0.853	13.6594	0.613	13.6594
13.6968	0.57	13.6956	1.267	13.6968	0.9	13.6956	2.16668		16.0758	0.924	15.8303	-0.529	14.6282	0.709	15.8303	-0.38923		14.618	-0.031	14.618	-0.278	14.6282	0.709	14.618	0.42947		14.6128	-0.14	14.6132	-0.102	14.6282	0.709	14.6132	0.60475		14.6143	-0.033	14.6173	-0.087	14.6164	-0.149	14.6173	-0.23591		13.6968	0.867	13.6968	0.623	13.6968
13.7342	0.592	13.733	1.281	13.7342	0.91	13.733	2.19068		16.1197	1.965	15.8735	-0.54	14.6682	0.71	15.8735	-0.41755		14.6579	-0.027	14.6579	-0.278	14.6682	0.71	14.6579	0.43174		14.6527	-0.14	14.6531	-0.104	14.6682	0.71	14.6531	0.60562		14.6543	-0.035	14.6572	-0.091	14.6563	-0.145	14.6572	-0.23605		13.7342	0.879	13.7342	0.629	13.7342
13.7716	0.612	13.7704	1.301	13.7716	0.922	13.7704	2.22261		16.1636	3.739	15.9168	-0.551	14.7081	0.708	15.9168	-0.44538		14.6978	-0.025	14.6978	-0.276	14.7081	0.708	14.6978	0.43251		14.6927	-0.139	14.693	-0.105	14.7081	0.708	14.693	0.60375		14.6942	-0.036	14.6972	-0.092	14.6962	-0.147	14.6972	-0.23909		13.7716	0.889	13.7716	0.632	13.7716
13.809	0.633	13.8078	1.316	13.809	0.934	13.8078	2.24961		16.2075	6.028	15.96	-0.556	14.7481	0.7	15.96	-0.46456		14.7378	-0.026	14.7378	-0.277	14.7481	0.7	14.7378	0.42506		14.7326	-0.14	14.733	-0.106	14.7481	0.7	14.733	0.59702		14.7341	-0.029	14.7371	-0.091	14.7362	-0.151	14.7371	-0.24209		13.809	0.905	13.809	0.637	13.809
13.8465	0.65	13.8453	1.334	13.8465	0.951	13.8453	2.28444		16.2515	8.742	16.0033	-0.559	14.7881	0.686	16.0033	-0.47865		14.7777	-0.024	14.7777	-0.275	14.7881	0.686	14.7777	0.41462		14.7725	-0.134	14.7729	-0.113	14.7881	0.686	14.7729	0.57831		14.7741	-0.029	14.7771	-0.092	14.7761	-0.155	14.7771	-0.24693		13.8465	0.921	13.8465	0.64	13.8465
13.8839	0.666	13.8827	1.353	13.8839	0.965	13.8827	2.31754		16.2954	11.588	16.0465	-0.56	14.828	0.674	16.0465	-0.48841		14.8177	-0.024	14.8177	-0.274	14.828	0.674	14.8177	0.40311		14.8124	-0.125	14.8128	-0.116	14.828	0.674	14.8128	0.56256		14.814	-0.029	14.817	-0.095	14.8161	-0.152	14.817	-0.24695		13.8839	0.937	13.8839	0.643	13.8839
13.9213	0.682	13.9201	1.373	13.9213	0.979	13.9201	2.35154		16.3393	14.609	16.0898	-0.569	14.868	0.662	16.0898	-0.50727		14.8576	-0.018	14.8576	-0.273	14.868	0.662	14.8576	0.39212		14.8524	-0.12	14.8528	-0.112	14.868	0.662	14.8528	0.55457		14.8539	-0.033	14.8569	-0.1	14.856	-0.15	14.8569	-0.2499		13.9213	0.954	13.9213	0.649	13.9213
13.9587	0.699	13.9575	1.385	13.9587	0.993	13.9575	2.37754		16.3832	17.89	16.1331	-0.574	14.9079	0.646	16.1331	-0.52483		14.8975	-0.011	14.8975	-0.271	14.9079	0.646	14.8975	0.37917		14.8923	-0.119	14.8927	-0.11	14.9079	0.646	14.8927	0.54211		14.8939	-0.028	14.8969	-0.097	14.8959	-0.146	14.8969	-0.24293		13.9587	0.969	13.9587	0.655	13.9587
13.9962	0.713	13.9949	1.402	13.9962	1.004	13.9949	2.40564		16.4272	21.247	16.1763	-0.571	14.9479	0.625	16.1763	-0.53188		14.9375	-0.004	14.9375	-0.27	14.9479	0.625	14.9375	0.36048		14.9322	-0.117	14.9326	-0.108	14.9479	0.625	14.9326	0.52505		14.9338	-0.031	14.9368	-0.089	14.9359	-0.143	14.9368	-0.23193		13.9962	0.981	13.9962	0.665	13.9962
14.0336	0.73	14.0323	1.414	14.0336	1.017	14.0323	2.43057		16.4711	24.632	16.2196	-0.567	14.9879	0.609	16.2196	-0.53327		14.9774	0.003	14.9774	-0.272	14.9879	0.609	14.9774	0.34119		14.9721	-0.108	14.9725	-0.112	14.9879	0.609	14.9725	0.50315		14.9737	-0.028	14.9767	-0.088	14.9758	-0.14	14.9767	-0.22798		14.0336	0.993	14.0336	0.67	14.0336
14.071	0.748	14.0698	1.427	14.071	1.028	14.0698	2.45463		16.515	27.677	16.2628	-0.564	15.0279	0.593	16.2628	-0.531		15.0174	0.009	15.0174	-0.263	15.0279	0.593	15.0174	0.3342		15.0121	-0.097	15.0125	-0.114	15.0279	0.593	15.0125	0.48516		15.0136	-0.027	15.0167	-0.086	15.0157	-0.139	15.0167	-0.225		14.071	1.003	14.071	0.673	14.071
14.1084	0.768	14.1072	1.444	14.1084	1.036	14.1072	2.47973		16.5589	30.363	16.3061	-0.563	15.0678	0.57	16.3061	-0.5349		15.0573	0.019	15.0573	-0.256	15.0678	0.57	15.0573	0.32006		15.052	-0.092	15.0524	-0.113	15.0678	0.57	15.0524	0.46588		15.0536	-0.024	15.0566	-0.089	15.0557	-0.139	15.0566	-0.22795		14.1084	1.012	14.1084	0.679	14.1084
14.1459	0.789	14.1446	1.456	14.1459	1.048	14.1446	2.5036		16.6029	32.593	16.3493	-0.553	15.1078	0.544	16.3493	-0.52268		15.0972	0.03	15.0972	-0.251	15.1078	0.544	15.0972	0.29986		15.0919	-0.083	15.0923	-0.109	15.1078	0.544	15.0923	0.44507		15.0935	-0.021	15.0966	-0.086	15.0956	-0.137	15.0966	-0.22305		14.1459	1.026	14.1459	0.684	14.1459
14.1833	0.802	14.182	1.475	14.1833	1.057	14.182	2.5317		16.6468	34.481	16.3926	-0.536	15.1478	0.521	16.3926	-0.50042		15.1372	0.048	15.1372	-0.234	15.1478	0.521	15.1372	0.29309		15.1318	-0.072	15.1322	-0.096	15.1478	0.521	15.1322	0.43393		15.1334	-0.024	15.1365	-0.082	15.1355	-0.139	15.1365	-0.22119		14.1833	1.04	14.1833	0.69	14.1833
14.2207	0.817	14.2195	1.487	14.2207	1.066	14.2195	2.5527		16.6907	36.03	16.4358	-0.517	15.1877	0.502	16.4358	-0.47641		15.1771	0.07	15.1771	-0.217	15.1877	0.502	15.1771	0.29004		15.1718	-0.058	15.1722	-0.082	15.1877	0.502	15.1722	0.4274		15.1734	-0.026	15.1764	-0.074	15.1755	-0.147	15.1764	-0.2209		14.2207	1.053	14.2207	0.695	14.2207
14.2581	0.83	14.2569	1.503	14.2581	1.081	14.2569	2.5835		16.7346	37.232	16.4791	-0.496	15.2277	0.473	16.4791	-0.44814		15.2171	0.091	15.2171	-0.2	15.2277	0.473	15.2171	0.28072		15.2117	-0.046	15.2121	-0.068	15.2277	0.473	15.2121	0.41632		15.2133	-0.024	15.2164	-0.076	15.2154	-0.143	15.2164	-0.219		14.2581	1.064	14.2581	0.701	14.2581
14.2956	0.841	14.2943	1.519	14.2956	1.092	14.2943	2.61063		16.7785	38.253	16.5223	-0.449	15.2677	0.444	16.5223	-0.39465		15.257	0.117	15.257	-0.182	15.2677	0.444	15.257	0.26974		15.2516	-0.032	15.252	-0.056	15.2677	0.444	15.252	0.39935		15.2532	-0.02	15.2563	-0.078	15.2553	-0.143	15.2563	-0.22107		14.2956	1.072	14.2956	0.704	14.2956
14.333	0.857	14.3317	1.532	14.333	1.106	14.3317	2.63753		16.8225	39.118	16.5656	-0.367	15.3076	0.425	16.5656	-0.30521		15.2969	0.145	15.2969	-0.159	15.3076	0.425	15.2969	0.27108		15.2916	-0.01	15.2919	-0.035	15.3076	0.425	15.2919	0.39746		15.2932	-0.016	15.2963	-0.076	15.2953	-0.146	15.2963	-0.22202		14.333	1.08	14.333	0.709	14.333
14.3704	0.87	14.3691	1.546	14.3704	1.118	14.3691	2.66359		16.8664	39.867	16.6088	-0.212	15.3476	0.402	16.6088	-0.13821		15.3369	0.172	15.3369	-0.141	15.3476	0.402	15.3369	0.26717		15.3315	0.022	15.3319	-0.009	15.3476	0.402	15.3319	0.40205		15.3331	-0.017	15.3362	-0.077	15.3352	-0.147	15.3362	-0.2239		14.3704	1.091	14.3704	0.717	14.3704
14.4078	0.884	14.4065	1.558	14.4078	1.129	14.4065	2.68663		16.9103	40.485	16.6521	0.062	15.3876	0.375	16.6521	0.15094		15.3768	0.203	15.3768	-0.117	15.3876	0.375	15.3768	0.26526		15.3714	0.057	15.3718	0.016	15.3876	0.375	15.3718	0.40165		15.373	-0.015	15.3761	-0.082	15.3751	-0.143	15.3761	-0.22498		14.4078	1.1	14.4078	0.725	14.4078
14.4452	0.903	14.444	1.569	14.4452	1.139	14.444	2.70766		16.9542	40.97	16.6953	0.544	15.4275	0.347	16.6953	0.64953		15.4168	0.237	15.4168	-0.088	15.4275	0.347	15.4168	0.26655		15.4113	0.089	15.4117	0.043	15.4275	0.347	15.4117	0.40107		15.4129	-0.01	15.4161	-0.081	15.4151	-0.142	15.4161	-0.22283		14.4452	1.11	14.4452	0.737	14.4452
14.4827	0.917	14.4814	1.583	14.4827	1.151	14.4814	2.73359		16.9981	41.336	16.7386	1.321	15.4675	0.325	16.7386	1.44545		15.4567	0.273	15.4567	-0.057	15.4675	0.325	15.4567	0.27395		15.4512	0.122	15.4517	0.075	15.4675	0.325	15.4517	0.40872		15.4529	-0.004	15.456	-0.075	15.455	-0.135	15.456	-0.2099		14.4827	1.119	14.4827	0.748	14.4827
14.5201	0.932	14.5188	1.595	14.5201	1.159	14.5188	2.75373		17.0421	41.589	16.7818	2.512	15.5075	0.306	16.7818	2.6515		15.4966	0.305	15.4966	-0.031	15.5075	0.306	15.4966	0.28015		15.4912	0.169	15.4916	0.11	15.5075	0.306	15.4916	0.42355		15.4928	-0.001	15.496	-0.071	15.4949	-0.131	15.496	-0.20193		14.5201	1.125	14.5201	0.752	14.5201
14.5575	0.945	14.5562	1.606	14.5575	1.168	14.5562	2.77369		17.086	41.711	16.8251	4.224	15.5474	0.281	16.8251	4.3766		15.5366	0.341	15.5366	-0.006	15.5474	0.281	15.5366	0.28179		15.5311	0.221	15.5315	0.14	15.5474	0.281	15.5315	0.43096		15.5327	0.002	15.5359	-0.066	15.5349	-0.128	15.5359	-0.19395		14.5575	1.133	14.5575	0.754	14.5575
14.5949	0.954	14.5936	1.615	14.5949	1.173	14.5936	2.78783		17.1299	41.678	16.8683	6.43	15.5874	0.258	16.8683	6.60118		15.5765	0.374	15.5765	0.019	15.5874	0.258	15.5765	0.28326		15.571	0.271	15.5714	0.162	15.5874	0.258	15.5714	0.42919		15.5727	0.013	15.5758	-0.048	15.5748	-0.126	15.5758	-0.17393		14.5949	1.141	14.5949	0.756	14.5949
14.6324	0.966	14.6311	1.622	14.6324	1.18	14.6311	2.80176		17.1739	41.472	16.9116	9.108	15.6274	0.235	16.9116	9.3045		15.6165	0.403	15.6165	0.04	15.6274	0.235	15.6165	0.28128		15.611	0.32	15.6114	0.191	15.6274	0.235	15.6114	0.43521		15.6126	0.031	15.6158	-0.024	15.6148	-0.123	15.6158	-0.14697		14.6324	1.146	14.6324	0.758	14.6324
14.6698	0.977	14.6685	1.631	14.6698	1.19	14.6685	2.82065		17.2178	41.086	16.9548	12.247	15.6673	0.209	16.9548	12.4643		15.6564	0.428	15.6564	0.061	15.6673	0.209	15.6564	0.27712		15.6509	0.37	15.6513	0.233	15.6673	0.209	15.6513	0.45244		15.6525	0.05	15.6557	-0.001	15.6547	-0.122	15.6557	-0.1229		14.6698	1.152	14.6698	0.767	14.6698
14.7072	0.988	14.7059	1.636	14.7072	1.199	14.7059	2.83469		17.2617	40.505	16.9981	15.568	15.7073	0.187	16.9981	15.8072		15.6963	0.453	15.6963	0.083	15.7073	0.187	15.6963	0.27604		15.6908	0.422	15.6912	0.276	15.7073	0.187	15.6912	0.47186		15.6924	0.071	15.6956	0.028	15.6946	-0.118	15.6956	-0.08995		14.7072	1.159	14.7072	0.771	14.7072
14.7446	1.003	14.7433	1.648	14.7446	1.211	14.7433	2.85858		17.3056	39.74	17.0414	18.959	15.7473	0.173	17.0414	19.2221		15.7363	0.481	15.7363	0.101	15.7473	0.173	15.7363	0.27785		15.7307	0.473	15.7311	0.315	15.7473	0.173	15.7311	0.49365		15.7324	0.1	15.7356	0.056	15.7346	-0.116	15.7356	-0.05995		14.7446	1.165	14.7446	0.773	14.7446
14.782	1.013	14.7807	1.654	14.782	1.221	14.7807	2.87465		17.3495	38.788	17.0846	22.24	15.7872	0.159	17.0846	22.5318		15.7762	0.503	15.7762	0.12	15.7872	0.159	15.7762	0.28286		15.7707	0.524	15.7711	0.352	15.7872	0.159	15.7711	0.51667		15.7723	0.134	15.7755	0.092	15.7745	-0.114	15.7755	-0.02205		14.782	1.171	14.782	0.777	14.782
14.8195	1.026	14.8182	1.661	14.8195	1.23	14.8182	2.89069		17.3935	37.688	17.1278	25.194	15.8272	0.141	17.1278	25.5166		15.8162	0.523	15.8162	0.132	15.8272	0.141	15.8162	0.27798		15.8106	0.576	15.811	0.388	15.8272	0.141	15.811	0.5363		15.8122	0.176	15.8155	0.132	15.8144	-0.116	15.8155	0.01603		14.8195	1.173	14.8195	0.778	14.8195
14.8569	1.037	14.8556	1.668	14.8569	1.238	14.8556	2.90572		17.4374	36.492	17.1711	27.763	15.8672	0.125	17.1711	28.1149		15.8561	0.545	15.8561	0.137	15.8672	0.125	15.8561	0.26644		15.8505	0.627	15.8509	0.421	15.8672	0.125	15.8509	0.55251		15.8522	0.218	15.8554	0.177	15.8544	-0.115	15.8554	0.0621		14.8569	1.181	14.8569	0.783	14.8569
14.8943	1.052	14.893	1.667	14.8943	1.248	14.893	2.91465		17.4813	35.128	17.2144	29.949	15.9071	0.109	17.2144	30.3329		15.896	0.569	15.896	0.138	15.9071	0.109	15.896	0.25145		15.8904	0.679	15.8909	0.444	15.9071	0.109	15.8909	0.55952		15.8921	0.264	15.8953	0.222	15.8943	-0.111	15.8953	0.11105		14.8943	1.184	14.8943	0.791	14.8943
14.9317	1.068	14.9304	1.669	14.9317	1.255	14.9304	2.92375		17.5252	33.658	17.2576	31.715	15.9471	0.095	17.2576	32.1293		15.936	0.586	15.936	0.15	15.9471	0.095	15.936	0.2489		15.9304	0.728	15.9308	0.471	15.9471	0.095	15.9308	0.57172		15.932	0.319	15.9353	0.269	15.9342	-0.109	15.9353	0.16003		14.9317	1.188	14.9317	0.8	14.9317
14.9692	1.082	14.9678	1.665	14.9692	1.267	14.9678	2.93158		17.5692	32.111	17.3009	32.967	15.9871	0.084	17.3009	33.4166		15.9759	0.596	15.9759	0.164	15.9871	0.084	15.9759	0.25107		15.9703	0.775	15.9707	0.497	15.9871	0.084	15.9707	0.58551		15.972	0.37	15.9752	0.316	15.9742	-0.108	15.9752	0.20808		14.9692	1.193	14.9692	0.808	14.9692
15.0066	1.097	15.0053	1.661	15.0066	1.276	15.0053	2.93668		17.6131	30.54	17.3441	33.778	16.027	0.075	17.3441	34.2663		16.0159	0.608	16.0159	0.176	16.027	0.075	16.0159	0.25352		16.0102	0.817	16.0106	0.521	16.027	0.075	16.0106	0.5997		16.0119	0.416	16.0151	0.365	16.0141	-0.105	16.0151	0.2601		15.0066	1.195	15.0066	0.81	15.0066
15.044	1.109	15.0427	1.656	15.044	1.285	15.0427	2.94068		17.657	28.995	17.3874	34.147	16.067	0.068	17.3874	34.6806		16.0558	0.621	16.0558	0.18	16.067	0.068	16.0558	0.24997		16.0501	0.857	16.0506	0.532	16.067	0.068	16.0506	0.60288		16.0518	0.464	16.0551	0.414	16.0541	-0.101	16.0551	0.31308		15.044	1.197	15.044	0.812	15.044
15.0814	1.119	15.0801	1.648	15.0814	1.29	15.0801	2.93782		17.7009	27.422	17.4306	34.095	16.107	0.057	17.4306	34.6771		16.0957	0.631	16.0957	0.19	16.107	0.057	16.0957	0.2501		16.0901	0.891	16.0905	0.538	16.107	0.057	16.0905	0.59954		16.0918	0.512	16.095	0.459	16.094	-0.098	16.095	0.36113		15.0814	1.202	15.0814	0.811	15.0814
15.1189	1.132	15.1175	1.638	15.1189	1.298	15.1175	2.93571		17.7448	25.842	17.4739	33.663	16.147	0.045	17.4739	34.3036		16.1357	0.642	16.1357	0.191	16.147	0.045	16.1357	0.23939		16.13	0.919	16.1304	0.542	16.147	0.045	16.1304	0.59197		16.1317	0.564	16.135	0.498	16.1339	-0.093	16.135	0.40503		15.1189	1.207	15.1189	0.815	15.1189
15.1563	1.143	15.1549	1.624	15.1563	1.306	15.1549	2.92971		17.7888	24.254	17.5171	32.902	16.1869	0.037	17.5171	33.613		16.1756	0.653	16.1756	0.182	16.1869	0.037	16.1756	0.22126		16.1699	0.943	16.1703	0.544	16.1869	0.037	16.1703	0.58432		16.1716	0.612	16.1749	0.531	16.1739	-0.092	16.1749	0.43913		15.1563	1.208	15.1563	0.821	15.1563
15.1937	1.155	15.1924	1.609	15.1937	1.314	15.1924	2.92271		17.8327	22.796	17.5604	31.851	16.2269	0.033	17.5604	32.6418		16.2156	0.66	16.2156	0.181	16.2269	0.033	16.2156	0.21513		16.2098	0.964	16.2103	0.549	16.2269	0.033	16.2103	0.58366		16.2115	0.659	16.2148	0.565	16.2138	-0.087	16.2148	0.47826		15.1937	1.209	15.1937	0.826	15.1937
15.2311	1.166	15.2298	1.589	15.2311	1.322	15.2298	2.91071		17.8766	21.383	17.6036	30.569	16.2669	0.033	17.6036	31.4555		16.2555	0.663	16.2555	0.181	16.2669	0.033	16.2555	0.214		16.2498	0.98	16.2502	0.551	16.2669	0.033	16.2502	0.584		16.2515	0.699	16.2548	0.594	16.2537	-0.077	16.2548	0.51737		15.2311	1.208	15.2311	0.83	15.2311
15.2685	1.174	15.2672	1.568	15.2685	1.328	15.2672	2.89578		17.9205	20.047	17.6469	29.098	16.3068	0.028	17.6469	30.1123		16.2954	0.668	16.2954	0.179	16.3068	0.028	16.2954	0.20842		16.2897	0.986	16.2901	0.551	16.3068	0.028	16.2901	0.58109		16.2914	0.733	16.2947	0.618	16.2937	-0.063	16.2947	0.55544		15.2685	1.208	15.2685	0.834	15.2685
15.306	1.185	15.3046	1.542	15.306	1.336	15.3046	2.87771		17.9645	18.752	17.6901	27.473	16.3468	0.03	17.6901	28.645		16.3354	0.668	16.3354	0.176	16.3468	0.03	16.3354	0.20543		16.3296	0.987	16.33	0.545	16.3468	0.03	16.33	0.57416		16.3313	0.768	16.3346	0.637	16.3336	-0.046	16.3346	0.59139		15.306	1.209	15.306	0.831	15.306
15.3434	1.197	15.342	1.515	15.3434	1.341	15.342	2.85582		18.0084	17.552	17.7334	25.726	16.3868	0.035	17.7334	27.0993		16.3753	0.675	16.3753	0.165	16.3868	0.035	16.3753	0.19857		16.3695	0.989	16.37	0.532	16.3868	0.035	16.37	0.5649		16.3713	0.802	16.3746	0.651	16.3735	-0.031	16.3746	0.62045		15.3434	1.208	15.3434	0.831	15.3434
15.3808	1.21	15.3795	1.488	15.3808	1.348	15.3795	2.83575		18.0523	16.482	17.7766	23.943	16.4267	0.039	17.7766	25.5689		16.4153	0.683	16.4153	0.16	16.4267	0.039	16.4153	0.19785		16.4095	0.992	16.4099	0.519	16.4267	0.039	16.4099	0.55632		16.4112	0.839	16.4145	0.662	16.4135	-0.014	16.4145	0.64842		15.3808	1.208	15.3808	0.828	15.3808
15.4182	1.226	15.4169	1.453	15.4182	1.353	15.4169	2.80582		18.0962	15.496	17.8199	22.181	16.4667	0.046	17.8199	24.1406		16.4552	0.686	16.4552	0.157	16.4667	0.046	16.4552	0.20099		16.4494	0.999	16.4498	0.506	16.4667	0.046	16.4498	0.54905		16.4511	0.872	16.4545	0.667	16.4534	0.002	16.4545	0.66958		15.4182	1.204	15.4182	0.828	15.4182
15.4557	1.24	15.4543	1.419	15.4557	1.359	15.4543	2.77778		18.1401	14.623	17.8631	20.417	16.5067	0.052	17.8631	22.8194		16.4951	0.691	16.4951	0.157	16.5067	0.052	16.4951	0.20727		16.4893	1.002	16.4898	0.494	16.5067	0.052	16.4898	0.54346		16.4911	0.901	16.4944	0.668	16.4933	0.024	16.4944	0.69256		15.4557	1.204	15.4557	0.829	15.4557
15.4931	1.249	15.4917	1.383	15.4931	1.366	15.4917	2.74874		18.1841	13.791	17.9064	18.711	16.5466	0.058	17.9064	21.683		16.5351	0.709	16.5351	0.16	16.5466	0.058	16.5351	0.21627		16.5292	1.005	16.5297	0.486	16.5466	0.058	16.5297	0.54146		16.531	0.933	16.5343	0.671	16.5333	0.045	16.5343	0.71653		15.4931	1.202	15.4931	0.833	15.4931
15.5305	1.259	15.5291	1.342	15.5305	1.374	15.5291	2.71571		18.228	13.054	17.9496	17.136	16.5866	0.066	17.9496	20.8838		16.575	0.735	16.575	0.171	16.5866	0.066	16.575	0.23468		16.5692	1.011	16.5696	0.482	16.5866	0.066	16.5696	0.5446		16.5709	0.96	16.5743	0.673	16.5732	0.065	16.5743	0.73866		15.5305	1.196	15.5305	0.837	15.5305
15.5679	1.268	15.5665	1.306	15.5679	1.378	15.5665	2.68385		18.2719	12.388	17.9929	15.633	16.6266	0.08	17.9929	20.3604		16.615	0.768	16.615	0.202	16.6266	0.08	16.615	0.27793		16.6091	1.018	16.6095	0.491	16.6266	0.08	16.6095	0.56503		16.6108	0.981	16.6142	0.672	16.6132	0.09	16.6142	0.76261		15.5679	1.199	15.5679	0.842	15.5679
15.6053	1.28	15.604	1.262	15.6053	1.379	15.604	2.64096		18.3158	11.775	18.0361	14.228	16.6665	0.094	18.0361	20.1399		16.6549	0.821	16.6549	0.265	16.6665	0.094	16.6549	0.35492		16.649	1.033	16.6495	0.515	16.6665	0.094	16.6495	0.60302		16.6508	0.999	16.6542	0.666	16.6531	0.113	16.6542	0.77969		15.6053	1.199	15.6053	0.839	15.6053
15.6428	1.295	15.6414	1.22	15.6428	1.379	15.6414	2.599		18.3598	11.235	18.0794	12.932	16.7065	0.11	18.0794	20.238		16.6948	0.907	16.6948	0.383	16.7065	0.11	16.6948	0.48833		16.6889	1.05	16.6894	0.568	16.7065	0.11	16.6894	0.67115		16.6907	1.012	16.6941	0.653	16.693	0.139	16.6941	0.79262		15.6428	1.204	15.6428	0.841	15.6428
15.6802	1.308	15.6788	1.178	15.6802	1.382	15.6788	2.55989		18.4037	10.713	18.1227	11.734	16.7465	0.128	18.1227	20.5981		16.7348	1.049	16.7348	0.583	16.7465	0.128	16.7348	0.70573		16.7289	1.08	16.7293	0.672	16.7465	0.128	16.7293	0.79227		16.7306	1.028	16.734	0.641	16.7329	0.162	16.734	0.80343		15.6802	1.209	15.6802	0.845	15.6802
15.7176	1.32	15.7162	1.135	15.7176	1.383	15.7162	2.51796		18.4476	10.235	18.1659	10.671	16.7864	0.141	18.1659	21.1929		16.7747	1.291	16.7747	0.895	16.7864	0.141	16.7747	1.03219		16.7688	1.136	16.7692	0.865	16.7864	0.141	16.7692	1.00041		16.7706	1.032	16.774	0.627	16.7729	0.178	16.774	0.80546		15.7176	1.219	15.7176	0.848	15.7176
15.755	1.336	15.7537	1.096	15.755	1.386	15.7537	2.48189		18.4915	9.783	18.2092	9.729	16.8264	0.153	18.2092	21.9088		16.8147	1.67	16.8147	1.373	16.8264	0.153	16.8147	1.52247		16.8087	1.233	16.8092	1.181	16.8264	0.153	16.8092	1.32882		16.8105	1.04	16.8139	0.609	16.8128	0.195	16.8139	0.8047		15.755	1.23	15.755	0.867	15.755
15.7925	1.355	15.7911	1.059	15.7925	1.387	15.7911	2.44596		18.5355	9.368	18.2524	8.873	16.8664	0.17	18.2524	22.6942		16.8546	2.246	16.8546	2.063	16.8664	0.17	16.8546	2.22799		16.8486	1.393	16.8491	1.69	16.8664	0.17	16.8491	1.85265		16.8504	1.043	16.8538	0.59	16.8528	0.221	16.8538	0.81178		15.7925	1.246	15.7925	0.884	15.7925
15.8299	1.376	15.8285	1.022	15.8299	1.383	15.8285	2.40515		18.5794	8.961	18.2957	8.114	16.9063	0.194	18.2957	23.5033		16.8945	3.034	16.8945	2.964	16.9063	0.194	16.8945	3.15091		16.8886	1.646	16.889	2.453	16.9063	0.194	16.889	2.6366		16.8903	1.053	16.8938	0.575	16.8927	0.25	16.8938	0.82587		15.8299	1.267	15.8299	0.908	15.8299
15.8673	1.399	15.8659	0.986	15.8673	1.378	15.8659	2.36419		18.6233	8.562	18.3389	7.441	16.9463	0.213	18.3389	24.2511		16.9345	4.096	16.9345	4.129	16.9463	0.213	16.9345	4.33637		16.9285	2.036	16.9289	3.496	16.9463	0.213	16.9289	3.70075		16.9303	1.071	16.9337	0.565	16.9326	0.282	16.9337	0.84801		15.8673	1.289	15.8673	0.942	15.8673
15.9047	1.42	15.9033	0.95	15.9047	1.37	15.9033	2.3203		18.6672	8.17	18.3822	6.839	16.9863	0.233	18.3822	24.9272		16.9744	5.48	16.9744	5.55	16.9863	0.233	16.9744	5.77706		16.9684	2.634	16.9689	4.892	16.9863	0.233	16.9689	5.11629		16.9702	1.099	16.9736	0.57	16.9726	0.319	16.9736	0.89031		15.9047	1.319	15.9047	0.971	15.9047
15.9422	1.443	15.9407	0.917	15.9422	1.367	15.9407	2.28411		18.7111	7.795	18.4254	6.296	17.0262	0.254	18.4254	25.4642		17.0144	7.121	17.0144	7.151	17.0262	0.254	17.0144	7.39875		17.0084	3.473	17.0088	6.691	17.0262	0.254	17.0088	6.93583		17.0101	1.139	17.0136	0.588	17.0125	0.367	17.0136	0.95656		15.9422	1.349	15.9422	1.002	15.9422
15.9796	1.468	15.9782	0.886	15.9796	1.363	15.9782	2.24915		18.7551	7.449	18.4687	5.803	17.0662	0.278	18.4687	25.8281		17.0543	9.045	17.0543	8.954	17.0662	0.278	17.0543	9.22484		17.0483	4.647	17.0487	8.799	17.0662	0.278	17.0487	9.0665		17.0501	1.206	17.0535	0.637	17.0524	0.424	17.0535	1.06267		15.9796	1.381	15.9796	1.035	15.9796
16.017	1.491	16.0156	0.856	16.017	1.36	16.0156	2.21611		18.799	7.101	18.5119	5.345	17.1062	0.308	18.5119	25.9868		17.0942	11.221	17.0942	10.861	17.1062	0.308	17.0942	11.16		17.0882	6.155	17.0887	11.279	17.1062	0.308	17.0887	11.5739		17.09	1.323	17.0935	0.734	17.0924	0.485	17.0935	1.22092		16.017	1.415	16.017	1.063	16.017
16.0544	1.515	16.053	0.825	16.0544	1.356	16.053	2.18115		18.8429	6.768	18.5552	4.932	17.1461	0.335	18.5552	25.9599		17.1342	13.494	17.1342	12.813	17.1461	0.335	17.1342	13.1399		17.1281	8.122	17.1286	13.985	17.1461	0.335	17.1286	14.3081		17.1299	1.508	17.1334	0.917	17.1323	0.555	17.1334	1.47412		16.0544	1.452	16.0544	1.087	16.0544
16.0919	1.539	16.0904	0.795	16.0919	1.348	16.0904	2.1433		18.8868	6.441	18.5984	4.559	17.1861	0.362	18.5984	25.7561		17.1741	15.861	17.1741	14.784	17.1861	0.362	17.1741	15.1379		17.1681	10.438	17.1685	16.872	17.1861	0.362	17.1685	17.2221		17.1699	1.819	17.1733	1.259	17.1722	0.632	17.1733	1.8932		16.0919	1.481	16.0919	1.114	16.0919
16.1293	1.562	16.1278	0.77	16.1293	1.343	16.1278	2.11319		18.9308	6.13	18.6417	4.209	17.2261	0.393	18.6417	25.3563		17.2141	18.171	17.2141	16.654	17.2261	0.393	17.2141	17.0377		17.208	13.205	17.2084	19.856	17.2261	0.393	17.2084	20.2353		17.2098	2.29	17.2133	1.779	17.2122	0.712	17.2133	2.49354		16.1293	1.513	16.1293	1.133	16.1293
16.1667	1.583	16.1653	0.744	16.1667	1.336	16.1653	2.08027		18.9747	5.85	18.6849	3.894	17.266	0.42	18.6849	24.7908		17.254	20.437	17.254	18.458	17.266	0.42	17.254	18.8698		17.2479	16.229	17.2484	22.752	17.266	0.42	17.2484	23.16		17.2497	3.016	17.2532	2.67	17.2521	0.804	17.2532	3.47666		16.1667	1.537	16.1667	1.151	16.1667
16.2041	1.6	16.2027	0.718	16.2041	1.33	16.2027	2.04823		19.0186	5.574	18.7282	3.589	17.306	0.454	18.7282	24.0711		17.2939	22.51	17.2939	20.036	17.306	0.454	17.2939	20.4797		17.2878	19.542	17.2883	25.588	17.306	0.454	17.2883	26.0269		17.2896	4.036	17.2932	3.927	17.292	0.9	17.2932	4.82947		16.2041	1.556	16.2041	1.168	16.2041
16.2415	1.62	16.2401	0.695	16.2415	1.322	16.2401	2.01731		19.0625	5.316	18.7714	3.291	17.346	0.49	18.7714	23.2236		17.3339	24.337	17.3339	21.406	17.346	0.49	17.3339	21.8851		17.3278	22.917	17.3282	28.221	17.346	0.49	17.3282	28.695		17.3296	5.479	17.3331	5.512	17.332	0.989	17.3331	6.50342		16.2415	1.575	16.2415	1.178	16.2415
16.279	1.64	16.2775	0.676	16.279	1.311	16.2775	1.98742		19.1064	5.059	18.8147	3.013	17.386	0.532	18.8147	22.2858		17.3738	25.962	17.3738	22.591	17.386	0.532	17.3738	23.1102		17.3677	26.361	17.3681	30.515	17.386	0.532	17.3681	31.0283		17.3695	7.32	17.373	7.539	17.3719	1.076	17.373	8.6174		16.279	1.582	16.279	1.186	16.279
16.3164	1.66	16.3149	0.654	16.3164	1.303	16.3149	1.95731		19.1504	4.828	18.8579	2.751	17.4259	0.576	18.8579	21.2775		17.4138	27.272	17.4138	23.544	17.4259	0.576	17.4138	24.1066		17.4076	29.605	17.4081	32.505	17.4259	0.576	17.4081	33.0613		17.4094	9.71	17.413	10.042	17.4119	1.162	17.413	11.2063		16.3164	1.588	16.3164	1.188	16.3164
16.3538	1.681	16.3524	0.634	16.3538	1.291	16.3524	1.92546		19.1943	4.616	18.9012	2.5	17.4659	0.628	18.9012	20.2032		17.4537	28.263	17.4537	24.26	17.4659	0.628	17.4537	24.8721		17.4475	32.686	17.448	34.205	17.4659	0.628	17.448	34.8097		17.4494	12.482	17.4529	12.91	17.4518	1.245	17.4529	14.1572		16.3538	1.593	16.3538	1.183	16.3538
16.3912	1.691	16.3898	0.61	16.3912	1.28	16.3898	1.89043		19.2382	4.43	18.9444	2.26	17.5058	0.691	18.9444	19.1189		17.4936	28.979	17.4936	24.747	17.5058	0.691	17.4936	25.4187		17.4875	35.362	17.4879	35.49	17.5058	0.691	17.4879	36.1527		17.4893	15.636	17.4929	16.14	17.4917	1.322	17.4929	17.4641		16.3912	1.597	16.3912	1.176	16.3912
16.4287	1.705	16.4272	0.589	16.4287	1.267	16.4272	1.8565		19.2821	4.253	18.9877	2.028	17.5458	0.762	18.9877	18.0097		17.5336	29.419	17.5336	25.016	17.5458	0.762	17.5336	25.7562		17.5274	37.71	17.5279	36.466	17.5458	0.762	17.5279	37.1961		17.5292	19.203	17.5328	19.472	17.5317	1.396	17.5328	20.8698		16.4287	1.602	16.4287	1.164	16.4287
16.4661	1.72	16.4646	0.569	16.4661	1.253	16.4646	1.82254		19.3261	4.086	19.031	1.815	17.5858	0.841	19.031	16.9095		17.5735	29.618	17.5735	25.078	17.5858	0.841	17.5735	25.8947		17.5673	39.575	17.5678	37.092	17.5858	0.841	17.5678	37.8974		17.5692	22.87	17.5727	22.906	17.5716	1.459	17.5727	24.3665		16.4661	1.602	16.4661	1.149	16.4661
16.5035	1.731	16.502	0.545	16.5035	1.237	16.502	1.78262		19.37	3.937	19.0742	1.614	17.6258	0.943	19.0742	15.832		17.6135	29.632	17.6135	24.947	17.6258	0.943	17.6135	25.8586		17.6072	41.033	17.6077	37.417	17.6258	0.943	17.6077	38.3139		17.6091	26.682	17.6127	26.387	17.6115	1.511	17.6127	27.8994		16.5035	1.599	16.5035	1.134	16.5035
16.5409	1.741	16.5395	0.524	16.5409	1.225	16.5395	1.74947		19.4139	3.806	19.1175	1.426	17.6657	1.078	19.1175	14.7919		17.6534	29.514	17.6534	24.649	17.6657	1.078	17.6534	25.6853		17.6472	42.019	17.6476	37.442	17.6657	1.078	17.6476	38.4589		17.649	30.32	17.6526	29.596	17.6515	1.559	17.6526	31.1562		16.5409	1.596	16.5409	1.118	16.5409
16.5784	1.748	16.5769	0.499	16.5784	1.21	16.5769	1.70959		19.4578	3.701	19.1607	1.247	17.7057	1.232	19.1607	13.797		17.6933	29.317	17.6933	24.197	17.7057	1.232	17.6933	25.3814		17.6871	42.612	17.6876	37.194	17.7057	1.232	17.6876	38.3561		17.6889	33.85	17.6925	32.555	17.6914	1.603	17.6925	34.1591		16.5784	1.588	16.5784	1.095	16.5784
16.6158	1.747	16.6143	0.476	16.6158	1.197	16.6143	1.67351		19.5018	3.601	19.2039	1.073	17.7457	1.436	19.2039	12.8334		17.7333	29.111	17.7333	23.62	17.7457	1.436	17.7333	24.9928		17.727	42.822	17.7275	36.695	17.7457	1.436	17.7275	38.0382		17.7289	36.933	17.7325	35.186	17.7313	1.64	17.7325	36.8269		16.6158	1.583	16.6158	1.071	16.6158
16.6532	1.755	16.6517	0.455	16.6532	1.182	16.6517	1.63759		19.5457	3.514	19.2472	0.921	17.7856	1.681	19.2472	11.945		17.7732	28.937	17.7732	22.929	17.7856	1.681	17.7732	24.5339		17.7669	42.714	17.7674	35.975	17.7856	1.681	17.7674	37.5443		17.7688	39.614	17.7724	37.365	17.7713	1.67	17.7724	39.0356		16.6532	1.577	16.6532	1.046	16.6532
16.6906	1.76	16.6891	0.436	16.6906	1.167	16.6891	1.60359		19.5896	3.447	19.2905	0.788	17.8256	2.006	19.2905	11.1247		17.8132	28.834	17.8132	22.164	17.8256	2.006	17.8132	24.0688		17.8069	42.381	17.8073	35.079	17.8256	2.006	17.8073	36.9365		17.8087	41.784	17.8123	39.095	17.8112	1.692	17.8123	40.7875		16.6906	1.569	16.6906	1.017	16.6906
16.728	1.76	16.7266	0.417	16.728	1.157	16.7266	1.57439		19.6335	3.394	19.3337	0.661	17.8656	2.428	19.3337	10.3488		17.8531	28.817	17.8531	21.336	17.8656	2.428	17.8531	23.6323		17.8468	41.897	17.8473	33.986	17.8656	2.428	17.8473	36.2207		17.8487	43.499	17.8523	40.332	17.8512	1.71	17.8523	42.0425		16.728	1.559	16.728	0.988	16.728
16.7655	1.761	16.764	0.395	16.7655	1.152	16.764	1.5472		19.6775	3.345	19.377	0.536	17.9055	2.957	19.377	9.62499		17.893	28.899	17.893	20.447	17.9055	2.957	17.893	23.2385		17.8867	41.325	17.8872	32.752	17.9055	2.957	17.8872	35.4662		17.8886	44.648	17.8922	41.156	17.8911	1.726	17.8922	42.8822		16.7655	1.546	16.7655	0.951	16.7655
16.8029	1.759	16.8014	0.375	16.8029	1.145	16.8014	1.52028		19.7214	3.3	19.4202	0.417	17.9455	3.657	19.4202	8.95087		17.933	29.074	17.933	19.564	17.9455	3.657	17.933	23.0015		17.9266	40.721	17.9271	31.389	17.9455	3.657	17.9271	34.724		17.9285	45.317	17.9322	41.547	17.931	1.734	17.9322	43.2813		16.8029	1.528	16.8029	0.913	16.8029
16.8403	1.762	16.8388	0.357	16.8403	1.137	16.8388	1.49432		19.7653	3.26	19.4635	0.311	17.9855	4.533	19.4635	8.34716		17.9729	29.337	17.9729	18.677	17.9855	4.533	17.9729	22.9347		17.9666	40.174	17.967	29.913	17.9855	4.533	17.967	34.0421		17.9685	45.513	17.9721	41.544	17.9709	1.743	17.9721	43.2872		16.8403	1.507	16.8403	0.875	16.8403
16.8777	1.78	16.8762	0.337	16.8777	1.131	16.8762	1.46824		19.8092	3.222	19.5067	0.222	18.0254	5.579	19.5067	7.79748		18.0129	29.689	18.0129	17.783	18.0254	5.579	18.0129	23.0326		18.0065	39.695	18.007	28.4	18.0254	5.579	18.007	33.4957		18.0084	45.283	18.012	41.188	18.0109	1.75	18.012	42.9383		16.8777	1.486	16.8777	0.84	16.8777
16.9152	1.837	16.9137	0.32	16.9152	1.127	16.9137	1.44716		19.8531	3.182	19.55	0.145	18.0654	6.821	19.55	7.31683		18.0528	30.082	18.0528	16.937	18.0654	6.821	18.0528	23.366		18.0464	39.322	18.0469	26.808	18.0654	6.821	18.0469	33.0539		18.0483	44.706	18.052	40.523	18.0508	1.759	18.052	42.2824		16.9152	1.471	16.9152	0.811	16.9152
16.9526	2.016	16.9511	0.306	16.9526	1.117	16.9511	1.4234		19.8971	3.142	19.5932	0.065	18.1054	8.206	19.5932	6.87945		18.0927	30.507	18.0927	16.114	18.1054	8.206	18.0927	23.8819		18.0863	39.059	18.0868	25.235	18.1054	8.206	18.0868	32.7982		18.0882	43.805	18.0919	39.603	18.0908	1.771	18.0919	41.3744		16.9526	1.455	16.9526	0.787	16.9526
16.99	2.435	16.9885	0.296	16.99	1.114	16.9885	1.41012		19.941	3.098	19.6365	-0.004	18.1453	9.728	19.6365	6.47528		18.1327	30.947	18.1327	15.321	18.1453	9.728	18.1327	24.5664		18.1263	38.883	18.1268	23.668	18.1453	9.728	18.1268	32.6881		18.1282	42.68	18.1319	38.431	18.1307	1.784	18.1319	40.2155		16.99	1.448	16.99	0.772	16.99
17.0274	3.309	17.0259	0.301	17.0274	1.113	17.0259	1.41404		19.9849	3.055	19.6797	-0.064	18.1853	11.271	19.6797	6.11001		18.1726	31.36	18.1726	14.553	18.1853	11.271	18.1726	25.3337		18.1662	38.771	18.1667	22.1	18.1853	11.271	18.1667	32.6517		18.1681	41.334	18.1718	37.102	18.1706	1.8	18.1718	38.9026		17.0274	1.464	17.0274	0.77	17.0274
17.0648	4.77	17.0633	0.328	17.0648	1.111	17.0633	1.43908		20.0288	3.004	19.723	-0.123	18.2253	12.794	19.723	5.7766		18.2125	31.723	18.2125	13.814	18.2253	12.794	18.2125	26.123		18.2061	38.683	18.2066	20.581	18.2253	12.794	18.2066	32.6635		18.208	39.888	18.2117	35.677	18.2106	1.821	18.2117	37.4988		17.0648	1.512	17.0648	0.799	17.0648
17.1023	6.935	17.1008	0.387	17.1023	1.117	17.1008	1.50376		20.0728	2.95	19.7662	-0.18	18.2652	14.307	19.7662	5.46443		18.2525	31.991	18.2525	13.131	18.2652	14.307	18.2525	26.9551		18.2461	38.587	18.2465	19.099	18.2652	14.307	18.2465	32.6976		18.248	38.347	18.2517	34.13	18.2505	1.849	18.2517	35.9802		17.1023	1.621	17.1023	0.88	17.1023
17.1397	9.771	17.1382	0.503	17.1397	1.123	17.1382	1.62576		20.1167	2.895	19.8095	-0.232	18.3052	15.729	19.8095	5.16825		18.2924	32.158	18.2924	12.465	18.3052	15.729	18.2924	27.7392		18.286	38.459	18.2864	17.707	18.3052	15.729	18.2864	32.7688		18.2879	36.851	18.2916	32.536	18.2904	1.891	18.2916	34.4285		17.1397	1.801	17.1397	1.037	17.1397
17.1771	13.188	17.1756	0.693	17.1771	1.132	17.1756	1.82464		20.1606	2.838	19.8527	-0.269	18.3452	17.011	19.8527	4.90754		18.3324	32.201	18.3324	11.821	18.3452	17.011	18.3324	28.4211		18.3259	38.261	18.3264	16.368	18.3452	17.011	18.3264	32.7761		18.3278	35.373	18.3316	30.87	18.3304	1.943	18.3316	32.8151		17.1771	2.109	17.1771	1.31	17.1771
17.2145	17.174	17.213	0.977	17.2145	1.151	17.213	2.12723		20.2045	2.774	19.896	-0.307	18.3851	18.175	19.896	4.66329		18.3723	32.115	18.3723	11.205	18.3851	18.175	18.3723	29.0061		18.3658	37.965	18.3663	15.059	18.3851	18.175	18.3663	32.6854		18.3678	34.045	18.3715	29.221	18.3703	2.013	18.3715	31.2372		17.2145	2.571	17.2145	1.717	17.2145
17.252	21.395	17.2504	1.4	17.252	1.177	17.2504	2.57594		20.2484	2.71	19.9392	-0.343	18.4251	19.162	19.9392	4.42207		18.4122	31.889	18.4122	10.601	18.4251	19.162	18.4122	29.4452		18.4058	37.559	18.4062	13.878	18.4251	19.162	18.4062	32.5738		18.4077	32.84	18.4114	27.56	18.4102	2.122	18.4114	29.6865		17.252	3.252	17.252	2.354	17.252
17.2894	25.49	17.2879	2.055	17.2894	1.213	17.2879	3.26653		20.2924	2.649	19.9825	-0.383	18.4651	19.971	19.9825	4.18322		18.4522	31.509	18.4522	10.02	18.4651	19.971	18.4522	29.73		18.4457	37.005	18.4462	12.762	18.4651	19.971	18.4462	32.3501		18.4476	31.839	18.4514	25.859	18.4502	2.273	18.4514	28.139		17.2894	4.236	17.2894	3.217	17.2894
17.3268	29.529	17.3253	2.957	17.3268	1.258	17.3253	4.21316		20.3363	2.583	20.0257	-0.411	18.5051	20.573	20.0257	3.96209		18.4921	30.989	18.4921	9.457	18.5051	20.573	18.4921	29.8353		18.4856	36.328	18.4861	11.698	18.5051	20.573	18.4861	31.9854		18.4875	30.976	18.4913	24.2	18.4901	2.51	18.4913	26.7206		17.3268	5.52	17.3268	4.432	17.3268
17.3642	33.305	17.3627	4.262	17.3642	1.303	17.3627	5.56316		20.3802	2.518	20.069	-0.434	18.545	20.973	20.069	3.73953		18.5321	30.319	18.5321	8.903	18.545	20.973	18.5321	29.7464		18.5255	35.481	18.526	10.708	18.545	20.973	18.526	31.4908		18.5275	30.318	18.5312	22.548	18.53	2.867	18.5312	25.4305		17.3642	7.245	17.3642	5.99	17.3642
17.4017	36.881	17.4001	5.903	17.4017	1.354	17.4001	7.25491		20.4241	2.444	20.1122	-0.461	18.585	21.189	20.1122	3.51838		18.572	29.548	18.572	8.374	18.585	21.189	18.572	29.4929		18.5654	34.532	18.5659	9.777	18.585	21.189	18.5659	30.8631		18.5674	29.799	18.5712	20.98	18.57	3.387	18.5712	24.3884		17.4017	9.345	17.4017	7.86	17.4017
17.4391	40.037	17.4375	7.981	17.4391	1.411	17.4375	9.38965		20.4681	2.365	20.1555	-0.486	18.6249	21.213	20.1555	3.30508		18.6119	28.659	18.6119	7.854	18.6249	21.213	18.6119	29.0592		18.6054	33.436	18.6059	8.937	18.6249	21.213	18.6059	30.1385		18.6073	29.439	18.6111	19.499	18.6099	4.104	18.6111	23.629		17.4391	11.818	17.4391	10.247	17.4391
17.4765	42.586	17.4749	10.504	17.4765	1.469	17.4749	11.9706		20.512	2.287	20.1988	-0.51	18.6649	21.056	20.1988	3.10332		18.6519	27.673	18.6519	7.343	18.6649	21.056	18.6519	28.4502		18.6453	32.28	18.6458	8.149	18.6649	21.056	18.6458	29.2801		18.6473	29.195	18.6511	18.017	18.6499	4.974	18.6511	23.0215		17.4765	14.805	17.4765	13.038	17.4765
17.5139	44.725	17.5124	13.28	17.5139	1.524	17.5124	14.8017		20.5559	2.211	20.242	-0.531	18.7049	20.738	20.242	2.90763		18.6918	26.641	18.6918	6.857	18.7049	20.738	18.6918	27.6989		18.6852	31.009	18.6857	7.409	18.7049	20.738	18.6857	28.2995		18.6872	29.056	18.691	16.642	18.6898	5.993	18.691	22.668		17.5139	18.024	17.5139	16.067	17.5139
17.5513	46.43	17.5498	16.483	17.5513	1.579	17.5498	18.0597		20.5998	2.133	20.2853	-0.555	18.7448	20.299	20.2853	2.71644		18.7318	25.528	18.7318	6.375	18.7448	20.299	18.7318	26.8178		18.7252	29.713	18.7257	6.743	18.7448	20.299	18.7257	27.2529		18.7271	28.992	18.7309	15.358	18.7297	7.093	18.7309	22.486		17.5513	21.626	17.5513	19.387	17.5513
17.5888	47.656	17.5872	20.005	17.5888	1.632	17.5872	21.6348		20.6438	2.051	20.3285	-0.569	18.7848	19.748	20.3285	2.54772		18.7717	24.38	18.7717	5.903	18.7848	19.748	18.7717	25.8318		18.7651	28.338	18.7656	6.127	18.7848	19.748	18.7656	26.1403		18.7671	28.969	18.7709	14.108	18.7697	8.257	18.7709	22.4025		17.5888	25.264	17.5888	22.81	17.5888
17.6262	48.514	17.6246	23.741	17.6262	1.679	17.6246	25.418		20.6877	1.971	20.3718	-0.582	18.8248	19.112	20.3718	2.3818		18.8116	23.225	18.8116	5.463	18.8248	19.112	18.8116	24.7842		18.805	26.968	18.8055	5.553	18.8248	19.112	18.8055	24.9719		18.807	28.95	18.8108	12.902	18.8096	9.501	18.8108	22.4397		17.6262	28.876	17.6262	26.354	17.6262
17.6636	48.99	17.6621	27.533	17.6636	1.721	17.6621	29.2523		20.7316	1.884	20.415	-0.597	18.8648	18.406	20.415	2.21629		18.8516	22.035	18.8516	5.034	18.8648	18.406	18.8516	23.6727		18.8449	25.567	18.8454	5.032	18.8648	18.406	18.8454	23.7794		18.8469	28.905	18.8507	11.777	18.8495	10.718	18.8507	22.5326		17.6636	32.459	17.6636	29.778	17.6636
17.701	49.157	17.6995	31.067	17.701	1.752	17.6995	32.8177		20.7755	1.802	20.4583	-0.607	18.9047	17.635	20.4583	2.06739		18.8915	20.866	18.8915	4.63	18.9047	17.635	18.8915	22.5197		18.8849	24.214	18.8854	4.548	18.9047	17.635	18.8854	22.5566		18.8868	28.82	18.8907	10.749	18.8895	11.96	18.8907	22.746		17.701	35.626	17.701	32.82	17.701
17.7385	49.028	17.7369	34.375	17.7385	1.78	17.7369	36.1538		20.8194	1.719	20.5015	-0.613	18.9447	16.854	20.5015	1.9317		18.9315	19.699	18.9315	4.24	18.9447	16.854	18.9315	21.3525		18.9248	22.849	18.9253	4.112	18.9447	16.854	18.9253	21.3453		18.9268	28.677	18.9306	9.767	18.9294	13.181	18.9306	22.9807		17.7385	38.453	17.7385	35.494	17.7385
17.7759	48.585	17.7743	37.288	17.7759	1.798	17.7743	39.0852		20.8634	1.642	20.5448	-0.624	18.9847	16.044	20.5448	1.79492		18.9714	18.58	18.9714	3.874	18.9847	16.044	18.9714	20.1867		18.9647	21.541	18.9652	3.709	18.9847	16.044	18.9652	20.1472		18.9667	28.47	18.9705	8.848	18.9693	14.257	18.9705	23.1341		17.7759	40.694	17.7759	37.76	17.7759
17.8133	47.858	17.8117	39.831	17.8133	1.813	17.8117	41.6434		20.9073	1.57	20.588	-0.631	19.0246	15.223	20.588	1.66019		19.0113	17.497	19.0113	3.532	19.0246	15.223	19.0113	19.0279		19.0046	20.245	19.0051	3.341	19.0246	15.223	19.0051	18.9644		19.0066	28.188	19.0105	8.028	19.0093	15.214	19.0105	23.2691		17.8133	42.358	17.8133	39.429	17.8133
17.8507	46.926	17.8492	41.79	17.8507	1.814	17.8492	43.604		20.9512	1.502	20.6313	-0.639	19.0646	14.41	20.6313	1.53414		19.0513	16.428	19.0513	3.208	19.0646	14.41	19.0513	17.8888		19.0446	19.026	19.0451	3.008	19.0646	14.41	19.0451	17.8153		19.0466	27.845	19.0504	7.266	19.0492	16.102	19.0504	23.3899		17.8507	43.469	17.8507	40.568	17.8507
17.8881	45.698	17.8866	43.103	17.8881	1.816	17.8866	44.9189		20.9951	1.445	20.6745	-0.646	19.1046	13.611	20.6745	1.41548		19.0912	15.426	19.0912	2.911	19.1046	13.611	19.0912	16.7887		19.0845	17.842	19.085	2.698	19.1046	13.611	19.085	16.7003		19.0865	27.424	19.0904	6.529	19.0891	16.819	19.0904	23.3659		17.8881	43.979	17.8881	40.788	17.8881
17.9256	44.257	17.924	43.895	17.9256	1.806	17.924	45.7014		21.0391	1.384	20.7178	-0.651	19.1445	12.851	20.7178	1.30696		19.1312	14.481	19.1312	2.639	19.1445	12.851	19.1312	15.7442		19.1244	16.751	19.1249	2.419	19.1445	12.851	19.1249	15.643		19.1264	26.933	19.1303	5.88	19.1291	17.402	19.1303	23.2959		17.9256	43.936	17.9256	41.031	17.9256
17.963	42.736	17.9614	44.12	17.963	1.793	17.9614	45.9136		21.083	1.332	20.761	-0.652	19.1845	12.107	20.761	1.21016		19.1711	13.564	19.1711	2.377	19.1845	12.107	19.1711	14.7334		19.1643	15.702	19.1648	2.173	19.1845	12.107	19.1648	14.6459		19.1664	26.363	19.1702	5.273	19.169	17.855	19.1702	23.1389		17.963	43.416	17.963	40.96	17.963
18.0004	41.028	17.9988	43.844	18.0004	1.782	17.9988	45.6265		21.1269	1.286	20.8043	-0.653	19.2245	11.395	20.8043	1.12034		19.211	12.71	19.211	2.135	19.2245	11.395	19.211	13.7692		19.2043	14.718	19.2048	1.945	19.2245	11.395	19.2048	13.6909		19.2063	25.748	19.2102	4.713	19.209	18.208	19.2102	22.9281		18.0004	42.533	18.0004	40.554	18.0004
18.0378	39.364	18.0362	43.12	18.0378	1.767	18.0362	44.8876		21.1708	1.262	20.8475	-0.652	19.2644	10.743	20.8475	1.03463		19.251	11.908	19.251	1.913	19.2644	10.743	19.251	12.8755		19.2442	13.791	19.2447	1.741	19.2644	10.743	19.2447	12.806		19.2462	25.071	19.2501	4.198	19.2489	18.44	19.2501	22.642		18.0378	41.05	18.0378	39.784	18.0378
18.0753	37.565	18.0737	42.06	18.0753	1.755	18.0737	43.8155		21.2147	1.242	20.8908	-0.644	19.3044	10.119	20.8908	0.9612		19.2909	11.18	19.2909	1.716	19.3044	10.119	19.2909	12.0455		19.2841	12.933	19.2846	1.554	19.3044	10.119	19.2846	11.9818		19.2861	24.372	19.2901	3.734	19.2888	18.568	19.2901	22.3031		18.0753	39.44	18.0753	38.345	18.0753
18.1127	35.735	18.1111	40.648	18.1127	1.746	18.1111	42.3944		21.2587	1.233	20.934	-0.636	19.3444	9.531	20.934	0.90366		19.3309	10.509	19.3309	1.537	19.3444	9.531	19.3309	11.2668		19.324	12.129	19.3245	1.38	19.3444	9.531	19.3245	11.2026		19.3261	23.619	19.33	3.319	19.3288	18.603	19.33	21.92		18.1127	38.026	18.1127	36.638	18.1127
18.1501	33.997	18.1485	38.966	18.1501	1.732	18.1485	40.6986		21.3026	1.227	20.9773	-0.635	19.3843	8.989	20.9773	0.84663		19.3708	9.868	19.3708	1.372	19.3843	8.989	19.3708	10.5446		19.364	11.396	19.3645	1.224	19.3843	8.989	19.3645	10.4823		19.366	22.843	19.3699	2.948	19.3687	18.54	19.3699	21.4831		18.1501	36.42	18.1501	34.94	18.1501
18.1875	32.247	18.1859	37.152	18.1875	1.719	18.1859	38.8716		21.3465	1.233	21.0205	-0.632	19.4243	8.482	21.0205	0.80447		19.4107	9.306	19.4107	1.228	19.4243	8.482	19.4107	9.88208		19.4039	10.725	19.4044	1.082	19.4243	8.482	19.4044	9.81644		19.4059	22.022	19.4099	2.607	19.4086	18.381	19.4099	20.98		18.1875	35.008	18.1875	33.272	18.1875
18.225	30.572	18.2233	35.137	18.225	1.706	18.2233	36.8436		21.3904	1.247	21.0638	-0.623	19.4643	8.027	21.0638	0.77953		19.4507	8.792	19.4507	1.091	19.4643	8.027	19.4507	9.27275		19.4438	10.095	19.4443	0.962	19.4643	8.027	19.4443	9.21602		19.4459	21.212	19.4498	2.309	19.4486	18.125	19.4498	20.4243		18.225	33.213	18.225	31.544	18.225
18.2624	28.975	18.2608	33.199	18.2624	1.698	18.2608	34.8973		21.4344	1.264	21.1071	-0.615	19.5042	7.599	21.1071	0.76315		19.4906	8.304	19.4906	0.973	19.5042	7.599	19.4906	8.71786		19.4838	9.529	19.4843	0.852	19.5042	7.599	19.4843	8.66498		19.4858	20.375	19.4898	2.033	19.4885	17.813	19.4898	19.8348		18.2624	31.271	18.2624	29.766	18.2624
18.2998	27.405	18.2982	31.103	18.2998	1.701	18.2982	32.8039		21.4783	1.277	21.1503	-0.603	19.5442	7.22	21.1503	0.75918		19.5306	7.858	19.5306	0.869	19.5442	7.22	19.5306	8.21843		19.5237	9.006	19.5242	0.749	19.5442	7.22	19.5242	8.15887		19.5257	19.54	19.5297	1.792	19.5284	17.455	19.5297	19.2333		18.2998	29.566	18.2998	28.042	18.2998
18.3372	25.974	18.3356	29.005	18.3372	1.712	18.3356	30.7165		21.5222	1.295	21.1935	-0.597	19.5842	6.886	21.1935	0.76787		19.5705	7.464	19.5705	0.763	19.5842	6.886	19.5705	7.76329		19.5636	8.545	19.5641	0.658	19.5842	6.886	19.5641	7.71167		19.5657	18.704	19.5696	1.574	19.5684	17.018	19.5696	18.5775		18.3372	27.904	18.3372	26.31	18.3372
18.3746	24.608	18.373	27.038	18.3746	1.737	18.373	28.7739		21.5661	1.309	21.2368	-0.596	19.6241	6.57	21.2368	0.77749		19.6104	7.115	19.6104	0.672	19.6241	6.57	19.6104	7.35035		19.6035	8.122	19.604	0.578	19.6241	6.57	19.604	7.30696		19.6056	17.899	19.6096	1.375	19.6083	16.555	19.6096	17.9142		18.3746	26.416	18.3746	24.707	18.3746
18.4121	23.35	18.4104	25.052	18.4121	1.766	18.4104	26.8167		21.6101	1.321	21.2801	-0.587	19.6641	6.276	21.2801	0.8012		19.6504	6.789	19.6504	0.602	19.6641	6.276	19.6504	6.97902		19.6435	7.741	19.644	0.501	19.6641	6.276	19.644	6.92519		19.6455	17.086	19.6495	1.205	19.6482	16.054	19.6495	17.2422		18.4121	25.02	18.4121	23.165	18.4121
18.4495	22.215	18.4479	23.261	18.4495	1.807	18.4479	25.0662		21.654	1.33	21.3233	-0.575	19.7041	6.015	21.3233	0.83735		19.6903	6.483	19.6903	0.536	19.7041	6.015	19.6903	6.64086		19.6834	7.378	19.6839	0.436	19.7041	6.015	19.6839	6.58283		19.6854	16.314	19.6894	1.054	19.6882	15.521	19.6894	16.5575		18.4495	23.745	18.4495	21.691	18.4495
18.4869	21.143	18.4853	21.464	18.4869	1.861	18.4853	23.3226		21.6979	1.34	21.3666	-0.563	19.7441	5.771	21.3666	0.88166		19.7303	6.216	19.7303	0.473	19.7441	5.771	19.7303	6.32818		19.7233	7.059	19.7238	0.371	19.7441	5.771	19.7238	6.26549		19.7254	15.553	19.7294	0.918	19.7281	14.967	19.7294	15.8667		18.4869	22.699	18.4869	20.348	18.4869
18.5243	20.205	18.5227	19.755	18.5243	1.927	18.5227	21.6791		21.7418	1.342	21.4098	-0.544	19.784	5.543	21.4098	0.93908		19.7702	5.967	19.7702	0.415	19.784	5.543	19.7702	6.03682		19.7632	6.761	19.7637	0.318	19.784	5.543	19.7637	5.97663		19.7653	14.798	19.7693	0.807	19.768	14.389	19.7693	15.1773		18.5243	21.743	18.5243	19.048	18.5243
18.5618	19.495	18.5601	18.207	18.5618	2.007	18.5601	20.2105		21.7858	1.335	21.4531	-0.529	19.824	5.319	21.4531	0.99564		19.8101	5.74	19.8101	0.368	19.824	5.319	19.8101	5.76459		19.8031	6.498	19.8037	0.271	19.824	5.319	19.8037	5.70383		19.8052	14.055	19.8092	0.707	19.808	13.799	19.8092	14.4869		18.5618	20.956	18.5618	17.878	18.5618
18.5992	18.688	18.5975	16.724	18.5992	2.112	18.5975	18.8314		21.8297	1.32	21.4963	-0.514	19.8639	5.121	21.4963	1.05369		19.8501	5.532	19.8501	0.326	19.8639	5.121	19.8501	5.51572		19.8431	6.243	19.8436	0.229	19.8639	5.121	19.8436	5.45082		19.8452	13.367	19.8492	0.621	19.8479	13.199	19.8492	13.802		18.5992	20.354	18.5992	16.777	18.5992
18.6366	17.939	18.635	15.372	18.6366	2.251	18.635	17.6169		21.8736	1.303	21.5396	-0.501	19.9039	4.933	21.5396	1.10628		19.89	5.328	19.89	0.293	19.9039	4.933	19.89	5.29138		19.883	6.013	19.8835	0.191	19.9039	4.933	19.8835	5.21992		19.8851	12.692	19.8891	0.549	19.8879	12.635	19.8891	13.1661		18.6366	19.906	18.6366	15.719	18.6366
18.674	17.242	18.6724	14.143	18.674	2.435	18.6724	16.5699		21.9175	1.28	21.5828	-0.489	19.9439	4.743	21.5828	1.15923		19.93	5.136	19.93	0.259	19.9439	4.743	19.93	5.06821		19.9229	5.786	19.9234	0.159	19.9439	4.743	19.9234	4.99913		19.925	12.04	19.9291	0.49	19.9278	12.075	19.9291	12.5465		18.674	19.623	18.674	14.773	18.674
18.7114	16.518	18.7098	12.968	18.7114	2.67	18.7098	15.6276		21.9614	1.252	21.6261	-0.48	19.9839	4.56	21.6261	1.20522		19.9699	4.943	19.9699	0.231	19.9839	4.56	19.9699	4.8549		19.9628	5.586	19.9634	0.131	19.9839	4.56	19.9634	4.78474		19.965	11.424	19.969	0.428	19.9677	11.495	19.969	11.9058		18.7114	19.466	18.7114	13.856	18.7114
18.7489	16.051	18.7472	11.927	18.7489	2.962	18.7472	14.8761		22.0054	1.212	21.6693	-0.463	20.0238	4.382	21.6693	1.24996		20.0098	4.758	20.0098	0.203	20.0238	4.382	20.0098	4.64728		20.0028	5.391	20.0033	0.104	20.0238	4.382	20.0033	4.57736		20.0049	10.841	20.0089	0.372	20.0077	10.958	20.0089	11.3136		18.7489	19.419	18.7489	13.026	18.7489
18.7863	15.666	18.7846	10.958	18.7863	3.33	18.7846	14.2717		22.0493	1.177	21.7126	-0.446	20.0638	4.197	21.7126	1.29581		20.0498	4.583	20.0498	0.185	20.0638	4.197	20.0498	4.44686		20.0427	5.211	20.0432	0.084	20.0638	4.197	20.0432	4.37615		20.0448	10.282	20.0489	0.336	20.0476	10.447	20.0489	10.7663		18.7863	19.464	18.7863	12.241	18.7863
18.8237	15.288	18.8221	10.064	18.8237	3.794	18.8221	13.8374		22.0932	1.14	21.7558	-0.432	20.1038	4.017	21.7558	1.32501		20.0897	4.412	20.0897	0.171	20.1038	4.017	20.0897	4.25123		20.0826	5.021	20.0832	0.06	20.1038	4.017	20.0832	4.16976		20.0847	9.757	20.0888	0.308	20.0875	9.928	20.0888	10.2198		18.8237	19.572	18.8237	11.482	18.8237
18.8611	14.874	18.8595	9.272	18.8611	4.349	18.8595	13.5963		22.1371	1.097	21.7991	-0.42	20.1437	3.84	21.7991	1.3365		20.1297	4.241	20.1297	0.155	20.1437	3.84	20.1297	4.0573		20.1226	4.849	20.1231	0.039	20.1437	3.84	20.1231	3.97039		20.1247	9.324	20.1288	0.276	20.1275	9.426	20.1288	9.68669		18.8611	19.716	18.8611	10.788	18.8611
18.8986	14.471	18.8969	8.528	18.8986	5.03	18.8969	13.5276		22.181	1.056	21.8423	-0.414	20.1837	3.674	21.8423	1.333		20.1696	4.081	20.1696	0.14	20.1837	3.674	20.1696	3.87254		20.1625	4.669	20.163	0.02	20.1837	3.674	20.163	3.77988		20.1646	8.862	20.1687	0.244	20.1674	8.952	20.1687	9.18076		18.8986	19.872	18.8986	10.1	18.8986
18.936	14.072	18.9343	7.871	18.936	5.806	18.9343	13.6423		22.225	1.009	21.8856	-0.404	20.2237	3.513	21.8856	1.32653		20.2095	3.928	20.2095	0.129	20.2237	3.513	20.2095	3.69889		20.2024	4.51	20.2029	-0.001	20.2237	3.513	20.2029	3.59546		20.2045	8.398	20.2086	0.227	20.2073	8.481	20.2086	8.69354		18.936	20.02	18.936	9.457	18.936
18.9734	13.677	18.9717	7.253	18.9734	6.678	18.9717	13.8919		22.2689	0.963	21.9288	-0.394	20.2636	3.351	21.9288	1.31638		20.2495	3.78	20.2495	0.114	20.2636	3.351	20.2495	3.52236		20.2423	4.348	20.2429	-0.019	20.2636	3.351	20.2429	3.41615		20.2445	7.912	20.2486	0.205	20.2473	8.035	20.2486	8.22681		18.9734	20.137	18.9734	8.855	18.9734
19.0108	13.309	19.0092	6.676	19.0108	7.669	19.0092	14.3005		22.3128	0.923	21.9721	-0.381	20.3036	3.204	21.9721	1.30584		20.2894	3.627	20.2894	0.104	20.3036	3.204	20.2894	3.36015		20.2823	4.201	20.2828	-0.036	20.3036	3.204	20.2828	3.24451		20.2844	7.538	20.2885	0.182	20.2872	7.629	20.2885	7.79866		19.0108	20.22	19.0108	8.242	19.0108
19.0483	12.938	19.0466	6.152	19.0483	8.69	19.0466	14.7961		22.3568	0.882	22.0153	-0.379	20.3436	3.064	22.0153	1.27715		20.3294	3.481	20.3294	0.099	20.3436	3.064	20.3294	3.21277		20.3222	4.052	20.3227	-0.047	20.3436	3.064	20.3227	3.09001		20.3243	7.154	20.3285	0.166	20.3271	7.25	20.3285	7.40419		19.0483	20.268	19.0483	7.667	19.0483
19.0857	12.581	19.084	5.64	19.0857	9.787	19.084	15.3776		22.4007	0.843	22.0586	-0.379	20.3835	2.922	22.0586	1.24286		20.3693	3.342	20.3693	0.096	20.3835	2.922	20.3693	3.06858		20.3621	3.914	20.3626	-0.057	20.3835	2.922	20.3626	2.93919		20.3642	6.783	20.3684	0.154	20.3671	6.888	20.3684	7.03056		19.0857	20.286	19.0857	7.09	19.0857
19.1231	12.235	19.1214	5.179	19.1231	10.897	19.1214	16.0259		22.4446	0.802	22.1018	-0.374	20.4235	2.784	22.1018	1.20529		20.4092	3.205	20.4092	0.088	20.4235	2.784	20.4092	2.92125		20.402	3.778	20.4026	-0.063	20.4235	2.784	20.4026	2.79325		20.4042	6.412	20.4083	0.141	20.407	6.538	20.4083	6.66839		19.1231	20.275	19.1231	6.544	19.1231
19.1605	11.882	19.1588	4.747	19.1605	11.988	19.1588	16.6857		22.4885	0.765	22.1451	-0.366	20.4635	2.658	22.1451	1.1743		20.4492	3.067	20.4492	0.081	20.4635	2.658	20.4492	2.78405		20.442	3.652	20.4425	-0.069	20.4635	2.658	20.4425	2.65509		20.4441	6.105	20.4483	0.13	20.447	6.214	20.4483	6.33363		19.1605	20.248	19.1605	6.037	19.1605
19.1979	11.545	19.1962	4.33	19.1979	13.089	19.1962	17.3691		22.5324	0.734	22.1883	-0.357	20.5034	2.539	22.1883	1.14592		20.4891	2.936	20.4891	0.072	20.5034	2.539	20.4891	2.65363		20.4819	3.519	20.4824	-0.075	20.5034	2.539	20.4824	2.52654		20.484	5.806	20.4882	0.118	20.4869	5.898	20.4882	6.0065		19.1979	20.209	19.1979	5.535	19.1979
19.2354	11.216	19.2337	3.95	19.2354	14.105	19.2337	18.0089		22.5764	0.705	22.2316	-0.346	20.5434	2.423	22.2316	1.12711		20.5291	2.812	20.5291	0.071	20.5434	2.423	20.5291	2.53564		20.5218	3.396	20.5223	-0.074	20.5434	2.423	20.5223	2.41009		20.524	5.526	20.5281	0.105	20.5268	5.609	20.5281	5.70511		19.2354	20.169	19.2354	5.069	19.2354
19.2728	10.897	19.2711	3.59	19.2728	15.068	19.2711	18.6142		22.6203	0.674	22.2749	-0.339	20.5834	2.304	22.2749	1.09968		20.569	2.693	20.569	0.069	20.5834	2.304	20.569	2.4158		20.5617	3.277	20.5623	-0.074	20.5834	2.304	20.5623	2.29279		20.5639	5.249	20.5681	0.099	20.5668	5.339	20.5681	5.42942		19.2728	20.146	19.2728	4.647	19.2728
19.3102	10.596	19.3085	3.261	19.3102	15.961	19.3085	19.1813		22.6642	0.647	22.3181	-0.334	20.6233	2.194	22.3181	1.07128		20.6089	2.576	20.6089	0.067	20.6233	2.194	20.6089	2.30064		20.6017	3.166	20.6022	-0.071	20.6233	2.194	20.6022	2.18115		20.6038	4.993	20.608	0.091	20.6067	5.079	20.608	5.16196		19.3102	20.143	19.3102	4.269	19.3102
19.3476	10.291	19.3459	2.951	19.3476	16.74	19.3459	19.6554		22.7081	0.62	22.3614	-0.326	20.6633	2.089	22.3614	1.04637		20.6489	2.461	20.6489	0.066	20.6633	2.089	20.6489	2.19291		20.6416	3.06	20.6421	-0.072	20.6633	2.089	20.6421	2.07262		20.6438	4.75	20.648	0.081	20.6466	4.836	20.648	4.90958		19.3476	20.166	19.3476	3.944	19.3476
19.3851	9.996	19.3834	2.656	19.3851	17.446	19.3834	20.0697		22.7521	0.595	22.4046	-0.323	20.7033	1.991	22.4046	1.02294		20.6888	2.356	20.6888	0.067	20.7033	1.991	20.6888	2.09345		20.6815	2.948	20.6821	-0.065	20.7033	1.991	20.6821	1.97801		20.6837	4.526	20.6879	0.077	20.6866	4.612	20.6879	4.68206		19.3851	20.207	19.3851	3.664	19.3851
19.4225	9.721	19.4208	2.39	19.4225	18.053	19.4208	20.4152		22.796	0.57	22.4479	-0.318	20.7432	1.9	22.4479	1.0037		20.7288	2.246	20.7288	0.068	20.7432	1.9	20.7288	2.00098		20.7214	2.843	20.722	-0.063	20.7432	1.9	20.722	1.88539		20.7236	4.312	20.7278	0.071	20.7265	4.403	20.7278	4.46761		19.4225	20.256	19.4225	3.437	19.4225
19.4599	9.443	19.4582	2.134	19.4599	18.532	19.4582	20.644		22.8399	0.546	22.4911	-0.308	20.7832	1.815	22.4911	0.98916		20.7687	2.149	20.7687	0.072	20.7832	1.815	20.7687	1.91787		20.7614	2.736	20.7619	-0.056	20.7832	1.815	20.7619	1.80428		20.7635	4.112	20.7678	0.057	20.7664	4.211	20.7678	4.26173		19.4599	20.307	19.4599	3.243	19.4599
19.4973	9.189	19.4956	1.91	19.4973	18.937	19.4956	20.8284		22.8838	0.523	22.5344	-0.298	20.8232	1.736	22.5344	0.97834		20.8086	2.054	20.8086	0.077	20.8232	1.736	20.8086	1.84174		20.8013	2.64	20.8018	-0.049	20.8232	1.736	20.8018	1.72917		20.8035	3.922	20.8077	0.047	20.8064	4.023	20.8077	4.06439		19.4973	20.347	19.4973	3.083	19.4973
19.5348	8.932	19.533	1.708	19.5348	19.224	19.533	20.9188		22.9277	0.503	22.5776	-0.283	20.8631	1.655	22.5776	0.97386		20.8486	1.96	20.8486	0.08	20.8631	1.655	20.8486	1.76453		20.8412	2.544	20.8418	-0.045	20.8631	1.655	20.8418	1.65332		20.8434	3.748	20.8476	0.042	20.8463	3.855	20.8476	3.89138		19.5348	20.365	19.5348	2.943	19.5348
19.5722	8.695	19.5705	1.518	19.5722	19.418	19.5705	20.927		22.9717	0.488	22.6209	-0.273	20.9031	1.583	22.6209	0.96634		20.8885	1.875	20.8885	0.087	20.9031	1.583	20.8885	1.6963		20.8812	2.455	20.8817	-0.039	20.9031	1.583	20.8817	1.58258		20.8833	3.582	20.8876	0.043	20.8862	3.687	20.8876	3.72477		19.5722	20.35	19.5722	2.822	19.5722
19.6096	8.478	19.6079	1.344	19.6096	19.506	19.6079	20.8459		23.0156	0.472	22.6641	-0.261	20.9431	1.527	22.6641	0.96196		20.9285	1.795	20.9285	0.088	20.9431	1.527	20.9285	1.63549		20.9211	2.37	20.9216	-0.027	20.9431	1.527	20.9216	1.53006		20.9233	3.429	20.9275	0.035	20.9262	3.531	20.9275	3.56103		19.6096	20.276	19.6096	2.73	19.6096
19.647	8.259	19.6453	1.186	19.647	19.492	19.6453	20.6787		23.0595	0.463	22.7074	-0.249	20.983	1.474	22.7074	0.95714		20.9684	1.725	20.9684	0.088	20.983	1.474	20.9684	1.58143		20.961	2.293	20.9615	-0.01	20.983	1.474	20.9615	1.49251		20.9632	3.277	20.9674	0.023	20.9661	3.383	20.9674	3.40126		19.647	20.152	19.647	2.648	19.647
19.6844	8.05	19.6827	1.037	19.6844	19.376	19.6827	20.4184		23.1034	0.45	22.7506	-0.243	21.023	1.434	22.7506	0.95552		21.0083	1.66	21.0083	0.091	21.023	1.434	21.0083	1.53969		21.0009	2.221	21.0015	-0.004	21.023	1.434	21.0015	1.45156		21.0031	3.141	21.0074	0.018	21.006	3.242	21.0074	3.25585		19.6844	19.958	19.6844	2.568	19.6844
19.7219	7.845	19.7201	0.906	19.7219	19.168	19.7201	20.0837		23.1474	0.433	22.7939	-0.233	21.063	1.403	22.7939	0.95454		21.0483	1.603	21.0483	0.092	21.063	1.403	21.0483	1.50641		21.0408	2.163	21.0414	0.004	21.063	1.403	21.0414	1.42374		21.0431	3.012	21.0473	0.013	21.046	3.119	21.0473	3.12822		19.7219	19.698	19.7219	2.486	19.7219
19.7593	7.643	19.7575	0.782	19.7593	18.868	19.7575	19.664		23.1913	0.418	22.8371	-0.219	21.1029	1.38	22.8371	0.95949		21.0882	1.55	21.0882	0.095	21.1029	1.38	21.0882	1.48348		21.0808	2.11	21.0813	0.021	21.1029	1.38	21.0813	1.41344		21.083	2.896	21.0873	0.008	21.0859	3.007	21.0873	3.01118		19.7593	19.389	19.7593	2.393	19.7593
19.7967	7.466	19.795	0.679	19.7967	18.496	19.795	19.1924		23.2352	0.404	22.8804	-0.208	21.1429	1.362	22.8804	0.96264		21.1282	1.507	21.1282	0.102	21.1429	1.362	21.1282	1.47065		21.1207	2.063	21.1212	0.035	21.1429	1.362	21.1212	1.40676		21.1229	2.79	21.1272	0.004	21.1258	2.894	21.1272	2.8941		19.7967	19	19.7967	2.296	19.7967
19.8341	7.275	19.8324	0.586	19.8341	18.087	19.8324	18.6922		23.2791	0.392	22.9236	-0.199	21.1829	1.363	22.9236	0.96512		21.1681	1.47	21.1681	0.104	21.1829	1.363	21.1681	1.46663		21.1606	2.022	21.1612	0.053	21.1829	1.363	21.1612	1.41546		21.1628	2.69	21.1671	0.002	21.1658	2.779	21.1671	2.7776		19.8341	18.573	19.8341	2.199	19.8341
19.8716	7.091	19.8698	0.497	19.8716	17.608	19.8698	18.1275		23.323	0.377	22.9669	-0.184	21.2229	1.37	22.9669	0.97318		21.208	1.443	21.208	0.114	21.2229	1.37	21.208	1.4814		21.2005	1.991	21.2011	0.065	21.2229	1.37	21.2011	1.43119		21.2028	2.603	21.2071	-0.003	21.2057	2.679	21.2071	2.67284		19.8716	18.085	19.8716	2.091	19.8716
19.909	6.919	19.9072	0.42	19.909	17.108	19.9072	17.5515		23.367	0.367	23.0101	-0.173	21.2628	1.38	23.0101	0.97769		21.248	1.417	21.248	0.115	21.2628	1.38	21.248	1.49128		21.2405	1.974	21.241	0.072	21.2628	1.38	21.241	1.44655		21.2427	2.515	21.247	-0.014	21.2457	2.586	21.247	2.56883		19.909	17.544	19.909	1.977	19.909
19.9464	6.737	19.9446	0.351	19.9464	16.566	19.9446	16.9425		23.4109	0.353	23.0534	-0.165	21.3028	1.399	23.0534	0.9808		21.2879	1.402	21.2879	0.111	21.3028	1.399	21.2879	1.50293		21.2804	1.964	21.281	0.092	21.3028	1.399	21.281	1.48062		21.2826	2.438	21.287	-0.016	21.2856	2.493	21.287	2.4741		19.9464	16.983	19.9464	1.854	19.9464
19.9838	6.573	19.9821	0.291	19.9838	16.014	19.9821	16.331		23.4548	0.341	23.0967	-0.152	21.3427	1.425	23.0967	0.98859		21.3279	1.395	21.3279	0.117	21.3427	1.425	21.3279	1.5323		21.3203	1.96	21.3209	0.105	21.3427	1.425	21.3209	1.51578		21.3226	2.358	21.3269	-0.019	21.3255	2.408	21.3269	2.38636		19.9838	16.379	19.9838	1.731	19.9838
20.0212	6.404	20.0195	0.237	20.0212	15.464	20.0195	15.727		23.4987	0.336	23.1399	-0.151	21.3827	1.458	23.1399	0.98128		21.3678	1.398	21.3678	0.126	21.3827	1.458	21.3678	1.57167		21.3603	1.968	21.3608	0.117	21.3827	1.458	21.3608	1.55691		21.3625	2.288	21.3668	-0.022	21.3655	2.331	21.3668	2.30633		20.0212	15.779	20.0212	1.607	20.0212
20.0587	6.237	20.0569	0.191	20.0587	14.874	20.0569	15.0929		23.5427	0.335	23.1832	-0.144	21.4227	1.495	23.1832	0.98195		21.4077	1.4	21.4077	0.137	21.4227	1.495	21.4077	1.61815		21.4002	1.979	21.4007	0.129	21.4227	1.495	21.4007	1.60368		21.4024	2.226	21.4068	-0.024	21.4054	2.253	21.4068	2.22632		20.0587	15.161	20.0587	1.479	20.0587
20.0961	6.076	20.0943	0.151	20.0961	14.293	20.0943	14.4716		23.5866	0.331	23.2264	-0.136	21.4627	1.534	23.2264	0.98926		21.4477	1.401	21.4477	0.142	21.4627	1.534	21.4477	1.66137		21.4401	1.99	21.4407	0.141	21.4627	1.534	21.4407	1.65354		21.4424	2.168	21.4467	-0.018	21.4453	2.175	21.4467	2.15456		20.0961	14.518	20.0961	1.353	20.0961
20.1335	5.912	20.1317	0.112	20.1335	13.708	20.1317	13.8478		23.6305	0.325	23.2697	-0.14	21.5026	1.574	23.2697	0.98658		21.4876	1.399	21.4876	0.145	21.5026	1.574	21.4876	1.70397		21.48	2.006	21.4806	0.148	21.5026	1.574	21.4806	1.69995		21.4823	2.111	21.4867	-0.013	21.4853	2.104	21.4867	2.08883		20.1335	13.897	20.1335	1.229	20.1335
20.171	5.754	20.1692	0.074	20.171	13.14	20.1692	13.241		23.6744	0.325	23.3129	-0.142	21.5426	1.61	23.3129	0.98212		21.5276	1.405	21.5276	0.14	21.5426	1.61	21.5276	1.73645		21.52	2.025	21.5205	0.151	21.5426	1.61	21.5205	1.74112		21.5222	2.052	21.5266	-0.021	21.5252	2.041	21.5266	2.01786		20.171	13.263	20.171	1.107	20.171
20.2084	5.593	20.2066	0.047	20.2084	12.591	20.2066	12.6642		23.7184	0.326	23.3562	-0.142	21.5826	1.648	23.3562	0.98075		21.5675	1.413	21.5675	0.141	21.5826	1.648	21.5675	1.77467		21.5599	2.04	21.5604	0.151	21.5826	1.648	21.5604	1.77798		21.5621	1.997	21.5665	-0.029	21.5651	1.979	21.5665	1.94789		20.2084	12.635	20.2084	0.994	20.2084
20.2458	5.436	20.244	0.019	20.2458	12.037	20.244	12.0825		23.7623	0.332	23.3994	-0.141	21.6225	1.683	23.3994	0.98346		21.6074	1.418	21.6074	0.147	21.6225	1.683	21.6074	1.81678		21.5998	2.059	21.6004	0.152	21.6225	1.683	21.6004	1.8156		21.6021	1.945	21.6065	-0.036	21.6051	1.918	21.6065	1.87999		20.2458	12.062	20.2458	0.881	20.2458
20.2832	5.287	20.2814	0.004	20.2832	11.497	20.2814	11.5268		23.8062	0.332	23.4427	-0.144	21.6625	1.708	23.4427	0.9864		21.6474	1.413	21.6474	0.149	21.6625	1.708	21.6474	1.84754		21.6397	2.068	21.6403	0.153	21.6625	1.708	21.6403	1.84712		21.642	1.893	21.6464	-0.038	21.645	1.86	21.6464	1.82009		20.2832	11.468	20.2832	0.777	20.2832
20.3206	5.136	20.3188	-0.008	20.3206	10.991	20.3188	11.0073		23.8501	0.337	23.4859	-0.15	21.7025	1.737	23.4859	0.99247		21.6873	1.409	21.6873	0.149	21.7025	1.737	21.6873	1.875		21.6797	2.079	21.6802	0.154	21.7025	1.737	21.6802	1.87487		21.6819	1.842	21.6863	-0.039	21.685	1.805	21.6863	1.76419		20.3206	10.907	20.3206	0.684	20.3206
20.3581	4.99	20.3563	-0.024	20.3581	10.501	20.3563	10.5006		23.8941	0.343	23.5292	-0.157	21.7424	1.756	23.5292	0.99493		21.7273	1.403	21.7273	0.145	21.7424	1.756	21.7273	1.89378		21.7196	2.076	21.7202	0.148	21.7424	1.756	21.7202	1.89341		21.7219	1.791	21.7263	-0.036	21.7249	1.753	21.7263	1.71522		20.3581	10.355	20.3581	0.6	20.3581
20.3955	4.842	20.3937	-0.036	20.3955	10.033	20.3937	10.0195		23.938	0.355	23.5724	-0.163	21.7824	1.759	23.5724	1.00359		21.7672	1.387	21.7672	0.147	21.7824	1.759	21.7672	1.90486		21.7595	2.067	21.7601	0.149	21.7824	1.759	21.7601	1.90632		21.7618	1.747	21.7662	-0.034	21.7648	1.702	21.7662	1.66615		20.3955	9.828	20.3955	0.518	20.3955
20.4329	4.697	20.4311	-0.055	20.4329	9.567	20.4311	9.53448		23.9819	0.365	23.6157	-0.166	21.8224	1.753	23.6157	1.02399		21.8071	1.371	21.8071	0.147	21.8224	1.753	21.8071	1.90229		21.7994	2.056	21.8	0.14	21.8224	1.753	21.8	1.89636		21.8017	1.702	21.8061	-0.037	21.8048	1.649	21.8061	1.61032		20.4329	9.34	20.4329	0.438	20.4329
20.4703	4.562	20.4685	-0.065	20.4703	9.121	20.4685	9.07755		24.0258	0.372	23.6589	-0.167	21.8623	1.741	23.6589	1.04407		21.8471	1.357	21.8471	0.145	21.8623	1.741	21.8471	1.89058		21.8394	2.037	21.8399	0.132	21.8623	1.741	21.8399	1.87972		21.8417	1.658	21.8461	-0.045	21.8447	1.601	21.8461	1.5546		20.4703	8.847	20.4703	0.37	20.4703
20.5078	4.419	20.5059	-0.072	20.5078	8.706	20.5059	8.65409		24.0697	0.381	23.7022	-0.179	21.9023	1.723	23.7022	1.05616		21.887	1.33	21.887	0.141	21.9023	1.723	21.887	1.87089		21.8793	2.017	21.8799	0.126	21.9023	1.723	21.8799	1.85911		21.8816	1.611	21.886	-0.051	21.8846	1.561	21.886	1.50842		20.5078	8.39	20.5078	0.308	20.5078
20.5452	4.282	20.5434	-0.081	20.5452	8.303	20.5434	8.24154		24.1137	0.385	23.7454	-0.193	21.9423	1.704	23.7454	1.08039		21.927	1.297	21.927	0.142	21.9423	1.704	21.927	1.85328		21.9192	1.992	21.9198	0.119	21.9423	1.704	21.9198	1.83369		21.9215	1.568	21.926	-0.049	21.9246	1.516	21.926	1.46552		20.5452	7.941	20.5452	0.255	20.5452
20.5826	4.147	20.5808	-0.082	20.5826	7.916	20.5808	7.8528		24.1576	0.394	23.7887	-0.207	21.9822	1.681	23.7887	1.1083		21.9669	1.261	21.9669	0.143	21.9822	1.681	21.9669	1.83283		21.9591	1.962	21.9597	0.106	21.9822	1.681	21.9597	1.79996		21.9614	1.525	21.9659	-0.049	21.9645	1.474	21.9659	1.42338		20.5826	7.517	20.5826	0.201	20.5826
20.62	4.017	20.6182	-0.091	20.62	7.526	20.6182	7.45398		24.2015	0.401	23.8319	-0.219	22.0222	1.651	23.8319	1.14231		22.0068	1.227	22.0068	0.139	22.0222	1.651	22.0068	1.80154		21.9991	1.926	21.9996	0.099	22.0222	1.651	21.9996	1.76694		22.0014	1.482	22.0058	-0.053	22.0044	1.428	22.0058	1.37366		20.62	7.115	20.62	0.145	20.62
20.6574	3.898	20.6556	-0.096	20.6574	7.152	20.6556	7.07424		24.2454	0.41	23.8752	-0.229	22.0622	1.619	23.8752	1.18101		22.0468	1.198	22.0468	0.135	22.0622	1.619	22.0468	1.76634		22.039	1.883	22.0396	0.094	22.0622	1.619	22.0396	1.7311		22.0413	1.441	22.0458	-0.057	22.0444	1.39	22.0458	1.33134		20.6574	6.702	20.6574	0.09	20.6574
20.6949	3.783	20.693	-0.099	20.6949	6.798	20.693	6.71629		24.2893	0.412	23.9184	-0.245	22.1021	1.579	23.9184	1.21854		22.0867	1.162	22.0867	0.133	22.1021	1.579	22.0867	1.72745		22.0789	1.846	22.0795	0.083	22.1021	1.579	22.0795	1.68466		22.0812	1.397	22.0857	-0.068	22.0843	1.343	22.0857	1.27365		20.6949	6.305	20.6949	0.043	20.6949
20.7323	3.67	20.7305	-0.104	20.7323	6.446	20.7305	6.35923		24.3333	0.415	23.9617	-0.259	22.1421	1.543	23.9617	1.26032		22.1266	1.119	22.1266	0.133	22.1421	1.543	22.1266	1.68993		22.1188	1.804	22.1194	0.076	22.1421	1.543	22.1194	1.63943		22.1212	1.352	22.1257	-0.082	22.1242	1.305	22.1257	1.22169		20.7323	5.935	20.7323	-0.004	20.7323
20.7697	3.566	20.7679	-0.103	20.7697	6.121	20.7679	6.03393		24.3772	0.417	24.0049	-0.267	22.1821	1.507	24.0049	1.31069		22.1666	1.081	22.1666	0.129	22.1821	1.507	22.1666	1.64995		22.1588	1.757	22.1593	0.071	22.1821	1.507	22.1593	1.59847		22.1611	1.315	22.1656	-0.085	22.1642	1.268	22.1656	1.18165		20.7697	5.574	20.7697	-0.048	20.7697
20.8071	3.461	20.8053	-0.105	20.8071	5.782	20.8053	5.69365		24.4211	0.424	24.0482	-0.277	22.222	1.481	24.0482	1.36237		22.2065	1.048	22.2065	0.123	22.222	1.481	22.2065	1.6141		22.1987	1.713	22.1993	0.069	22.222	1.481	22.1993	1.56481		22.201	1.274	22.2055	-0.096	22.2041	1.23	22.2055	1.13243		20.8071	5.234	20.8071	-0.09	20.8071
20.8446	3.363	20.8427	-0.104	20.8446	5.464	20.8427	5.37565		24.465	0.425	24.0914	-0.285	22.262	1.448	24.0914	1.41296		22.2465	1.012	22.2465	0.113	22.262	1.448	22.2465	1.57384		22.2386	1.668	22.2392	0.066	22.262	1.448	22.2392	1.53283		22.241	1.233	22.2455	-0.108	22.2441	1.186	22.2455	1.07654		20.8446	4.888	20.8446	-0.134	20.8446
20.882	3.269	20.8801	-0.104	20.882	5.167	20.8801	5.07764		24.509	0.429	24.1347	-0.296	22.302	1.419	24.1347	1.45846		22.2864	0.98	22.2864	0.112	22.302	1.419	22.2864	1.5423		22.2785	1.626	22.2791	0.061	22.302	1.419	22.2791	1.49658		22.2809	1.186	22.2854	-0.121	22.284	1.145	22.2854	1.02271		20.882	4.554	20.882	-0.172	20.882
20.9194	3.179	20.9176	-0.101	20.9194	4.867	20.9176	4.78081		24.5529	0.422	24.1779	-0.31	22.342	1.385	24.1779	1.49699		22.3263	0.94	22.3263	0.109	22.342	1.385	22.3263	1.50727		22.3185	1.584	22.3191	0.059	22.342	1.385	22.3191	1.46347		22.3208	1.143	22.3254	-0.137	22.3239	1.109	22.3254	0.97078		20.9194	4.24	20.9194	-0.208	20.9194
20.9568	3.098	20.955	-0.098	20.9568	4.583	20.955	4.49905		24.5968	0.417	24.2212	-0.321	22.3819	1.359	24.2212	1.53491		22.3663	0.906	22.3663	0.102	22.3819	1.359	22.3663	1.47117		22.3584	1.545	22.359	0.068	22.3819	1.359	22.359	1.44192		22.3607	1.103	22.3653	-0.155	22.3638	1.075	22.3653	0.91874		20.9568	3.944	20.9568	-0.242	20.9568
20.9943	3.018	20.9924	-0.094	20.9943	4.325	20.9924	4.24379		24.6407	0.41	24.2645	-0.326	22.4219	1.336	24.2645	1.58006		22.4062	0.87	22.4062	0.094	22.4219	1.336	22.4062	1.43901		22.3983	1.508	22.3989	0.08	22.4219	1.336	22.3989	1.42922		22.4007	1.063	22.4052	-0.168	22.4038	1.04	22.4052	0.87071		20.9943	3.654	20.9943	-0.268	20.9943
21.0317	2.94	21.0298	-0.092	21.0317	4.075	21.0298	3.99541		24.6847	0.406	24.3077	-0.335	22.4618	1.314	24.3077	1.61215		22.4462	0.839	22.4462	0.087	22.4618	1.314	22.4462	1.40963		22.4383	1.475	22.4388	0.096	22.4618	1.314	22.4388	1.42267		22.4406	1.027	22.4452	-0.177	22.4437	1.004	22.4452	0.8256		21.0317	3.385	21.0317	-0.294	21.0317
21.0691	2.871	21.0672	-0.082	21.0691	3.85	21.0672	3.77919		24.7286	0.406	24.351	-0.346	22.5018	1.291	24.351	1.63091		22.4861	0.812	22.4861	0.083	22.5018	1.291	22.4861	1.38304		22.4782	1.442	22.4788	0.114	22.5018	1.291	22.4788	1.41827		22.4805	0.991	22.4851	-0.189	22.4837	0.965	22.4851	0.77463		21.0691	3.131	21.0691	-0.323	21.0691
21.1065	2.8	21.1046	-0.073	21.1065	3.637	21.1046	3.57461		24.7725	0.409	24.3942	-0.361	22.5418	1.273	24.3942	1.6444		22.526	0.784	22.526	0.082	22.5418	1.273	22.526	1.36209		22.5181	1.409	22.5187	0.128	22.5418	1.273	22.5187	1.4114		22.5205	0.952	22.525	-0.201	22.5236	0.927	22.525	0.72495		21.1065	2.893	21.1065	-0.348	21.1065
21.1439	2.74	21.1421	-0.066	21.1439	3.448	21.1421	3.39143		24.8164	0.424	24.4375	-0.367	22.5817	1.255	24.4375	1.66418		22.566	0.762	22.566	0.08	22.5817	1.255	22.566	1.3421		22.558	1.371	22.5586	0.139	22.5817	1.255	22.5586	1.40442		22.5604	0.912	22.565	-0.221	22.5635	0.898	22.565	0.67595		21.1439	2.679	21.1439	-0.372	21.1439
21.1814	2.686	21.1795	-0.056	21.1814	3.292	21.1795	3.2438		24.8604	0.44	24.4807	-0.373	22.6217	1.239	24.4807	1.67361		22.6059	0.746	22.6059	0.076	22.6217	1.239	22.6059	1.32132		22.598	1.338	22.5985	0.153	22.6217	1.239	22.5985	1.40128		22.6003	0.871	22.6049	-0.237	22.6035	0.869	22.6049	0.63091		21.1814	2.48	21.1814	-0.389	21.1814
21.2188	2.636	21.2169	-0.051	21.2188	3.159	21.2169	3.11466		24.9043	0.475	24.524	-0.386	22.6617	1.224	24.524	1.66678		22.6459	0.728	22.6459	0.07	22.6617	1.224	22.6459	1.29994		22.6379	1.306	22.6385	0.165	22.6617	1.224	22.6385	1.39771		22.6403	0.833	22.6449	-0.252	22.6434	0.839	22.6449	0.58595		21.2188	2.312	21.2188	-0.401	21.2188
21.2562	2.587	21.2543	-0.043	21.2562	3.058	21.2543	3.02007		24.9482	0.537	24.5672	-0.397	22.7017	1.207	24.5672	1.65903		22.6858	0.706	22.6858	0.064	22.7017	1.207	22.6858	1.27774		22.6778	1.28	22.6784	0.185	22.7017	1.207	22.6784	1.40189		22.6802	0.795	22.6848	-0.264	22.6833	0.81	22.6848	0.54494		21.2562	2.164	21.2562	-0.415	21.2562
21.2936	2.538	21.2918	-0.036	21.2936	2.984	21.2918	2.95172		24.9921	0.634	24.6105	-0.405	22.7416	1.201	24.6105	1.64593		22.7257	0.68	22.7257	0.057	22.7416	1.201	22.7257	1.26038		22.7177	1.257	22.7183	0.201	22.7416	1.201	22.7183	1.4055		22.7201	0.757	22.7247	-0.278	22.7233	0.781	22.7247	0.50194		21.2936	2.047	21.2936	-0.424	21.2936
21.3311	2.493	21.3292	-0.03	21.3311	2.937	21.3292	2.90937		25.036	0.775	24.6537	-0.419	22.7816	1.19	24.6537	1.62159		22.7657	0.664	22.7657	0.054	22.7816	1.19	22.7657	1.24838		22.7577	1.238	22.7583	0.223	22.7816	1.19	22.7583	1.41942		22.76	0.724	22.7647	-0.294	22.7632	0.752	22.7647	0.45716		21.3311	1.95	21.3311	-0.43	21.3311
21.3685	2.449	21.3666	-0.023	21.3685	2.926	21.3666	2.90355		25.08	0.971	24.697	-0.434	22.8216	1.182	24.697	1.59669		22.8056	0.65	22.8056	0.05	22.8216	1.182	22.8056	1.23519		22.7976	1.217	22.7982	0.232	22.8216	1.182	22.7982	1.41868		22.8	0.693	22.8046	-0.306	22.8031	0.729	22.8046	0.42216		21.3685	1.892	21.3685	-0.439	21.3685
21.4059	2.409	21.404	-0.018	21.4059	2.94	21.404	2.92129		25.1239	1.253	24.7402	-0.443	22.8615	1.173	24.7402	1.57594		22.8456	0.635	22.8456	0.046	22.8615	1.173	22.8456	1.2226		22.8375	1.198	22.8381	0.244	22.8615	1.173	22.8381	1.42227		22.8399	0.663	22.8445	-0.319	22.8431	0.706	22.8445	0.38612		21.4059	1.868	21.4059	-0.447	21.4059
21.4433	2.371	21.4414	-0.012	21.4433	2.982	21.4414	2.96787		25.1678	1.612	24.7835	-0.452	22.9015	1.168	24.7835	1.55609		22.8855	0.621	22.8855	0.04	22.9015	1.168	22.8855	1.21		22.8774	1.182	22.878	0.256	22.9015	1.168	22.878	1.42694		22.8798	0.632	22.8845	-0.326	22.883	0.682	22.8845	0.35486		21.4433	1.873	21.4433	-0.461	21.4433
21.4808	2.328	21.4789	-0.002	21.4808	3.049	21.4789	3.0436		25.2117	2.063	24.8267	-0.464	22.9415	1.161	24.8267	1.545		22.9254	0.614	22.9254	0.03	22.9415	1.161	22.9254	1.19381		22.9174	1.169	22.918	0.267	22.9415	1.161	22.918	1.43212		22.9198	0.601	22.9244	-0.333	22.923	0.651	22.9244	0.31708		21.4808	1.911	21.4808	-0.476	21.4808
21.5182	2.286	21.5163	0.001	21.5182	3.139	21.5163	3.13543		25.2557	2.578	24.87	-0.479	22.9814	1.155	24.87	1.53252		22.9654	0.602	22.9654	0.026	22.9814	1.155	22.9654	1.18341		22.9573	1.159	22.9579	0.277	22.9814	1.155	22.9579	1.43553		22.9597	0.569	22.9643	-0.345	22.9629	0.626	22.9643	0.28019		21.5182	1.983	21.5182	-0.486	21.5182
21.5556	2.244	21.5537	0.007	21.5556	3.24	21.5537	3.24186		25.2996	3.206	24.9132	-0.494	23.0214	1.149	24.9132	1.53603		23.0053	0.587	23.0053	0.022	23.0214	1.149	23.0053	1.17341		22.9972	1.139	22.9978	0.282	23.0214	1.149	22.9978	1.43454		22.9996	0.538	23.0043	-0.362	23.0028	0.604	23.0043	0.24134		21.5556	2.085	21.5556	-0.492	21.5556
21.593	2.207	21.5911	0.012	21.593	3.348	21.5911	3.3545		25.3435	3.926	24.9565	-0.508	23.0614	1.145	24.9565	1.56649		23.0453	0.568	23.0453	0.017	23.0614	1.145	23.0453	1.16361		23.0371	1.115	23.0377	0.286	23.0614	1.145	23.0377	1.43336		23.0395	0.501	23.0442	-0.379	23.0428	0.586	23.0442	0.20626		21.593	2.202	21.593	-0.504	21.593
21.6304	2.173	21.6285	0.016	21.6304	3.451	21.6285	3.46174		25.3874	4.74	24.9997	-0.53	23.1013	1.14	24.9997	1.62287		23.0852	0.556	23.0852	0.013	23.1013	1.14	23.0852	1.15502		23.0771	1.094	23.0777	0.284	23.1013	1.14	23.0777	1.42696		23.0795	0.471	23.0842	-0.395	23.0827	0.566	23.0842	0.17022		21.6304	2.333	21.6304	-0.512	21.6304
21.6679	2.136	21.6659	0.019	21.6679	3.536	21.6659	3.55065		25.4313	5.619	25.043	-0.555	23.1413	1.132	25.043	1.72399		23.1251	0.547	23.1251	0.015	23.1413	1.132	23.1251	1.15023		23.117	1.08	23.1176	0.283	23.1413	1.132	23.1176	1.41975		23.1194	0.436	23.1241	-0.415	23.1226	0.545	23.1241	0.12915		21.6679	2.452	21.6679	-0.525	21.6679
21.7053	2.1	21.7034	0.019	21.7053	3.599	21.7034	3.61477		25.4753	6.504	25.0862	-0.593	23.1813	1.126	25.0862	1.86896		23.1651	0.539	23.1651	0.014	23.1813	1.126	23.1651	1.14243		23.1569	1.064	23.1575	0.276	23.1813	1.126	23.1575	1.40557		23.1593	0.398	23.164	-0.431	23.1626	0.522	23.164	0.08981		21.7053	2.559	21.7053	-0.541	21.7053
21.7427	2.063	21.7408	0.017	21.7427	3.624	21.7408	3.63972		25.5192	7.429	25.1295	-0.638	23.2212	1.125	25.1295	2.07503		23.205	0.527	23.205	0.012	23.2212	1.125	23.205	1.13741		23.1968	1.047	23.1974	0.267	23.2212	1.125	23.1974	1.3926		23.1993	0.354	23.204	-0.45	23.2025	0.49	23.204	0.03859		21.7427	2.632	21.7427	-0.55	21.7427
21.7801	2.022	21.7782	0.014	21.7801	3.62	21.7782	3.63421		25.5631	8.354	25.1728	-0.679	23.2612	1.127	25.1728	2.35364		23.245	0.513	23.245	0.01	23.2612	1.127	23.245	1.13619		23.2368	1.033	23.2374	0.255	23.2612	1.127	23.2374	1.38081		23.2392	0.313	23.2439	-0.471	23.2424	0.452	23.2439	-0.02034		21.7801	2.663	21.7801	-0.565	21.7801
21.8176	1.985	21.8156	0.01	21.8176	3.579	21.8156	3.59111		25.607	9.277	25.216	-0.729	23.3012	1.125	25.216	2.69897		23.2849	0.505	23.2849	0.009	23.3012	1.125	23.2849	1.13481		23.2767	1.016	23.2773	0.244	23.3012	1.125	23.2773	1.37019		23.2791	0.263	23.2839	-0.496	23.2824	0.416	23.2839	-0.08112		21.8176	2.657	21.8176	-0.578	21.8176
21.855	1.946	21.853	0.009	21.855	3.509	21.853	3.52161		25.651	10.119	25.2593	-0.791	23.3411	1.122	25.2593	3.11328		23.3248	0.501	23.3248	0.008	23.3411	1.122	23.3248	1.13122		23.3166	0.996	23.3172	0.224	23.3411	1.122	23.3172	1.34779		23.3191	0.212	23.3238	-0.519	23.3223	0.386	23.3238	-0.13442		21.855	2.614	21.855	-0.592	21.855
21.8924	1.906	21.8905	0.006	21.8924	3.418	21.8905	3.4287		25.6949	10.877	25.3025	-0.839	23.3811	1.124	25.3025	3.64361		23.3648	0.492	23.3648	0.005	23.3811	1.124	23.3648	1.12818		23.3565	0.973	23.3572	0.195	23.3811	1.124	23.3572	1.3178		23.359	0.151	23.3637	-0.547	23.3622	0.348	23.3637	-0.20061		21.8924	2.533	21.8924	-0.604	21.8924
21.9298	1.87	21.9279	0.004	21.9298	3.313	21.9279	3.32244		25.7388	11.524	25.3458	-0.893	23.4211	1.125	25.3458	4.22214		23.4047	0.476	23.4047	0.002	23.4211	1.125	23.4047	1.12659		23.3965	0.954	23.3971	0.165	23.4211	1.125	23.3971	1.2894		23.3989	0.09	23.4037	-0.582	23.4022	0.305	23.4037	-0.27861		21.9298	2.422	21.9298	-0.619	21.9298
21.9672	1.828	21.9653	0.004	21.9672	3.199	21.9653	3.20891		25.7827	12.069	25.389	-0.951	23.461	1.135	25.389	4.86269		23.4447	0.471	23.4447	0	23.461	1.135	23.4447	1.1309		23.4364	0.943	23.437	0.137	23.461	1.135	23.437	1.26599		23.4388	0.022	23.4436	-0.616	23.4421	0.262	23.4436	-0.35547		21.9672	2.293	21.9672	-0.628	21.9672
22.0047	1.788	22.0027	0.001	22.0047	3.079	22.0027	3.08623		25.8267	12.471	25.4323	-1.013	23.501	1.147	25.4323	5.57215		23.4846	0.468	23.4846	0	23.501	1.147	23.4846	1.14207		23.4763	0.935	23.4769	0.112	23.501	1.147	23.4769	1.25177		23.4788	-0.053	23.4836	-0.647	23.482	0.223	23.4836	-0.42524		22.0047	2.158	22.0047	-0.635	22.0047
22.0421	1.754	22.0401	0	22.0421	2.957	22.0401	2.96335		25.8706	12.723	25.4755	-1.074	23.541	1.154	25.4755	6.3099		23.5245	0.466	23.5245	0.002	23.541	1.154	23.5245	1.15312		23.5162	0.924	23.5169	0.079	23.541	1.154	23.5169	1.22878		23.5187	-0.121	23.5235	-0.675	23.522	0.19	23.5235	-0.48651		22.0421	2.011	22.0421	-0.645	22.0421
22.0795	1.72	22.0776	-0.004	22.0795	2.831	22.0776	2.83357		25.9145	12.817	25.5188	-1.13	23.5809	1.17	25.5188	7.06642		23.5645	0.467	23.5645	0.003	23.5809	1.17	23.5645	1.16641		23.5562	0.91	23.5568	0.047	23.5809	1.17	23.5568	1.20733		23.5586	-0.185	23.5634	-0.699	23.5619	0.15	23.5634	-0.55044		22.0795	1.868	22.0795	-0.651	22.0795
22.1169	1.684	22.115	-0.01	22.1169	2.711	22.115	2.70726		25.9584	12.765	25.562	-1.186	23.6209	1.193	25.562	7.81881		23.6044	0.467	23.6044	0.005	23.6209	1.193	23.6044	1.18851		23.5961	0.898	23.5967	0.017	23.6209	1.193	23.5967	1.19607		23.5986	-0.245	23.6034	-0.721	23.6018	0.112	23.6034	-0.6101		22.1169	1.724	22.1169	-0.659	22.1169
22.1544	1.647	22.1524	-0.012	22.1544	2.599	22.1524	2.59286		26.0023	12.563	25.6053	-1.229	23.6609	1.212	25.6053	8.55066		23.6444	0.47	23.6444	0.007	23.6609	1.212	23.6444	1.21114		23.636	0.89	23.6366	0	23.6609	1.212	23.6366	1.20048		23.6385	-0.299	23.6433	-0.746	23.6418	0.083	23.6433	-0.66387		22.1544	1.589	22.1544	-0.667	22.1544
22.1918	1.608	22.1898	-0.021	22.1918	2.486	22.1898	2.47092		26.0463	12.224	25.6485	-1.265	23.7008	1.234	25.6485	9.23924		23.6843	0.477	23.6843	0.011	23.7008	1.234	23.6843	1.23589		23.676	0.888	23.6766	-0.027	23.7008	1.234	23.6766	1.19363		23.6784	-0.349	23.6832	-0.757	23.6817	0.06	23.6832	-0.69784		22.1918	1.458	22.1918	-0.673	22.1918
22.2292	1.563	22.2272	-0.027	22.2292	2.384	22.2272	2.36235		26.0902	11.758	25.6918	-1.297	23.7408	1.269	25.6918	9.85398		23.7242	0.483	23.7242	0.018	23.7408	1.269	23.7242	1.27248		23.7159	0.891	23.7165	-0.056	23.7408	1.269	23.7165	1.1917		23.7184	-0.386	23.7232	-0.755	23.7217	0.038	23.7232	-0.71765		22.2292	1.33	22.2292	-0.675	22.2292
22.2666	1.525	22.2647	-0.032	22.2666	2.288	22.2647	2.26105		26.1341	11.226	25.735	-1.322	23.7808	1.307	25.735	10.3991		23.7642	0.493	23.7642	0.02	23.7808	1.307	23.7642	1.31121		23.7558	0.898	23.7564	-0.078	23.7808	1.307	23.7564	1.20584		23.7583	-0.41	23.7631	-0.752	23.7616	0.021	23.7631	-0.73131		22.2666	1.219	22.2666	-0.676	22.2666
22.3041	1.489	22.3021	-0.04	22.3041	2.199	22.3021	2.16369		26.178	10.615	25.7783	-1.346	23.8208	1.349	25.7783	10.8113		23.8041	0.503	23.8041	0.021	23.8208	1.349	23.8041	1.35252		23.7957	0.906	23.7964	-0.098	23.8208	1.349	23.7964	1.22535		23.7982	-0.42	23.803	-0.743	23.8015	0.013	23.803	-0.72981		22.3041	1.111	22.3041	-0.675	22.3041
22.3415	1.456	22.3395	-0.046	22.3415	2.119	22.3395	2.07722		26.222	9.911	25.8215	-1.359	23.8607	1.393	25.8215	11.0861		23.8441	0.519	23.8441	0.023	23.8607	1.393	23.8441	1.39766		23.8357	0.915	23.8363	-0.116	23.8607	1.393	23.8363	1.25009		23.8381	-0.418	23.843	-0.729	23.8415	0.018	23.843	-0.71077		22.3415	1.013	22.3415	-0.676	22.3415
22.3789	1.427	22.3769	-0.048	22.3789	2.043	22.3769	1.99901		26.2659	9.169	25.8648	-1.365	23.9007	1.44	25.8648	11.2905		23.884	0.537	23.884	0.024	23.9007	1.44	23.884	1.44437		23.8756	0.925	23.8762	-0.129	23.9007	1.44	23.8762	1.28221		23.8781	-0.41	23.8829	-0.714	23.8814	0.024	23.8829	-0.68935		22.3789	0.925	22.3789	-0.681	22.3789
22.4163	1.395	22.4143	-0.053	22.4163	1.973	22.4143	1.9237		26.3098	8.386	25.908	-1.368	23.9407	1.493	25.908	11.4141		23.9239	0.55	23.9239	0.028	23.9407	1.493	23.9239	1.49883		23.9155	0.939	23.9161	-0.139	23.9407	1.493	23.9161	1.32148		23.918	-0.388	23.9229	-0.683	23.9213	0.041	23.9229	-0.64085		22.4163	0.836	22.4163	-0.682	22.4163
22.4537	1.365	22.4518	-0.053	22.4537	1.9	22.4518	1.85087		26.3537	7.647	25.9513	-1.362	23.9806	1.543	25.9513	11.3921		23.9639	0.562	23.9639	0.027	23.9806	1.543	23.9639	1.54905		23.9554	0.954	23.9561	-0.143	23.9806	1.543	23.9561	1.36926		23.9579	-0.353	23.9628	-0.64	23.9613	0.071	23.9628	-0.56804		22.4537	0.753	22.4537	-0.683	22.4537
22.4912	1.334	22.4892	-0.053	22.4912	1.837	22.4892	1.78734		26.3976	6.911	25.9945	-1.346	24.0206	1.6	25.9945	11.2267		24.0038	0.579	24.0038	0.026	24.0206	1.6	24.0038	1.60208		23.9953	0.969	23.996	-0.148	24.0206	1.6	23.996	1.4169		23.9979	-0.306	24.0027	-0.595	24.0012	0.096	24.0027	-0.49765		22.4912	0.677	22.4912	-0.682	22.4912
22.5286	1.308	22.5266	-0.058	22.5286	1.774	22.5266	1.71935		26.4416	6.185	26.0378	-1.329	24.0606	1.657	26.0378	10.9341		24.0437	0.597	24.0437	0.031	24.0606	1.657	24.0437	1.66404		24.0353	0.986	24.0359	-0.147	24.0606	1.657	24.0359	1.47485		24.0378	-0.248	24.0427	-0.55	24.0411	0.131	24.0427	-0.41734		22.5286	0.603	22.5286	-0.682	22.5286
22.566	1.284	22.564	-0.059	22.566	1.716	22.564	1.66009		26.4855	5.489	26.0811	-1.305	24.1005	1.71	26.0811	10.5416		24.0837	0.608	24.0837	0.039	24.1005	1.71	24.0837	1.72668		24.0752	1	24.0758	-0.149	24.1005	1.71	24.0758	1.52826		24.0777	-0.189	24.0826	-0.503	24.0811	0.174	24.0826	-0.32757		22.566	0.537	22.566	-0.682	22.566
22.6034	1.26	22.6014	-0.061	22.6034	1.66	22.6014	1.60199		26.5294	4.837	26.1243	-1.279	24.1405	1.762	26.1243	10.0582		24.1236	0.621	24.1236	0.044	24.1405	1.762	24.1236	1.78407		24.1151	1.018	24.1158	-0.139	24.1405	1.762	24.1158	1.59082		24.1177	-0.123	24.1226	-0.45	24.121	0.211	24.1226	-0.23741		22.6034	0.469	22.6034	-0.689	22.6034
22.6409	1.241	22.6389	-0.066	22.6409	1.607	22.6389	1.54383		26.5733	4.262	26.1675	-1.25	24.1805	1.81	26.1675	9.49193		24.1636	0.635	24.1636	0.043	24.1805	1.81	24.1636	1.83272		24.155	1.029	24.1557	-0.125	24.1805	1.81	24.1557	1.65525		24.1576	-0.053	24.1625	-0.401	24.1609	0.252	24.1625	-0.14726		22.6409	0.407	22.6409	-0.691	22.6409
22.6783	1.219	22.6763	-0.065	22.6783	1.558	22.6763	1.49562		26.6173	3.726	26.2108	-1.222	24.2204	1.855	26.2108	8.86866		24.2035	0.643	24.2035	0.044	24.2204	1.855	24.2035	1.87996		24.195	1.042	24.1956	-0.116	24.2204	1.855	24.1956	1.71106		24.1975	0.011	24.2024	-0.349	24.2009	0.297	24.2024	-0.05033		22.6783	0.352	22.6783	-0.696	22.6783
22.7157	1.2	22.7137	-0.066	22.7157	1.509	22.7137	1.44563		26.6612	3.253	26.254	-1.192	24.2604	1.902	26.254	8.2011		24.2434	0.653	24.2434	0.047	24.2604	1.902	24.2434	1.92908		24.2349	1.057	24.2355	-0.104	24.2604	1.902	24.2355	1.76877		24.2374	0.077	24.2424	-0.296	24.2408	0.34	24.2424	0.04559		22.7157	0.304	22.7157	-0.696	22.7157
22.7531	1.184	22.7511	-0.069	22.7531	1.465	22.7511	1.39836		26.7051	2.821	26.2973	-1.165	24.3004	1.942	26.2973	7.50421		24.2834	0.665	24.2834	0.049	24.3004	1.942	24.2834	1.97402		24.2748	1.075	24.2755	-0.088	24.3004	1.942	24.2755	1.82908		24.2774	0.139	24.2823	-0.248	24.2808	0.381	24.2823	0.13448		22.7531	0.263	22.7531	-0.694	22.7531
22.7905	1.166	22.7885	-0.071	22.7905	1.422	22.7885	1.35331		26.749	2.441	26.3406	-1.133	24.3403	1.97	26.3406	6.79014		24.3233	0.669	24.3233	0.051	24.3403	1.97	24.3233	2.00909		24.3148	1.087	24.3154	-0.075	24.3403	1.97	24.3154	1.87753		24.3173	0.197	24.3223	-0.211	24.3207	0.419	24.3223	0.20944		22.7905	0.22	22.7905	-0.693	22.7905
22.828	1.153	22.826	-0.068	22.828	1.381	22.826	1.31521		26.793	2.126	26.3838	-1.105	24.3803	1.996	26.3838	6.07511		24.3633	0.676	24.3633	0.057	24.3803	1.996	24.3633	2.04192		24.3547	1.091	24.3553	-0.063	24.3803	1.996	24.3553	1.91675		24.3572	0.251	24.3622	-0.171	24.3606	0.456	24.3622	0.28606		22.828	0.183	22.828	-0.696	22.828
22.8654	1.141	22.8634	-0.069	22.8654	1.342	22.8634	1.2751		26.8369	1.846	26.4271	-1.075	24.4203	2.023	26.4271	5.40031		24.4032	0.685	24.4032	0.06	24.4203	2.023	24.4032	2.07148		24.3946	1.094	24.3953	-0.049	24.4203	2.023	24.3953	1.9571		24.3972	0.299	24.4021	-0.132	24.4006	0.483	24.4021	0.3521		22.8654	0.142	22.8654	-0.693	22.8654
22.9028	1.126	22.9008	-0.065	22.9028	1.308	22.9008	1.24484		26.8808	1.615	26.4703	-1.044	24.4602	2.042	26.4703	4.75013		24.4431	0.687	24.4431	0.061	24.4602	2.042	24.4431	2.09488		24.4345	1.097	24.4352	-0.032	24.4602	2.042	24.4352	1.99809		24.4371	0.344	24.4421	-0.098	24.4405	0.511	24.4421	0.4141		22.9028	0.105	22.9028	-0.695	22.9028
22.9402	1.115	22.9382	-0.065	22.9402	1.274	22.9382	1.21084		26.9247	1.403	26.5136	-1.015	24.5002	2.051	26.5136	4.14673		24.4831	0.688	24.4831	0.067	24.5002	2.051	24.4831	2.11415		24.4745	1.098	24.4751	-0.015	24.5002	2.051	24.4751	2.03035		24.477	0.378	24.482	-0.069	24.4804	0.539	24.482	0.47082		22.9402	0.07	22.9402	-0.696	22.9402
22.9777	1.102	22.9756	-0.067	22.9777	1.24	22.9756	1.17484		26.9687	1.232	26.5568	-0.989	24.5402	2.054	26.5568	3.58982		24.523	0.688	24.523	0.065	24.5402	2.054	24.523	2.11771		24.5144	1.098	24.515	-0.001	24.5402	2.054	24.515	2.05111		24.517	0.412	24.5219	-0.038	24.5204	0.56	24.5219	0.52251		22.9777	0.037	22.9777	-0.702	22.9777
23.0151	1.087	23.013	-0.063	23.0151	1.204	23.013	1.14296		27.0126	1.093	26.6001	-0.974	24.5801	2.057	26.6001	3.07283		24.563	0.687	24.563	0.066	24.5801	2.057	24.563	2.12171		24.5543	1.096	24.555	0.025	24.5801	2.057	24.555	2.08011		24.5569	0.442	24.5619	-0.015	24.5603	0.573	24.5619	0.55875		23.0151	0.007	23.0151	-0.706	23.0151
23.0525	1.077	23.0505	-0.063	23.0525	1.168	23.0505	1.10696		27.0565	0.984	26.6433	-0.958	24.6201	2.049	26.6433	2.61776		24.6029	0.683	24.6029	0.066	24.6201	2.049	24.6029	2.11844		24.5942	1.095	24.5949	0.041	24.6201	2.049	24.5949	2.09505		24.5968	0.466	24.6018	0.003	24.6002	0.592	24.6018	0.59539		23.0525	-0.018	23.0525	-0.712	23.0525
23.0899	1.061	23.0879	-0.06	23.0899	1.13	23.0879	1.07207		27.1004	0.886	26.6866	-0.942	24.6601	2.039	26.6866	2.21599		24.6428	0.676	24.6428	0.069	24.6601	2.039	24.6428	2.11231		24.6342	1.088	24.6348	0.058	24.6601	2.039	24.6348	2.10332		24.6367	0.48	24.6417	0.023	24.6402	0.602	24.6417	0.6254		23.0899	-0.041	23.0899	-0.713	23.0899
23.1274	1.05	23.1253	-0.062	23.1274	1.107	23.1253	1.04626		27.1443	0.799	26.7298	-0.926	24.7	2.03	26.7298	1.86665		24.6828	0.668	24.6828	0.078	24.7	2.03	24.6828	2.11188		24.6741	1.085	24.6747	0.079	24.7	2.03	24.6747	2.1147		24.6767	0.49	24.6817	0.035	24.6801	0.612	24.6817	0.64755		23.1274	-0.067	23.1274	-0.715	23.1274
23.1648	1.041	23.1627	-0.063	23.1648	1.081	23.1627	1.01942		27.1883	0.728	26.7731	-0.916	24.74	2.019	26.7731	1.55705		24.7227	0.665	24.7227	0.082	24.74	2.019	24.7227	2.10576		24.714	1.082	24.7147	0.1	24.74	2.019	24.7147	2.12598		24.7166	0.5	24.7216	0.048	24.72	0.626	24.7216	0.6744		23.1648	-0.09	23.1648	-0.72	23.1648
23.2022	1.028	23.2002	-0.065	23.2022	1.053	23.2002	0.98953		27.2322	0.675	26.8163	-0.904	24.78	2.008	26.8163	1.29919		24.7627	0.672	24.7627	0.081	24.78	2.008	24.7627	2.09376		24.7539	1.086	24.7546	0.116	24.78	2.008	24.7546	2.13099		24.7565	0.511	24.7616	0.059	24.76	0.636	24.7616	0.6952		23.2022	-0.113	23.2022	-0.721	23.2022
23.2396	1.017	23.2376	-0.066	23.2396	1.026	23.2376	0.96148		27.2761	0.636	26.8596	-0.898	24.8199	2.009	26.8596	1.07897		24.8026	0.693	24.8026	0.083	24.8199	2.009	24.8026	2.09157		24.7939	1.1	24.7945	0.132	24.8199	2.009	24.7945	2.14036		24.7965	0.524	24.8015	0.072	24.7999	0.641	24.8015	0.71364		23.2396	-0.134	23.2396	-0.726	23.2396
23.277	1.005	23.275	-0.061	23.277	0.995	23.275	0.9357		27.32	0.603	26.9028	-0.895	24.8599	2.009	26.9028	0.88441		24.8425	0.716	24.8425	0.089	24.8599	2.009	24.8425	2.098		24.8338	1.128	24.8344	0.15	24.8599	2.009	24.8344	2.159		24.8364	0.534	24.8414	0.088	24.8398	0.657	24.8414	0.74544		23.277	-0.153	23.277	-0.726	23.277
23.3145	0.99	23.3124	-0.062	23.3145	0.971	23.3124	0.91032		27.3639	0.578	26.9461	-0.888	24.8999	2.019	26.9461	0.73902		24.8825	0.76	24.8825	0.099	24.8999	2.019	24.8825	2.11365		24.8737	1.175	24.8744	0.169	24.8999	2.019	24.8744	2.18162		24.8763	0.543	24.8814	0.108	24.8798	0.668	24.8814	0.77668		23.3145	-0.169	23.3145	-0.727	23.3145
23.3519	0.976	23.3498	-0.057	23.3519	0.947	23.3498	0.89132		27.4079	0.556	26.9893	-0.886	24.9398	2.052	26.9893	0.61652		24.9224	0.831	24.9224	0.107	24.9398	2.052	24.9224	2.14462		24.9136	1.254	24.9143	0.184	24.9398	2.052	24.9143	2.2149		24.9163	0.558	24.9213	0.133	24.9197	0.685	24.9213	0.8188		23.3519	-0.185	23.3519	-0.727	23.3519
23.3893	0.963	23.3873	-0.057	23.3893	0.922	23.3873	0.86638		27.4518	0.537	27.0326	-0.882	24.9798	2.106	27.0326	0.5224		24.9624	0.939	24.9624	0.122	24.9798	2.106	24.9624	2.20443		24.9536	1.382	24.9542	0.195	24.9798	2.106	24.9542	2.26642		24.9562	0.59	24.9613	0.171	24.9597	0.705	24.9613	0.87728		23.3893	-0.201	23.3893	-0.73	23.3893
23.4267	0.953	23.4247	-0.06	23.4267	0.896	23.4247	0.83744		27.4957	0.526	27.0758	-0.88	25.0198	2.2	27.0758	0.43832		25.0023	1.098	25.0023	0.138	25.0198	2.2	25.0023	2.29691		24.9935	1.564	24.9942	0.201	25.0198	2.2	24.9942	2.34071		24.9961	0.629	25.0012	0.219	24.9996	0.737	25.0012	0.9576		23.4267	-0.215	23.4267	-0.735	23.4267
23.4642	0.949	23.4621	-0.069	23.4642	0.872	23.4621	0.80433		27.5397	0.519	27.1191	-0.876	25.0598	2.336	27.1191	0.36796		25.0422	1.31	25.0422	0.152	25.0598	2.336	25.0422	2.42845		25.0334	1.824	25.0341	0.208	25.0598	2.336	25.0341	2.45664		25.036	0.684	25.0411	0.279	25.0395	0.777	25.0411	1.05837		23.4642	-0.231	23.4642	-0.743	23.4642
23.5016	0.94	23.4995	-0.077	23.5016	0.855	23.4995	0.77894		27.5836	0.513	27.1623	-0.873	25.0997	2.526	27.1623	0.31406		25.0822	1.579	25.0822	0.172	25.0997	2.526	25.0822	2.61467		25.0734	2.171	25.074	0.217	25.0997	2.526	25.074	2.62076		25.076	0.754	25.0811	0.359	25.0795	0.836	25.0811	1.1979		23.5016	-0.244	23.5016	-0.751	23.5016
23.539	0.934	23.5369	-0.082	23.539	0.838	23.5369	0.75694		27.6275	0.505	27.2056	-0.874	25.1397	2.777	27.2056	0.26948		25.1221	1.92	25.1221	0.188	25.1397	2.777	25.1221	2.85474		25.1133	2.632	25.1139	0.225	25.1397	2.777	25.1139	2.84025		25.1159	0.86	25.121	0.464	25.1194	0.908	25.121	1.37547		23.539	-0.254	23.539	-0.754	23.539
23.5764	0.926	23.5743	-0.083	23.5764	0.819	23.5743	0.73706		27.6714	0.5	27.2489	-0.869	25.1796	3.086	27.2489	0.24139		25.1621	2.342	25.1621	0.213	25.1796	3.086	25.1621	3.16305		25.1532	3.197	25.1539	0.23	25.1796	3.086	25.1539	3.11656		25.1558	0.995	25.1609	0.597	25.1593	0.994	25.1609	1.59544		23.5764	-0.255	23.5764	-0.756	23.5764
23.6138	0.916	23.6118	-0.084	23.6138	0.797	23.6118	0.71423		27.7153	0.501	27.2921	-0.867	25.2196	3.462	27.2921	0.21821		25.202	2.833	25.202	0.245	25.2196	3.462	25.202	3.54131		25.1931	3.893	25.1938	0.227	25.2196	3.462	25.1938	3.44593		25.1958	1.169	25.2009	0.747	25.1993	1.104	25.2009	1.85618		23.6138	-0.256	23.6138	-0.756	23.6138
23.6513	0.912	23.6492	-0.081	23.6513	0.776	23.6492	0.69617		27.7593	0.506	27.3354	-0.875	25.2596	3.908	27.3354	0.18921		25.2419	3.419	25.2419	0.282	25.2596	3.908	25.2419	3.99315		25.233	4.694	25.2337	0.226	25.2596	3.908	25.2337	3.84522		25.2357	1.38	25.2408	0.925	25.2392	1.232	25.2408	2.16332		23.6513	-0.251	23.6513	-0.756	23.6513
23.6887	0.91	23.6866	-0.076	23.6887	0.762	23.6866	0.68678		27.8032	0.505	27.3786	-0.87	25.2996	4.44	27.3786	0.17778		25.2819	4.076	25.2819	0.316	25.2996	4.44	25.2819	4.52082		25.273	5.625	25.2736	0.229	25.2996	4.44	25.2736	4.32399		25.2756	1.643	25.2808	1.134	25.2791	1.388	25.2808	2.52918		23.6887	-0.243	23.6887	-0.757	23.6887
23.7261	0.91	23.724	-0.074	23.7261	0.75	23.724	0.67667		27.8471	0.509	27.4219	-0.865	25.3395	5.017	27.4219	0.1704		25.3218	4.799	25.3218	0.354	25.3395	5.017	25.3218	5.11553		25.3129	6.659	25.3136	0.225	25.3395	5.017	25.3136	4.86722		25.3156	1.939	25.3207	1.37	25.3191	1.565	25.3207	2.94292		23.7261	-0.233	23.7261	-0.759	23.7261
23.7635	0.912	23.7614	-0.071	23.7635	0.747	23.7614	0.67617		27.891	0.514	27.4651	-0.867	25.3795	5.646	27.4651	0.16245		25.3618	5.592	25.3618	0.39	25.3795	5.646	25.3618	5.75706		25.3528	7.816	25.3535	0.218	25.3795	5.646	25.3535	5.4548		25.3555	2.29	25.3606	1.63	25.359	1.76	25.3606	3.39944		23.7635	-0.212	23.7635	-0.764	23.7635
23.801	0.916	23.7989	-0.069	23.801	0.742	23.7989	0.67328		27.935	0.516	27.5084	-0.868	25.4195	6.35	27.5084	0.15821		25.4017	6.415	25.4017	0.425	25.4195	6.35	25.4017	6.46231		25.3927	9.028	25.3934	0.216	25.4195	6.35	25.3934	6.10728		25.3954	2.667	25.4006	1.913	25.3989	1.992	25.4006	3.91474		23.801	-0.191	23.801	-0.772	23.801
23.8384	0.921	23.8363	-0.063	23.8384	0.737	23.8363	0.67428		27.9789	0.521	27.5516	-0.865	25.4594	7.084	27.5516	0.15553		25.4416	7.299	25.4416	0.464	25.4594	7.084	25.4416	7.22148		25.4327	10.324	25.4333	0.216	25.4594	7.084	25.4333	6.82098		25.4353	3.091	25.4405	2.219	25.4389	2.231	25.4405	4.46025		23.8384	-0.16	23.8384	-0.78	23.8384
23.8758	0.931	23.8737	-0.052	23.8758	0.74	23.8737	0.68783		28.0228	0.528	27.5949	-0.867	25.4994	7.829	27.5949	0.14743		25.4816	8.18	25.4816	0.501	25.4994	7.829	25.4816	7.99806		25.4726	11.628	25.4733	0.222	25.4994	7.829	25.4733	7.56404		25.4753	3.532	25.4805	2.547	25.4788	2.482	25.4805	5.04016		23.8758	-0.122	23.8758	-0.786	23.8758
23.9132	0.942	23.9111	-0.041	23.9132	0.738	23.9111	0.69711		28.0667	0.531	27.6381	-0.864	25.5394	8.587	27.6381	0.15253		25.5215	9.038	25.5215	0.542	25.5394	8.587	25.5215	8.79074		25.5125	12.961	25.5132	0.223	25.5394	8.587	25.5132	8.31377		25.5152	4.016	25.5204	2.875	25.5188	2.755	25.5204	5.6413		23.9132	-0.076	23.9132	-0.782	23.9132
23.9507	0.956	23.9485	-0.026	23.9507	0.739	23.9485	0.71294		28.1106	0.537	27.6814	-0.859	25.5793	9.324	27.6814	0.16019		25.5615	9.888	25.5615	0.579	25.5793	9.324	25.5615	9.5736		25.5525	14.248	25.5531	0.221	25.5793	9.324	25.5531	9.06176		25.5551	4.501	25.5603	3.21	25.5587	3.031	25.5603	6.2522		23.9507	-0.011	23.9507	-0.781	23.9507
23.9881	0.972	23.986	-0.013	23.9881	0.744	23.986	0.73072		28.1546	0.542	27.7246	-0.86	25.6193	10.026	27.7246	0.15797		25.6014	10.693	25.6014	0.606	25.6193	10.026	25.6014	10.3178		25.5924	15.496	25.5931	0.22	25.6193	10.026	25.5931	9.78499		25.5951	5.001	25.6003	3.541	25.5986	3.304	25.6003	6.85613		23.9881	0.065	23.9881	-0.776	23.9881
24.0255	0.99	24.0234	-0.003	24.0255	0.747	24.0234	0.74383		28.1985	0.549	27.7679	-0.86	25.6593	10.68	27.7679	0.157		25.6413	11.438	25.6413	0.633	25.6593	10.68	25.6413	11.0198		25.6323	16.63	25.633	0.225	25.6593	10.68	25.633	10.4748		25.635	5.483	25.6402	3.855	25.6386	3.575	25.6402	7.44004		24.0255	0.162	24.0255	-0.774	24.0255
24.0629	1.01	24.0608	0.012	24.0629	0.749	24.0608	0.76089		28.2424	0.555	27.8111	-0.859	25.6992	11.259	27.8111	0.15548		25.6813	12.092	25.6813	0.66	25.6992	11.259	25.6813	11.659		25.6722	17.647	25.6729	0.23	25.6992	11.259	25.6729	11.1076		25.6749	5.961	25.6801	4.143	25.6785	3.819	25.6801	7.97148		24.0629	0.279	24.0629	-0.773	24.0629
24.1003	1.03	24.0982	0.03	24.1003	0.753	24.0982	0.78277		28.2863	0.561	27.8544	-0.866	25.7392	11.775	27.8544	0.14339		25.7212	12.652	25.7212	0.682	25.7392	11.775	25.7212	12.2249		25.7122	18.553	25.7128	0.238	25.7392	11.775	25.7128	11.6725		25.7148	6.398	25.7201	4.4	25.7184	4.049	25.7201	8.45692		24.1003	0.408	24.1003	-0.771	24.1003
24.1378	1.048	24.1356	0.045	24.1378	0.754	24.1356	0.79894		28.3303	0.564	27.8976	-0.868	25.7792	12.166	27.8976	0.14502		25.7612	13.105	25.7612	0.696	25.7792	12.166	25.7612	12.6859		25.7521	19.282	25.7528	0.245	25.7792	12.166	25.7528	12.1526		25.7548	6.798	25.76	4.619	25.7584	4.241	25.76	8.86653		24.1378	0.573	24.1378	-0.766	24.1378
24.1752	1.066	24.1731	0.064	24.1752	0.758	24.1731	0.82177		28.3742	0.572	27.9409	-0.862	25.8191	12.433	27.9409	0.15509		25.8011	13.415	25.8011	0.704	25.8191	12.433	25.8011	13.0166		25.792	19.847	25.7927	0.253	25.8191	12.433	25.7927	12.5093		25.7947	7.133	25.7999	4.782	25.7983	4.399	25.7999	9.18597		24.1752	0.753	24.1752	-0.758	24.1752
24.2126	1.084	24.2105	0.081	24.2126	0.768	24.2105	0.84843		28.4181	0.577	27.9841	-0.854	25.8591	12.635	27.9841	0.16332		25.841	13.603	25.841	0.707	25.8591	12.635	25.841	13.2507		25.8319	20.209	25.8326	0.263	25.8591	12.635	25.8326	12.7641		25.8346	7.397	25.8399	4.895	25.8382	4.519	25.8399	9.41715		24.2126	0.962	24.2126	-0.749	24.2126
24.25	1.098	24.2479	0.103	24.25	0.773	24.2479	0.87571		28.462	0.58	28.0274	-0.849	25.8991	12.779	28.0274	0.166		25.881	13.668	25.881	0.7	25.8991	12.779	25.881	13.4138		25.8719	20.375	25.8725	0.276	25.8991	12.779	25.8725	12.9594		25.8746	7.575	25.8798	4.959	25.8782	4.595	25.8798	9.55496		24.25	1.189	24.25	-0.741	24.25
24.2875	1.116	24.2853	0.126	24.2875	0.782	24.2853	0.90748		28.5059	0.583	28.0706	-0.851	25.939	12.793	28.0706	0.167		25.9209	13.599	25.9209	0.692	25.939	12.793	25.9209	13.4787		25.9118	20.35	25.9125	0.291	25.939	12.793	25.9125	13.0747		25.9145	7.674	25.9198	4.961	25.9181	4.618	25.9198	9.57813		24.2875	1.428	24.2875	-0.733	24.2875
24.3249	1.133	24.3227	0.153	24.3249	0.785	24.3227	0.93783		28.5499	0.591	28.1139	-0.858	25.979	12.666	28.1139	0.16042		25.9609	13.41	25.9609	0.683	25.979	12.666	25.9609	13.4067		25.9517	20.139	25.9524	0.303	25.979	12.666	25.9524	13.0536		25.9544	7.689	25.9597	4.898	25.958	4.597	25.9597	9.49192		24.3249	1.7	24.3249	-0.729	24.3249
24.3623	1.151	24.3602	0.184	24.3623	0.783	24.3602	0.96712		28.5938	0.597	28.1572	-0.86	26.019	12.426	28.1572	0.15751		26.0008	13.106	26.0008	0.672	26.019	12.426	26.0008	13.2071		25.9916	19.768	25.9923	0.313	26.019	12.426	25.9923	12.8991		25.9944	7.622	25.9996	4.786	25.998	4.523	25.9996	9.30383		24.3623	1.982	24.3623	-0.72	24.3623
24.3997	1.168	24.3976	0.215	24.3997	0.785	24.3976	0.99988		28.6377	0.603	28.2004	-0.853	26.0589	12.08	28.2004	0.16474		26.0407	12.696	26.0407	0.648	26.0589	12.08	26.0407	12.8855		26.0316	19.227	26.0322	0.318	26.0589	12.08	26.0322	12.6291		26.0343	7.47	26.0396	4.63	26.0379	4.399	26.0396	9.02223		24.3997	2.261	24.3997	-0.709	24.3997
24.4372	1.178	24.435	0.251	24.4372	0.782	24.435	1.03317		28.6816	0.611	28.2436	-0.852	26.0989	11.658	28.2436	0.1723		26.0807	12.183	26.0807	0.622	26.0989	11.658	26.0807	12.4724		26.0715	18.569	26.0722	0.329	26.0989	11.658	26.0722	12.2693		26.0742	7.237	26.0795	4.423	26.0779	4.237	26.0795	8.65176		24.4372	2.548	24.4372	-0.698	24.4372
24.4746	1.182	24.4724	0.283	24.4746	0.78	24.4724	1.06312		28.7256	0.619	28.2869	-0.855	26.1389	11.153	28.2869	0.17274		26.1206	11.603	26.1206	0.589	26.1389	11.153	26.1206	11.9726		26.1114	17.774	26.1121	0.343	26.1389	11.153	26.1121	11.8344		26.1141	6.937	26.1195	4.172	26.1178	4.04	26.1195	8.20307		24.4746	2.821	24.4746	-0.686	24.4746
24.512	1.19	24.5098	0.312	24.512	0.773	24.5098	1.08541		28.7695	0.618	28.3302	-0.852	26.1789	10.58	28.3302	0.17435		26.1606	10.969	26.1606	0.56	26.1789	10.58	26.1606	11.4021		26.1513	16.903	26.152	0.361	26.1789	10.58	26.152	11.3255		26.1541	6.576	26.1594	3.897	26.1577	3.827	26.1594	7.71435		24.512	3.098	24.512	-0.679	24.512
24.5494	1.191	24.5473	0.343	24.5494	0.761	24.5473	1.1047		28.8134	0.627	28.3734	-0.853	26.2188	9.968	28.3734	0.173		26.2005	10.271	26.2005	0.53	26.2188	9.968	26.2005	10.7784		26.1913	15.936	26.1919	0.372	26.2188	9.968	26.1919	10.7513		26.194	6.172	26.1993	3.598	26.1976	3.597	26.1993	7.1842		24.5494	3.365	24.5494	-0.672	24.5494
24.5868	1.196	24.5847	0.379	24.5868	0.756	24.5847	1.13529		28.8573	0.634	28.4167	-0.856	26.2588	9.316	28.4167	0.17297		26.2404	9.565	26.2404	0.504	26.2588	9.316	26.2404	10.1191		26.2312	14.938	26.2319	0.379	26.2588	9.316	26.2319	10.1339		26.2339	5.733	26.2393	3.28	26.2376	3.34	26.2393	6.60792		24.5868	3.608	24.5868	-0.664	24.5868
24.6243	1.201	24.6221	0.418	24.6243	0.747	24.6221	1.16552		28.9013	0.64	28.4599	-0.854	26.2987	8.645	28.4599	0.17329		26.2804	8.829	26.2804	0.468	26.2987	8.645	26.2804	9.42134		26.2711	13.882	26.2718	0.39	26.2987	8.645	26.2718	9.48734		26.2739	5.271	26.2792	2.961	26.2775	3.053	26.2792	6.00219		24.6243	3.826	24.6243	-0.658	24.6243
24.6617	1.201	24.6595	0.458	24.6617	0.738	24.6595	1.19652		28.9452	0.647	28.5032	-0.852	26.3387	7.955	28.5032	0.17931		26.3203	8.104	26.3203	0.435	26.3387	7.955	26.3203	8.70755		26.311	12.851	26.3117	0.404	26.3387	7.955	26.3117	8.82485		26.3138	4.792	26.3192	2.632	26.3175	2.773	26.3192	5.39296		24.6617	4.015	24.6617	-0.653	24.6617
24.6991	1.203	24.6969	0.5	24.6991	0.728	24.6969	1.22858		28.9891	0.653	28.5464	-0.85	26.3787	7.264	28.5464	0.18419		26.3603	7.388	26.3603	0.407	26.3787	7.264	26.3603	7.98949		26.351	11.799	26.3517	0.419	26.3787	7.264	26.3517	8.15024		26.3537	4.321	26.3591	2.317	26.3574	2.488	26.3591	4.79303		24.6991	4.164	24.6991	-0.651	24.6991
24.7365	1.206	24.7344	0.536	24.7365	0.715	24.7344	1.25176		29.033	0.657	28.5897	-0.854	26.4186	6.61	28.5897	0.18432		26.4002	6.683	26.4002	0.373	26.4186	6.61	26.4002	7.2849		26.3909	10.801	26.3916	0.437	26.4186	6.61	26.3916	7.48989		26.3937	3.852	26.399	2.011	26.3973	2.205	26.399	4.2049		24.7365	4.282	24.7365	-0.65	24.7365
24.774	1.206	24.7718	0.568	24.774	0.702	24.7718	1.27076		29.077	0.661	28.6329	-0.857	26.4586	5.97	28.6329	0.1824		26.4401	6.026	26.4401	0.345	26.4586	5.97	26.4401	6.61088		26.4308	9.809	26.4315	0.45	26.4586	5.97	26.4315	6.85406		26.4336	3.402	26.439	1.76	26.4373	1.943	26.439	3.69256		24.774	4.352	24.774	-0.649	24.774
24.8114	1.206	24.8092	0.607	24.8114	0.689	24.8092	1.29676		29.1209	0.669	28.6762	-0.848	26.4986	5.369	28.6762	0.19393		26.4801	5.405	26.4801	0.317	26.4986	5.369	26.4801	5.96427		26.4707	8.892	26.4714	0.465	26.4986	5.369	26.4714	6.24223		26.4735	2.98	26.4789	1.518	26.4772	1.697	26.4789	3.20557		24.8114	4.381	24.8114	-0.645	24.8114
24.8488	1.207	24.8466	0.642	24.8488	0.678	24.8466	1.32065		29.1648	0.677	28.7194	-0.838	26.5386	4.816	28.7194	0.206		26.52	4.811	26.52	0.289	26.5386	4.816	26.52	5.36143		26.5107	8.003	26.5114	0.481	26.5386	4.816	26.5114	5.67319		26.5134	2.585	26.5188	1.265	26.5171	1.475	26.5188	2.73123		24.8488	4.364	24.8488	-0.646	24.8488
24.8862	1.21	24.884	0.676	24.8862	0.661	24.884	1.338		29.2087	0.682	28.7627	-0.839	26.5785	4.297	28.7627	0.2037		26.56	4.274	26.56	0.263	26.5785	4.297	26.56	4.80103		26.5506	7.185	26.5513	0.5	26.5785	4.297	26.5513	5.15059		26.5534	2.232	26.5588	1.043	26.5571	1.269	26.5588	2.30407		24.8862	4.305	24.8862	-0.645	24.8862
24.9237	1.217	24.9215	0.72	24.9237	0.645	24.9215	1.36594		29.2526	0.685	28.8059	-0.84	26.6185	3.833	28.8059	0.20638		26.5999	3.783	26.5999	0.233	26.6185	3.833	26.5999	4.28181		26.5905	6.416	26.5912	0.513	26.6185	3.833	26.5912	4.6626		26.5933	1.911	26.5987	0.859	26.597	1.083	26.5987	1.93526		24.9237	4.208	24.9237	-0.647	24.9237
24.9611	1.226	24.9589	0.756	24.9611	0.632	24.9589	1.38877		29.2966	0.69	28.8492	-0.834	26.6585	3.419	28.8492	0.21562		26.6398	3.346	26.6398	0.204	26.6585	3.419	26.6398	3.81584		26.6304	5.724	26.6312	0.523	26.6585	3.419	26.6312	4.22491		26.6332	1.636	26.6386	0.69	26.6369	0.925	26.6386	1.60889		24.9611	4.084	24.9611	-0.655	24.9611
24.9985	1.24	24.9963	0.8	24.9985	0.618	24.9963	1.41883		29.3405	0.693	28.8924	-0.826	26.6984	3.048	28.8924	0.22311		26.6798	2.961	26.6798	0.187	26.6984	3.048	26.6798	3.40807		26.6704	5.085	26.6711	0.539	26.6984	3.048	26.6711	3.8409		26.6732	1.389	26.6786	0.549	26.6769	0.782	26.6786	1.32591		24.9985	3.927	24.9985	-0.659	24.9985
25.0359	1.266	25.0337	0.846	25.0359	0.613	25.0337	1.4593		29.3844	0.69	28.9357	-0.828	26.7384	2.723	28.9357	0.22491		26.7197	2.616	26.7197	0.167	26.7384	2.723	26.7197	3.04184		26.7103	4.522	26.711	0.557	26.7384	2.723	26.711	3.50275		26.7131	1.182	26.7185	0.429	26.7168	0.663	26.7185	1.08793		25.0359	3.745	25.0359	-0.672	25.0359
25.0734	1.296	25.0711	0.897	25.0734	0.61	25.0711	1.50718		29.4283	0.692	28.9789	-0.836	26.7784	2.435	28.9789	0.225		26.7597	2.315	26.7597	0.155	26.7784	2.435	26.7597	2.72476		26.7502	4.009	26.7509	0.569	26.7784	2.435	26.7509	3.20169		26.753	1.001	26.7585	0.329	26.7568	0.568	26.7585	0.89322		25.0734	3.553	25.0734	-0.683	25.0734
25.1108	1.345	25.1086	0.964	25.1108	0.607	25.1086	1.57118		29.4722	0.697			26.8183	2.191	--	--		26.7996	2.043	26.7996	0.144	26.8183	2.191	26.7996	2.44934		26.7902	3.571	26.7908	0.578	26.8183	2.191	26.7908	2.93674		26.793	0.855	26.7984	0.242	26.7967	0.48	26.7984	0.71908		25.1108	3.338	25.1108	-0.7	25.1108
25.1482	1.414	25.146	1.044	25.1482	0.606	25.146	1.65006		29.5162	0.706			26.8583	1.983	--	--		26.8395	1.815	26.8395	0.123	26.8583	1.983	26.8395	2.20361		26.8301	3.173	26.8308	0.592	26.8583	1.983	26.8308	2.7182		26.8329	0.732	26.8383	0.17	26.8366	0.412	26.8383	0.57959		25.1482	3.127	25.1482	-0.72	25.1482
25.1856	1.511	25.1834	1.148	25.1856	0.608	25.1834	1.75588		29.5601	0.709			26.8983	1.796	--	--		26.8795	1.624	26.8795	0.108	26.8983	1.796	26.8795	1.99189		26.87	2.828	26.8707	0.607	26.8983	1.796	26.8707	2.53194		26.8728	0.634	26.8783	0.112	26.8766	0.356	26.8783	0.46593		25.1856	2.906	25.1856	-0.746	25.1856
25.223	1.633	25.2208	1.279	25.223	0.614	25.2208	1.89264		29.604	0.713			26.9382	1.651	--	--		26.9194	1.461	26.9194	0.097	26.9382	1.651	26.9194	1.81625		26.9099	2.525	26.9106	0.618	26.9382	1.651	26.9106	2.36912		26.9127	0.549	26.9182	0.065	26.9165	0.308	26.9182	0.3714		25.223	2.671	25.223	-0.784	25.223
25.2605	1.794	25.2582	1.431	25.2605	0.626	25.2582	2.05628		29.6479	0.718			26.9782	1.529	--	--		26.9594	1.32	26.9594	0.09	26.9782	1.529	26.9594	1.67651		26.9499	2.276	26.9506	0.63	26.9782	1.529	26.9506	2.24337		26.9527	0.476	26.9582	0.029	26.9564	0.271	26.9582	0.29879		25.2605	2.446	25.2605	-0.829	25.2605
25.2979	1.987	25.2956	1.619	25.2979	0.642	25.2956	2.26004		29.6919	0.724			27.0182	1.434	--	--		26.9993	1.208	26.9993	0.083	27.0182	1.434	26.9993	1.56185		26.9898	2.06	26.9905	0.645	27.0182	1.434	26.9905	2.14479		26.9926	0.424	26.9981	0.004	26.9964	0.243	26.9981	0.24574		25.2979	2.216	25.2979	-0.884	25.2979
25.3353	2.233	25.3331	1.837	25.3353	0.662	25.3331	2.4978		29.7358	0.727			27.0581	1.352	--	--		27.0392	1.119	27.0392	0.077	27.0581	1.352	27.0392	1.46777		27.0297	1.865	27.0304	0.657	27.0581	1.352	27.0304	2.06587		27.0325	0.385	27.038	-0.021	27.0363	0.214	27.038	0.19213		25.3353	1.995	25.3353	-0.95	25.3353
25.3727	2.523	25.3705	2.103	25.3727	0.69	25.3705	2.79132		29.7797	0.733			27.0981	1.276	--	--		27.0792	1.045	27.0792	0.064	27.0981	1.276	27.0792	1.37599		27.0696	1.698	27.0703	0.667	27.0981	1.276	27.0703	1.99579		27.0725	0.352	27.078	-0.038	27.0762	0.194	27.078	0.15544		25.3727	1.782	25.3727	-1.024	25.3727
25.4102	2.841	25.4079	2.41	25.4102	0.725	25.4079	3.1329		29.8236	0.731			27.1381	1.215	--	--		27.1191	0.974	27.1191	0.053	27.1381	1.215	27.1191	1.29693		27.1096	1.553	27.1103	0.679	27.1381	1.215	27.1103	1.93643		27.1124	0.324	27.1179	-0.046	27.1162	0.181	27.1179	0.13465		25.4102	1.564	25.4102	-1.113	25.4102
25.4476	3.224	25.4453	2.737	25.4476	0.761	25.4453	3.49584		29.8676	0.731			27.178	1.169	--	--		27.1591	0.92	27.1591	0.05	27.178	1.169	27.1591	1.24084		27.1495	1.437	27.1502	0.697	27.178	1.169	27.1502	1.89805		27.1523	0.3	27.1578	-0.056	27.1561	0.173	27.1578	0.11643		25.4476	1.356	25.4476	-1.215	25.4476
25.485	3.645	25.4827	3.117	25.485	0.803	25.4827	3.91747		29.9115	0.732			27.218	1.132	--	--		27.199	0.879	27.199	0.05	27.218	1.132	27.199	1.1996		27.1894	1.337	27.1901	0.714	27.218	1.132	27.1901	1.87181		27.1923	0.281	27.1978	-0.064	27.196	0.16	27.1978	0.09552		25.485	1.143	25.485	-1.327	25.485
25.5224	4.11	25.5202	3.522	25.5224	0.844	25.5202	4.36353		29.9554	0.735			27.258	1.104	--	--		27.2389	0.846	27.2389	0.053	27.258	1.104	27.2389	1.17034		27.2293	1.252	27.23	0.724	27.258	1.104	27.23	1.84756		27.2322	0.27	27.2377	-0.075	27.236	0.149	27.2377	0.07409		25.5224	0.938	25.5224	-1.453	25.5224
25.5598	4.618	25.5576	3.971	25.5598	0.885	25.5576	4.85353		29.9993	0.739			27.2979	1.082	--	--		27.2789	0.814	27.2789	0.051	27.2979	1.082	27.2789	1.14349		27.2693	1.182	27.27	0.734	27.2979	1.082	27.27	1.83139		27.2721	0.262	27.2777	-0.083	27.2759	0.151	27.2777	0.06774		25.5598	0.743	25.5598	-1.584	25.5598
25.5973	5.13	25.595	4.44	25.5973	0.929	25.595	5.36634		30.0433	0.739			27.3379	1.063	--	--		27.3188	0.797	27.3188	0.046	27.3379	1.063	27.3188	1.11808		27.3092	1.127	27.3099	0.746	27.3379	1.063	27.3099	1.82231		27.312	0.256	27.3176	-0.09	27.3159	0.145	27.3176	0.05456		25.5973	0.539	25.5973	-1.726	25.5973
25.6347	5.693	25.6324	4.889	25.6347	0.972	25.6324	5.8584		30.0872	0.741			27.3779	1.048	--	--		27.3588	0.781	27.3588	0.043	27.3779	1.048	27.3588	1.09818		27.3491	1.08	27.3498	0.756	27.3779	1.048	27.3498	1.81453		27.352	0.249	27.3575	-0.093	27.3558	0.135	27.3575	0.04169		25.6347	0.346	25.6347	-1.869	25.6347
25.6721	6.263	25.6699	5.365	25.6721	1.016	25.6699	6.37833		30.1311	0.744			27.4178	1.036	--	--		27.3987	0.769	27.3987	0.041	27.4178	1.036	27.3987	1.08275		27.389	1.038	27.3897	0.77	27.4178	1.036	27.3897	1.81443		27.3919	0.243	27.3975	-0.088	27.3957	0.128	27.3975	0.04		25.6721	0.159	25.6721	-2.02	25.6721
25.7095	6.818	25.7073	5.826	25.7095	1.054	25.7073	6.87769		30.175	0.748			27.4578	1.03	--	--		27.4386	0.76	27.4386	0.05	27.4578	1.03	27.4386	1.08288		27.429	1.003	27.4297	0.784	27.4578	1.03	27.4297	1.81822		27.4318	0.237	27.4374	-0.087	27.4356	0.128	27.4374	0.04074		25.7095	-0.027	25.7095	-2.168	25.7095
25.747	7.367	25.7447	6.277	25.747	1.087	25.7447	7.36199		30.2189	0.75			27.4978	1.027	--	--		27.4786	0.75	27.4786	0.051	27.4978	1.027	27.4786	1.07944		27.4689	0.979	27.4696	0.796	27.4978	1.027	27.4696	1.82511		27.4718	0.234	27.4774	-0.092	27.4756	0.122	27.4774	0.02978		25.747	-0.202	25.747	-2.312	25.747
25.7844	7.862	25.7821	6.702	25.7844	1.113	25.7821	7.81342		30.2629	0.754			27.5377	1.024	--	--		27.5185	0.749	27.5185	0.045	27.5377	1.024	27.5185	1.07044		27.5088	0.956	27.5095	0.811	27.5377	1.024	27.5095	1.83712		27.5117	0.229	27.5173	-0.093	27.5155	0.117	27.5173	0.024		25.7844	-0.363	25.7844	-2.451	25.7844
25.8218	8.349	25.8195	7.056	25.8218	1.134	25.8195	8.18872		30.3068	0.758			27.5777	1.014	--	--		27.5585	0.749	27.5585	0.044	27.5777	1.014	27.5585	1.06282		27.5487	0.935	27.5495	0.826	27.5777	1.014	27.5495	1.84707		27.5516	0.229	27.5572	-0.092	27.5555	0.117	27.5572	0.025		25.8218	-0.508	25.8218	-2.573	25.8218
25.8592	8.778	25.8569	7.384	25.8592	1.149	25.8569	8.53208		30.3507	0.756			27.6177	1.015	--	--		27.5984	0.75	27.5984	0.044	27.6177	1.015	27.5984	1.05852		27.5887	0.918	27.5894	0.838	27.6177	1.015	27.5894	1.85229		27.5916	0.224	27.5972	-0.092	27.5954	0.117	27.5972	0.02487		25.8592	-0.637	25.8592	-2.685	25.8592
25.8967	9.126	25.8944	7.642	25.8967	1.16	25.8944	8.80133		30.3946	0.755			27.6577	1.018	--	--		27.6383	0.753	27.6383	0.045	27.6577	1.018	27.6383	1.06155		27.6286	0.907	27.6293	0.851	27.6577	1.018	27.6293	1.86687		27.6315	0.218	27.6371	-0.093	27.6353	0.114	27.6371	0.02096		25.8967	-0.751	25.8967	-2.775	25.8967
25.9341	9.402	25.9318	7.824	25.9341	1.16	25.9318	8.984		30.4386	0.752			27.6976	1.02	--	--		27.6783	0.753	27.6783	0.041	27.6976	1.02	27.6783	1.06003		27.6685	0.903	27.6692	0.866	27.6976	1.02	27.6692	1.88458		27.6714	0.215	27.677	-0.098	27.6753	0.113	27.677	0.01478		25.9341	-0.848	25.9341	-2.839	25.9341
25.9715	9.591	25.9692	7.94	25.9715	1.158	25.9692	9.09812		30.4825	0.751			27.7376	1.017	--	--		27.7182	0.757	27.7182	0.043	27.7376	1.017	27.7182	1.06145		27.7084	0.897	27.7092	0.878	27.7376	1.017	27.7092	1.89713		27.7113	0.211	27.717	-0.098	27.7152	0.108	27.717	0.00964		25.9715	-0.927	25.9715	-2.884	25.9715
26.0089	9.703	26.0066	7.97	26.0089	1.148	26.0066	9.11861		30.5264	0.753			27.7776	1.017	--	--		27.7582	0.763	27.7582	0.049	27.7776	1.017	27.7582	1.066		27.7484	0.886	27.7491	0.895	27.7776	1.017	27.7491	1.912		27.7513	0.207	27.7569	-0.102	27.7551	0.1	27.7569	-0.00213		26.0089	-0.983	26.0089	-2.906	26.0089
26.0463	9.71	26.044	7.935	26.0463	1.13	26.044	9.06611		30.5703	0.758			27.8175	1.014	--	--		27.7981	0.775	27.7981	0.054	27.8175	1.014	27.7981	1.06946		27.7883	0.881	27.789	0.915	27.8175	1.014	27.789	1.93114		27.7912	0.204	27.7968	-0.105	27.7951	0.097	27.7968	-0.008		26.0463	-1.008	26.0463	-2.903	26.0463
26.0838	9.632	26.0815	7.816	26.0838	1.107	26.0815	8.92442		30.6142	0.758			27.8575	1.009	--	--		27.838	0.782	27.838	0.055	27.8575	1.009	27.838	1.06643		27.8282	0.877	27.8289	0.929	27.8575	1.009	27.8289	1.94157		27.8311	0.197	27.8368	-0.104	27.835	0.097	27.8368	-0.007		26.0838	-1.017	26.0838	-2.873	26.0838
26.1212	9.467	26.1189	7.628	26.1212	1.084	26.1189	8.71342		30.6582	0.757			27.8975	1.013	--	--		27.878	0.788	27.878	0.06	27.8975	1.013	27.878	1.07105		27.8681	0.874	27.8689	0.941	27.8975	1.013	27.8689	1.95114		27.8711	0.192	27.8767	-0.107	27.8749	0.097	27.8767	-0.01013		26.1212	-1.006	26.1212	-2.822	26.1212
26.1586	9.217	26.1563	7.371	26.1586	1.054	26.1563	8.42685		30.7021	0.754			27.9374	1.017	--	--		27.9179	0.788	27.9179	0.058	27.9374	1.017	27.9179	1.07305		27.9081	0.873	27.9088	0.95	27.9374	1.017	27.9088	1.96414		27.911	0.188	27.9167	-0.106	27.9149	0.094	27.9167	-0.01196		26.1586	-0.975	26.1586	-2.75	26.1586
26.196	8.908	26.1937	7.061	26.196	1.023	26.1937	8.08592		30.746	0.757			27.9774	1.018	--	--		27.9579	0.795	27.9579	0.061	27.9774	1.018	27.9579	1.07851		27.948	0.871	27.9487	0.965	27.9774	1.018	27.9487	1.98228		27.9509	0.188	27.9566	-0.105	27.9548	0.095	27.9566	-0.00987		26.196	-0.932	26.196	-2.657	26.196
26.2335	8.524	26.2311	6.698	26.2335	0.993	26.2311	7.69286		30.7899	0.754			28.0174	1.014	--	--		27.9978	0.798	27.9978	0.062	28.0174	1.014	27.9978	1.07796		27.9879	0.874	27.9887	0.984	28.0174	1.014	27.9887	2.00087		27.9908	0.187	27.9965	-0.1	27.9947	0.098	27.9965	-0.00227		26.2335	-0.874	26.2335	-2.548	26.2335
26.2709	8.099	26.2686	6.287	26.2709	0.958	26.2686	7.24717		30.8339	0.748			28.0573	1.018	--	--		28.0377	0.801	28.0377	0.062	28.0573	1.018	28.0377	1.07804		28.0279	0.878	28.0286	1.005	28.0573	1.018	28.0286	2.02012		28.0308	0.183	28.0365	-0.1	28.0347	0.092	28.0365	-0.00827		26.2709	-0.803	26.2709	-2.42	26.2709
26.3083	7.631	26.306	5.862	26.3083	0.925	26.306	6.78905		30.8778	0.743			28.0973	1.018	--	--		28.0777	0.804	28.0777	0.067	28.0973	1.018	28.0777	1.085		28.0678	0.88	28.0685	1.02	28.0973	1.018	28.0685	2.038		28.0707	0.18	28.0764	-0.106	28.0746	0.086	28.0764	-0.02005		26.3083	-0.723	26.3083	-2.288	26.3083
26.3457	7.122	26.3434	5.408	26.3457	0.892	26.3434	6.30205		30.9217	0.739			28.1373	1.019	--	--		28.1176	0.813	28.1176	0.072	28.1373	1.019	28.1176	1.09051		28.1077	0.874	28.1084	1.035	28.1373	1.019	28.1084	2.05328		28.1106	0.181	28.1164	-0.104	28.1146	0.085	28.1164	-0.01909		26.3457	-0.639	26.3457	-2.151	26.3457
26.3832	6.613	26.3808	4.948	26.3832	0.859	26.3808	5.80906		30.9656	0.728			28.1772	1.016	--	--		28.1576	0.82	28.1576	0.076	28.1772	1.016	28.1576	1.09348		28.1476	0.874	28.1484	1.047	28.1772	1.016	28.1484	2.06517		28.1506	0.184	28.1563	-0.107	28.1545	0.083	28.1563	-0.02418		26.3832	-0.552	26.3832	-2.01	26.3832
26.4206	6.083	26.4182	4.496	26.4206	0.833	26.4182	5.33062		31.0096	0.713			28.2172	1.019	--	--		28.1975	0.828	28.1975	0.078	28.2172	1.019	28.1975	1.09552		28.1876	0.874	28.1883	1.063	28.2172	1.019	28.1883	2.07983		28.1905	0.181	28.1962	-0.111	28.1944	0.079	28.1962	-0.03191		26.4206	-0.464	26.4206	-1.872	26.4206
26.458	5.57	26.4557	4.038	26.458	0.809	26.4557	4.8485		31.0535	0.698			28.2572	1.027	--	--		28.2374	0.837	28.2374	0.085	28.2572	1.027	28.2374	1.10805		28.2275	0.873	28.2282	1.077	28.2572	1.027	28.2282	2.09821		28.2304	0.175	28.2362	-0.108	28.2344	0.081	28.2362	-0.027		26.458	-0.384	26.458	-1.731	26.458
26.4954	5.075	26.4931	3.615	26.4954	0.79	26.4931	4.40619		31.0974	0.683			28.2971	1.028	--	--		28.2774	0.842	28.2774	0.09	28.2971	1.028	28.2774	1.11751		28.2674	0.873	28.2681	1.088	28.2971	1.028	28.2681	2.11527		28.2704	0.174	28.2761	-0.106	28.2743	0.081	28.2761	-0.02518		26.4954	-0.306	26.4954	-1.604	26.4954
26.5328	4.585	26.5305	3.232	26.5328	0.769	26.5305	4.00232		31.1413	0.672			28.3371	1.026	--	--		28.3173	0.851	28.3173	0.092	28.3371	1.026	28.3173	1.11899		28.3073	0.876	28.3081	1.099	28.3371	1.026	28.3081	2.12645		28.3103	0.176	28.3161	-0.11	28.3142	0.077	28.3161	-0.03318		26.5328	-0.241	26.5328	-1.475	26.5328
26.5703	4.141	26.5679	2.861	26.5703	0.744	26.5679	3.60657		31.1852	0.656			28.3771	1.026	--	--		28.3573	0.858	28.3573	0.093	28.3771	1.026	28.3573	1.119		28.3472	0.876	28.348	1.108	28.3771	1.026	28.348	2.134		28.3502	0.174	28.356	-0.113	28.3542	0.073	28.356	-0.04		26.5703	-0.188	26.5703	-1.358	26.5703
26.6077	3.721	26.6053	2.518	26.6077	0.722	26.6053	3.24138		31.2292	0.637			28.417	1.029	--	--		28.3972	0.865	28.3972	0.097	28.417	1.029	28.3972	1.12451		28.3872	0.88	28.3879	1.123	28.417	1.029	28.3879	2.14981		28.3901	0.17	28.3959	-0.112	28.3941	0.073	28.3959	-0.03914		26.6077	-0.142	26.6077	-1.257	26.6077
26.6451	3.353	26.6428	2.194	26.6451	0.7	26.6428	2.89538		31.2731	0.613			28.457	1.027	--	--		28.4371	0.872	28.4371	0.104	28.457	1.027	28.4371	1.13199		28.4271	0.883	28.4278	1.143	28.457	1.027	28.4278	2.17146		28.4301	0.162	28.4359	-0.111	28.434	0.07	28.4359	-0.041		26.6451	-0.109	26.6451	-1.162	26.6451
26.6825	3.013	26.6802	1.885	26.6825	0.683	26.6802	2.56907		31.317	0.596			28.497	1.031	--	--		28.4771	0.879	28.4771	0.111	28.497	1.031	28.4771	1.14001		28.467	0.884	28.4678	1.155	28.497	1.031	28.4678	2.18308		28.47	0.16	28.4758	-0.117	28.474	0.07	28.4758	-0.04695		26.6825	-0.089	26.6825	-1.083	26.6825
26.72	2.707	26.7176	1.628	26.72	0.67	26.7176	2.29882		31.3609	0.575			28.5369	1.033	--	--		28.517	0.881	28.517	0.117	28.5369	1.033	28.517	1.149		28.507	0.885	28.5077	1.165	28.5369	1.033	28.5077	2.19654		28.5099	0.16	28.5157	-0.117	28.5139	0.071	28.5157	-0.04595		26.72	-0.08	26.72	-1.01	26.72
26.7574	2.445	26.755	1.401	26.7574	0.654	26.755	2.05601		31.4049	0.554			28.5769	1.038	--	--		28.557	0.888	28.557	0.119	28.5769	1.038	28.557	1.1545		28.5469	0.886	28.5476	1.179	28.5769	1.038	28.5476	2.21334		28.5499	0.157	28.5557	-0.117	28.5539	0.072	28.5557	-0.04505		26.7574	-0.078	26.7574	-0.945	26.7574
26.7948	2.209	26.7924	1.207	26.7948	0.642	26.7924	1.84976		31.4488	0.536			28.6169	1.039	--	--		28.5969	0.895	28.5969	0.124	28.6169	1.039	28.5969	1.1625		28.5868	0.891	28.5876	1.193	28.6169	1.039	28.5876	2.23127		28.5898	0.153	28.5956	-0.118	28.5938	0.071	28.5956	-0.04709		26.7948	-0.085	26.7948	-0.896	26.7948
26.8322	2	26.8299	1.031	26.8322	0.629	26.8299	1.66082		31.4927	0.51			28.6568	1.04	--	--		28.6368	0.899	28.6368	0.134	28.6568	1.04	28.6368	1.1735		28.6267	0.891	28.6275	1.202	28.6568	1.04	28.6275	2.24127		28.6297	0.153	28.6355	-0.117	28.6337	0.069	28.6355	-0.04805		26.8322	-0.096	26.8322	-0.851	26.8322
26.8697	1.825	26.8673	0.879	26.8697	0.613	26.8673	1.49301		31.5366	0.489			28.6968	1.044	--	--		28.6768	0.906	28.6768	0.14	28.6968	1.044	28.6768	1.18199		28.6667	0.89	28.6674	1.218	28.6968	1.044	28.6674	2.25906		28.6697	0.154	28.6755	-0.119	28.6736	0.068	28.6755	-0.05109		26.8697	-0.113	26.8697	-0.82	26.8697
26.9071	1.671	26.9047	0.753	26.9071	0.598	26.9047	1.35195		31.5805	0.464			28.7368	1.044	--	--		28.7167	0.905	28.7167	0.146	28.7368	1.044	28.7167	1.19		28.7066	0.891	28.7073	1.232	28.7368	1.044	28.7073	2.276		28.7096	0.15	28.7154	-0.122	28.7136	0.066	28.7154	-0.05605		26.9071	-0.131	26.9071	-0.788	26.9071
26.9445	1.543	26.9421	0.638	26.9445	0.585	26.9421	1.22383		31.6245	0.443			28.7767	1.042	--	--		28.7567	0.911	28.7567	0.148	28.7767	1.042	28.7567	1.19101		28.7465	0.892	28.7473	1.24	28.7767	1.042	28.7473	2.28348		28.7495	0.146	28.7554	-0.123	28.7535	0.065	28.7554	-0.05805		26.9445	-0.154	26.9445	-0.763	26.9445
26.9819	1.435	26.9795	0.544	26.9819	0.568	26.9795	1.11308		31.6684	0.422			28.8167	1.048	--	--		28.7966	0.918	28.7966	0.15	28.8167	1.048	28.7966	1.19498		28.7864	0.894	28.7872	1.257	28.8167	1.048	28.7872	2.30057		28.7894	0.143	28.7953	-0.122	28.7935	0.064	28.7953	-0.05805		26.9819	-0.176	26.9819	-0.745	26.9819
27.0193	1.338	27.017	0.464	27.0193	0.553	27.017	1.01796		31.7123	0.398			28.8567	1.05	--	--		28.8365	0.926	28.8365	0.158	28.8567	1.05	28.8365	1.20699		28.8264	0.893	28.8271	1.266	28.8567	1.05	28.8271	2.31452		28.8294	0.14	28.8352	-0.124	28.8334	0.063	28.8352	-0.06132		27.0193	-0.2	27.0193	-0.729	27.0193
27.0568	1.255	27.0544	0.396	27.0568	0.538	27.0544	0.93496		31.7562	0.383			28.8967	1.049	--	--		28.8765	0.929	28.8765	0.17	28.8967	1.049	28.8765	1.2195		28.8663	0.891	28.867	1.272	28.8967	1.049	28.867	2.32174		28.8693	0.141	28.8752	-0.12	28.8733	0.056	28.8752	-0.06432		27.0568	-0.222	27.0568	-0.72	27.0568
27.0942	1.182	27.0918	0.341	27.0942	0.525	27.0918	0.86683		31.8002	0.364			28.9366	1.053	--	--		28.9164	0.929	28.9164	0.177	28.9366	1.053	28.9164	1.22798		28.9062	0.891	28.907	1.285	28.9366	1.053	28.907	2.33503		28.9092	0.142	28.9151	-0.123	28.9133	0.049	28.9151	-0.07405		27.0942	-0.24	27.0942	-0.71	27.0942
27.1316	1.123	27.1292	0.293	27.1316	0.514	27.1292	0.8077		31.8441	0.347			28.9766	1.061	--	--		28.9564	0.929	28.9564	0.174	28.9766	1.061	28.9564	1.23095		28.9461	0.888	28.9469	1.294	28.9766	1.061	28.9469	2.34906		28.9492	0.143	28.9551	-0.126	28.9532	0.048	28.9551	-0.07791		27.1316	-0.254	27.1316	-0.704	27.1316
27.169	1.067	27.1666	0.258	27.169	0.503	27.1666	0.76171		31.888	0.332			29.0165	1.061	--	--		28.9963	0.93	28.9963	0.175	29.0165	1.061	28.9963	1.236		28.9861	0.888	28.9868	1.303	29.0165	1.061	28.9868	2.364		28.9891	0.136	28.995	-0.128	28.9931	0.05	28.995	-0.07795		27.169	-0.27	27.169	-0.694	27.169
27.2065	1.02	27.204	0.225	27.2065	0.491	27.204	0.71677		31.9319	0.315			29.0565	1.067	--	--		29.0362	0.931	29.0362	0.182	29.0565	1.067	29.0362	1.24595		29.026	0.889	29.0267	1.311	29.0565	1.067	29.0267	2.37353		29.029	0.134	29.0349	-0.128	29.0331	0.051	29.0349	-0.07691		27.2065	-0.277	27.2065	-0.689	27.2065
27.2439	0.978	27.2415	0.2	27.2439	0.481	27.2415	0.68164		31.9759	0.294			29.0965	1.071	--	--		29.0762	0.941	29.0762	0.188	29.0965	1.071	29.0762	1.25697		29.0659	0.891	29.0667	1.321	29.0965	1.071	29.0667	2.38902		29.069	0.134	29.0749	-0.126	29.073	0.053	29.0749	-0.07281		27.2439	-0.287	27.2439	-0.689	27.2439
27.2813	0.937	27.2789	0.176	27.2813	0.475	27.2789	0.65139		32.0198	0.276			29.1365	1.079	--	--		29.1161	0.945	29.1161	0.199	29.1365	1.079	29.1161	1.27393		29.1058	0.893	29.1066	1.326	29.1365	1.079	29.1066	2.39903		29.1089	0.132	29.1148	-0.122	29.1129	0.057	29.1148	-0.06509		27.2813	-0.295	27.2813	-0.687	27.2813
27.3187	0.908	27.3163	0.15	27.3187	0.467	27.3163	0.61752		32.0637	0.259			29.1764	1.085	--	--		29.1561	0.945	29.1561	0.203	29.1764	1.085	29.1561	1.28494		29.1458	0.897	29.1465	1.334	29.1764	1.085	29.1465	2.41451		29.1488	0.128	29.1547	-0.126	29.1529	0.055	29.1547	-0.07133		27.3187	-0.301	27.3187	-0.689	27.3187
27.3561	0.875	27.3537	0.133	27.3561	0.461	27.3537	0.59439		32.1076	0.248			29.2164	1.09	--	--		29.196	0.943	29.196	0.2	29.2164	1.09	29.196	1.28745		29.1857	0.9	29.1865	1.344	29.2164	1.09	29.1865	2.43026		29.1887	0.126	29.1947	-0.131	29.1928	0.048	29.1947	-0.08291		27.3561	-0.305	27.3561	-0.689	27.3561
27.3936	0.846	27.3911	0.117	27.3936	0.453	27.3911	0.57052		32.1516	0.238			29.2564	1.099	--	--		29.2359	0.943	29.2359	0.202	29.2564	1.099	29.2359	1.2964		29.2256	0.894	29.2264	1.352	29.2564	1.099	29.2264	2.44425		29.2287	0.127	29.2346	-0.134	29.2327	0.05	29.2346	-0.084		27.3936	-0.302	27.3936	-0.684	27.3936
27.431	0.817	27.4286	0.108	27.431	0.445	27.4286	0.55352		32.1955	0.227			29.2963	1.105	--	--		29.2759	0.952	29.2759	0.207	29.2963	1.105	29.2759	1.30893		29.2655	0.893	29.2663	1.357	29.2963	1.105	29.2663	2.45749		29.2686	0.127	29.2746	-0.131	29.2727	0.05	29.2746	-0.08119		27.431	-0.296	27.431	-0.686	27.431
27.4684	0.787	27.466	0.101	27.4684	0.437	27.466	0.53852		32.2394	0.222			29.3363	1.11	--	--		29.3158	0.951	29.3158	0.212	29.3363	1.11	29.3158	1.31944		29.3055	0.893	29.3062	1.365	29.3363	1.11	29.3062	2.47124		29.3085	0.125	29.3145	-0.127	29.3126	0.046	29.3145	-0.08128		27.4684	-0.29	27.4684	-0.684	27.4684
27.5058	0.764	27.5034	0.093	27.5058	0.432	27.5034	0.52532		32.2833	0.213			29.3763	1.121	--	--		29.3558	0.952	29.3558	0.215	29.3763	1.121	29.3558	1.33035		29.3454	0.888	29.3462	1.375	29.3763	1.121	29.3462	2.48772		29.3485	0.118	29.3544	-0.12	29.3526	0.04	29.3544	-0.08014		27.5058	-0.282	27.5058	-0.681	27.5058
27.5433	0.743	27.5408	0.083	27.5433	0.426	27.5408	0.50939		32.3272	0.199			29.4162	1.13	--	--		29.3957	0.955	29.3957	0.219	29.4162	1.13	29.3957	1.34437		29.3853	0.884	29.3861	1.384	29.4162	1.13	29.3861	2.50721		29.3884	0.117	29.3944	-0.12	29.3925	0.037	29.3944	-0.08276		27.5433	-0.275	27.5433	-0.679	27.5433
27.5807	0.719	27.5783	0.076	27.5807	0.421	27.5783	0.49733		32.3712	0.182			29.4562	1.141	--	--		29.4356	0.956	29.4356	0.223	29.4562	1.141	29.4356	1.35834		29.4252	0.877	29.426	1.39	29.4562	1.141	29.426	2.52269		29.4283	0.117	29.4343	-0.124	29.4324	0.042	29.4343	-0.08191		27.5807	-0.265	27.5807	-0.677	27.5807
27.6181	0.696	27.6157	0.069	27.6181	0.42	27.6157	0.48907		32.4151	0.171			29.4962	1.156	--	--		29.4756	0.964	29.4756	0.228	29.4962	1.156	29.4756	1.37627		29.4652	0.879	29.4659	1.399	29.4962	1.156	29.4659	2.54366		29.4683	0.118	29.4743	-0.125	29.4724	0.044	29.4743	-0.08128		27.6181	-0.25	27.6181	-0.67	27.6181
27.6555	0.677	27.6531	0.068	27.6555	0.419	27.6531	0.48707		32.459	0.16			29.5361	1.175	--	--		29.5155	0.969	29.5155	0.236	29.5361	1.175	29.5155	1.40119		29.5051	0.875	29.5059	1.396	29.5361	1.175	29.5059	2.55661		29.5082	0.12	29.5142	-0.125	29.5123	0.038	29.5142	-0.08676		27.6555	-0.233	27.6555	-0.666	27.6555
27.6929	0.66	27.6905	0.066	27.6929	0.418	27.6905	0.48407		32.5029	0.154			29.5761	1.192	--	--		29.5555	0.973	29.5555	0.238	29.5761	1.192	29.5555	1.42121		29.545	0.875	29.5458	1.396	29.5761	1.192	29.5458	2.57511		29.5481	0.122	29.5541	-0.128	29.5522	0.043	29.5541	-0.08472		27.6929	-0.215	27.6929	-0.656	27.6929
27.7304	0.649	27.7279	0.067	27.7304	0.416	27.7279	0.48313		32.5468	0.154			29.6161	1.207	--	--		29.5954	0.975	29.5954	0.239	29.6161	1.207	29.5954	1.43824		29.5849	0.875	29.5857	1.402	29.6161	1.207	29.5857	2.59761		29.588	0.12	29.5941	-0.126	29.5922	0.049	29.5941	-0.07738		27.7304	-0.201	27.7304	-0.654	27.7304
27.7678	0.636	27.7653	0.07	27.7678	0.411	27.7653	0.48133		32.5908	0.149			29.656	1.228	--	--		29.6353	0.975	29.6353	0.239	29.656	1.228	29.6353	1.45612		29.6249	0.875	29.6257	1.405	29.656	1.228	29.6257	2.61704		29.628	0.119	29.634	-0.123	29.6321	0.041	29.634	-0.08248		27.7678	-0.182	27.7678	-0.649	27.7678
27.8052	0.623	27.8028	0.068	27.8052	0.407	27.8028	0.47526		32.6347	0.142			29.696	1.249	--	--		29.6753	0.975	29.6753	0.236	29.696	1.249	29.6753	1.4741		29.6648	0.873	29.6656	1.41	29.696	1.249	29.6656	2.64301		29.6679	0.116	29.6739	-0.126	29.672	0.031	29.6739	-0.09514		27.8052	-0.161	27.8052	-0.649	27.8052
27.8426	0.61	27.8402	0.069	27.8426	0.407	27.8402	0.476		32.6786	0.138			29.736	1.269	--	--		29.7152	0.98	29.7152	0.239	29.736	1.269	29.7152	1.49761		29.7047	0.87			29.736	1.269	--	--		29.7078	0.11	29.7139	-0.13	29.712	0.028	29.7139	-0.10214		27.8426	-0.141	27.8426	-0.647	27.8426
27.8801	0.597	27.8776	0.065	27.8801	0.403	27.8776	0.46826		32.7225	0.131			29.7759	1.29	--	--		29.7551	0.984	29.7551	0.247	29.7759	1.29	29.7551	1.52607		29.7447	0.872			29.7759	1.29	--	--		29.7478	0.109	29.7538	-0.129	29.7519	0.025	29.7538	-0.10424		27.8801	-0.119	27.8801	-0.643	27.8801
27.9175	0.589	27.915	0.065	27.9175	0.401	27.915	0.46613		32.7665	0.122			29.8159	1.313	--	--		29.7951	0.987	29.7951	0.244	29.8159	1.313	29.7951	1.54502		29.7846	0.873			29.8159	1.313	--	--		29.7877	0.107	29.7937	-0.128	29.7919	0.02	29.7937	-0.10824		27.9175	-0.1	27.9175	-0.639	27.9175
27.9549	0.581	27.9524	0.067	27.9549	0.4	27.9524	0.46707		32.8104	0.117			29.8559	1.333	--	--		29.835	0.989	29.835	0.246	29.8559	1.333	29.835	1.56857		29.8245	0.872			29.8559	1.333	--	--		29.8276	0.109	29.8337	-0.129	29.8318	0.015	29.8337	-0.11395		27.9549	-0.079	27.9549	-0.638	27.9549
27.9923	0.569	27.9899	0.066	27.9923	0.394	27.9899	0.4604		32.8543	0.115			29.8958	1.35	--	--		29.875	0.984	29.875	0.253	29.8958	1.35	29.875	1.59412		29.8644	0.869			29.8958	1.35	--	--		29.8676	0.109	29.8736	-0.129	29.8717	0.016	29.8736	-0.1129		27.9923	-0.055	27.9923	-0.636	27.9923
28.0298	0.563	28.0273	0.068	28.0298	0.393	28.0273	0.46107		32.8982	0.115			29.9358	1.375	--	--		29.9149	0.98	29.9149	0.256	29.9358	1.375	29.9149	1.61792		29.9044	0.871			29.9358	1.375	--	--		29.9075	0.11	29.9136	-0.129	29.9117	0.018	29.9136	-0.11105		28.0298	-0.032	28.0298	-0.635	28.0298
28.0672	0.55	28.0647	0.066	28.0672	0.388	28.0647	0.45433		32.9422	0.11			29.9758	1.408	--	--		29.9548	0.98	29.9548	0.256	29.9758	1.408	29.9548	1.64672		29.9443	0.878			29.9758	1.408	--	--		29.9474	0.113	29.9535	-0.13	29.9516	0.017	29.9535	-0.11314		28.0672	-0.009	28.0672	-0.632	28.0672
28.1046	0.539	28.1021	0.069	28.1046	0.386	28.1021	0.45513		32.9861	0.112			30.0157	1.438	--	--		29.9948	0.985	29.9948	0.257	30.0157	1.438	29.9948	1.67927		29.9842	0.876			30.0157	1.438	--	--		29.9873	0.116	29.9934	-0.126	29.9915	0.014	29.9934	-0.1119		28.1046	0.01	28.1046	-0.626	28.1046
28.142	0.531	28.1395	0.073	28.142	0.385	28.1395	0.45807		33.03	0.11			30.0557	1.463	--	--		30.0347	0.984	30.0347	0.256	30.0557	1.463	30.0347	1.70587		30.0241	0.871			30.0557	1.463	--	--		30.0273	0.118	30.0334	-0.126	30.0315	0.016	30.0334	-0.10981		28.142	0.032	28.142	-0.621	28.142
28.1794	0.518	28.177	0.073	28.1794	0.386	28.177	0.45893		33.0739	0.112			30.0957	1.485	--	--		30.0747	0.986	30.0747	0.261	30.0957	1.485	30.0747	1.73443		30.0641	0.866			30.0957	1.485	--	--		30.0672	0.114	30.0733	-0.128	30.0714	0.02	30.0733	-0.10805		28.1794	0.06	28.1794	-0.613	28.1794
28.2169	0.511	28.2144	0.078	28.2169	0.387	28.2144	0.46493		33.1178	0.112			30.1356	1.516	--	--		30.1146	0.985	30.1146	0.264	30.1356	1.516	30.1146	1.76368		30.104	0.866			30.1356	1.516	--	--		30.1071	0.111	30.1133	-0.132	30.1113	0.019	30.1133	-0.11319		28.2169	0.09	28.2169	-0.609	28.2169
28.2543	0.511	28.2518	0.08	28.2543	0.391	28.2518	0.47073		33.1618	0.112			30.1756	1.549	--	--		30.1545	0.986	30.1545	0.266	30.1756	1.549	30.1545	1.7976		30.1439	0.875			30.1756	1.549	--	--		30.1471	0.107	30.1532	-0.132	30.1513	0.015	30.1532	-0.11734		28.2543	0.125	28.2543	-0.608	28.2543
28.2917	0.507	28.2892	0.084	28.2917	0.392	28.2892	0.47593		33.2057	0.106			30.2156	1.577	--	--		30.1945	0.983	30.1945	0.27	30.2156	1.577	30.1945	1.83222		30.1838	0.875			30.2156	1.577	--	--		30.187	0.109	30.1931	-0.132	30.1912	0.008	30.1931	-0.124		28.2917	0.15	28.2917	-0.604	28.2917
28.3291	0.503	28.3266	0.086	28.3291	0.391	28.3266	0.47707		33.2496	0.107			30.2555	1.604	--	--		30.2344	0.984	30.2344	0.272	30.2555	1.604	30.2344	1.86173		30.2238	0.879			30.2555	1.604	--	--		30.2269	0.111	30.2331	-0.133	30.2311	0.008	30.2331	-0.1249		28.3291	0.174	28.3291	-0.601	28.3291
28.3666	0.497	28.3641	0.085	28.3666	0.39	28.3641	0.47507		33.2935	0.106			30.2955	1.626	--	--		30.2744	0.989	30.2744	0.274	30.2955	1.626	30.2744	1.88835		30.2637	0.871			30.2955	1.626	--	--		30.2669	0.112	30.273	-0.138	30.2711	0.01	30.273	-0.12781		28.3666	0.192	28.3666	-0.599	28.3666
28.404	0.488	28.4015	0.09	28.404	0.392	28.4015	0.48187		33.3375	0.107			30.3355	1.656	--	--		30.3143	0.99	30.3143	0.268	30.3355	1.656	30.3143	1.9081		30.3036	0.869			30.3355	1.656	--	--		30.3068	0.109	30.313	-0.142	30.311	0.014	30.313	-0.12829		28.404	0.216	28.404	-0.592	28.404
28.4414	0.481	28.4389	0.094	28.4414	0.393	28.4389	0.48693		33.3814	0.106			30.3755	1.686	--	--		30.3542	0.995	30.3542	0.268	30.3755	1.686	30.3542	1.93808		30.3435	0.863			30.3755	1.686	--	--		30.3467	0.107	30.3529	-0.144	30.3509	0.008	30.3529	-0.136		28.4414	0.242	28.4414	-0.589	28.4414
28.4788	0.475	28.4763	0.099	28.4788	0.393	28.4763	0.492		33.4253	0.1			30.4154	1.708	--	--		30.3942	0.993	30.3942	0.271	30.4154	1.708	30.3942	1.96731		30.3835	0.857			30.4154	1.708	--	--		30.3866	0.103	30.3928	-0.145	30.3909	0.008	30.3928	-0.13695		28.4788	0.273	28.4788	-0.584	28.4788
28.5162	0.47	28.5137	0.104	28.5162	0.399	28.5137	0.5026		33.4692	0.099			30.4554	1.734	--	--		30.4341	0.989	30.4341	0.269	30.4554	1.734	30.4341	1.98916		30.4234	0.848			30.4554	1.734	--	--		30.4266	0.106	30.4328	-0.145	30.4308	0.009	30.4328	-0.13634		28.5162	0.295	28.5162	-0.576	28.5162
28.5537	0.464	28.5511	0.107	28.5537	0.399	28.5511	0.506		33.5132	0.097			30.4954	1.758	--	--		30.4741	0.987	30.4741	0.259	30.4954	1.758	30.4741	2.00421		30.4633	0.838			30.4954	1.758	--	--		30.4665	0.111	30.4727	-0.141	30.4707	0.002	30.4727	-0.139		28.5537	0.318	28.5537	-0.577	28.5537
28.5911	0.462	28.5886	0.111	28.5911	0.401	28.5886	0.51187		33.5571	0.099			30.5353	1.783	--	--		30.514	0.985	30.514	0.254	30.5353	1.783	30.514	2.02366		30.5032	0.832			30.5353	1.783	--	--		30.5064	0.115	30.5126	-0.14	30.5107	0.002	30.5126	-0.13785		28.5911	0.342	28.5911	-0.573	28.5911
28.6285	0.458	28.626	0.115	28.6285	0.405	28.626	0.51973		33.601	0.096			30.5753	1.812	--	--		30.5539	0.983	30.5539	0.25	30.5753	1.812	30.5539	2.04651		30.5432	0.82			30.5753	1.812	--	--		30.5464	0.114	30.5526	-0.142	30.5506	0.005	30.5526	-0.13705		28.6285	0.367	28.6285	-0.57	28.6285
28.6659	0.458	28.6634	0.118	28.6659	0.408	28.6634	0.5258		33.6449	0.101			30.6153	1.836	--	--		30.5939	0.979	30.5939	0.24	30.6153	1.836	30.5939	2.06316		30.5831	0.809			30.6153	1.836	--	--		30.5863	0.114	30.5925	-0.147	30.5906	0.004	30.5925	-0.14315		28.6659	0.392	28.6659	-0.566	28.6659
28.7034	0.459	28.7008	0.125	28.7034	0.41	28.7008	0.53486		33.6889	0.102			30.6552	1.853	--	--		30.6338	0.969	30.6338	0.238	30.6552	1.853	30.6338	2.08189		30.623	0.794			30.6552	1.853	--	--		30.6262	0.114	30.6324	-0.15	30.6305	0.001	30.6324	-0.14925		28.7034	0.415	28.7034	-0.559	28.7034
28.7408	0.46	28.7383	0.128	28.7408	0.411	28.7383	0.53893		33.7328	0.106			30.6952	1.866	--	--		30.6738	0.96	30.6738	0.229	30.6952	1.866	30.6738	2.08803		30.6629	0.78			30.6952	1.866	--	--		30.6662	0.112	30.6724	-0.151	30.6704	-0.004	30.6724	-0.155		28.7408	0.439	28.7408	-0.553	28.7408
28.7782	0.458	28.7757	0.135	28.7782	0.409	28.7757	0.54414		33.7767	0.105			30.7352	1.882	--	--		30.7137	0.951	30.7137	0.221	30.7352	1.882	30.7137	2.09441		30.7029	0.765			30.7352	1.882	--	--		30.7061	0.11	30.7123	-0.153	30.7104	-0.004	30.7123	-0.15705		28.7782	0.465	28.7782	-0.542	28.7782
28.8156	0.453	28.8131	0.143	28.8156	0.408	28.8131	0.55107		33.8206	0.106			30.7751	1.898	--	--		30.7536	0.943	30.7536	0.205	30.7751	1.898	30.7536	2.0944		30.7428	0.748			30.7751	1.898	--	--		30.746	0.11	30.7523	-0.149	30.7503	-0.005	30.7523	-0.15395		28.8156	0.49	28.8156	-0.54	28.8156
28.8531	0.448	28.8505	0.149	28.8531	0.408	28.8505	0.557		33.8645	0.107			30.8151	1.91	--	--		30.7936	0.93	30.7936	0.194	30.8151	1.91	30.7936	2.09754		30.7827	0.731			30.8151	1.91	--	--		30.7859	0.107	30.7922	-0.147	30.7902	-0.004	30.7922	-0.151		28.8531	0.512	28.8531	-0.533	28.8531
28.8905	0.444	28.8879	0.155	28.8905	0.408	28.8879	0.563		33.9085	0.109			30.8551	1.917	--	--		30.8335	0.917	30.8335	0.191	30.8551	1.917	30.8335	2.10423		30.8226	0.715			30.8551	1.917	--	--		30.8259	0.105	30.8321	-0.145	30.8302	-0.004	30.8321	-0.14905		28.8905	0.531	28.8905	-0.531	28.8905
28.9279	0.44	28.9254	0.161	28.9279	0.414	28.9254	0.57459		33.9524	0.11			30.895	1.923	--	--		30.8735	0.905	30.8735	0.184	30.895	1.923	30.8735	2.10376		30.8626	0.698			30.895	1.923	--	--		30.8658	0.104	30.8721	-0.146	30.8701	-0.005	30.8721	-0.1512		28.9279	0.55	28.9279	-0.528	28.9279
28.9653	0.439	28.9628	0.168	28.9653	0.415	28.9628	0.58293		33.9963	0.107			30.935	1.926	--	--		30.9134	0.894	30.9134	0.171	30.935	1.926	30.9134	2.09538		30.9025	0.676			30.935	1.926	--	--		30.9057	0.106	30.912	-0.147	30.91	-0.009	30.912	-0.156		28.9653	0.573	28.9653	-0.523	28.9653
29.0027	0.441	29.0002	0.175	29.0027	0.418	29.0002	0.59279		34.0402	0.109			30.975	1.944	--	--		30.9533	0.876	30.9533	0.16	30.975	1.944	30.9533	2.09426		30.9424	0.659			30.975	1.944	--	--		30.9457	0.103	30.952	-0.151	30.95	-0.009	30.952	-0.16005		29.0027	0.594	29.0027	-0.521	29.0027
29.0402	0.441	29.0376	0.184	29.0402	0.427	29.0376	0.61038		34.0842	0.11			31.0149	1.955	--	--		30.9933	0.854	30.9933	0.154	31.0149	1.955	30.9933	2.10304		30.9824	0.642			31.0149	1.955	--	--		30.9856	0.102	30.9919	-0.156	30.9899	-0.01	30.9919	-0.1662		29.0402	0.619	29.0402	-0.514	29.0402
29.0776	0.44	29.075	0.187	29.0776	0.427	29.075	0.614		34.1281	0.111			31.0549	1.959	--	--		31.0332	0.835	31.0332	0.147	31.0549	1.959	31.0332	2.10383		31.0223	0.62			31.0549	1.959	--	--		31.0255	0.103	31.0318	-0.157	31.0298	-0.014	31.0318	-0.17105		29.0776	0.64	29.0776	-0.508	29.0776
29.115	0.441	29.1124	0.193	29.115	0.432	29.1124	0.62466		34.172	0.107			31.0949	1.968	--	--		31.0732	0.816	31.0732	0.134	31.0949	1.968	31.0732	2.09711		31.0622	0.598			31.0949	1.968	--	--		31.0655	0.105	31.0718	-0.153	31.0698	-0.015	31.0718	-0.16795		29.115	0.664	29.115	-0.501	29.115
29.1524	0.438	29.1499	0.199	29.1524	0.434	29.1499	0.63286		34.2159	0.108			31.1348	1.978	--	--		31.1131	0.801	31.1131	0.115	31.1348	1.978	31.1131	2.08756		31.1021	0.58			31.1348	1.978	--	--		31.1054	0.108	31.1117	-0.15	31.1097	-0.014	31.1117	-0.16405		29.1524	0.689	29.1524	-0.491	29.1524
29.1899	0.436	29.1873	0.206	29.1899	0.435	29.1873	0.64093		34.2599	0.105			31.1748	1.981	--	--		31.153	0.783	31.153	0.101	31.1748	1.981	31.153	2.08037		31.1421	0.564			31.1748	1.981	--	--		31.1453	0.109	31.1517	-0.147	31.1497	-0.015	31.1517	-0.1619		29.1899	0.712	29.1899	-0.485	29.1899
29.2273	0.434	29.2247	0.216	29.2273	0.435	29.2247	0.651		34.3038	0.105			31.2148	1.985	--	--		31.193	0.761	31.193	0.097	31.2148	1.985	31.193	2.07982		31.182	0.543			31.2148	1.985	--	--		31.1852	0.11	31.1916	-0.147	31.1896	-0.013	31.1916	-0.1599		29.2273	0.737	29.2273	-0.477	29.2273
29.2647	0.432	29.2621	0.226	29.2647	0.435	29.2621	0.661		34.3477	0.108			31.2547	1.985	--	--		31.2329	0.736	31.2329	0.092	31.2547	1.985	31.2329	2.077		31.2219	0.522			31.2547	1.985	--	--		31.2252	0.11	31.2315	-0.148	31.2295	-0.011	31.2315	-0.159		29.2647	0.757	29.2647	-0.477	29.2647
29.3021	0.433	29.2995	0.235	29.3021	0.438	29.2995	0.67279		34.3916	0.106			31.2947	1.983	--	--		31.2729	0.715	31.2729	0.085	31.2947	1.983	31.2729	2.06909		31.2618	0.501			31.2947	1.983	--	--		31.2651	0.107	31.2715	-0.146	31.2695	-0.011	31.2715	-0.15695		29.3021	0.778	29.3021	-0.472	29.3021
29.3396	0.433	29.337	0.24	29.3396	0.44	29.337	0.67986		34.4355	0.107			31.3347	1.982	--	--		31.3128	0.699	31.3128	0.071	31.3347	1.982	31.3128	2.05355		31.3018	0.485			31.3347	1.982	--	--		31.305	0.108	31.3114	-0.142	31.3094	-0.01	31.3114	-0.15185		29.3396	0.801	29.3396	-0.471	29.3396
29.377	0.436	29.3744	0.247	29.377	0.447	29.3744	0.69351		34.4795	0.107			31.3746	1.982	--	--		31.3527	0.678	31.3527	0.056	31.3746	1.982	31.3527	2.038		31.3417	0.464			31.3746	1.982	--	--		31.345	0.107	31.3513	-0.145	31.3493	-0.007	31.3513	-0.15235		29.377	0.82	29.377	-0.468	29.377
29.4144	0.437	29.4118	0.25	29.4144	0.451	29.4118	0.70072		34.5234	0.11			31.4146	1.979	--	--		31.3927	0.657	31.3927	0.045	31.4146	1.979	31.3927	2.02565		31.3816	0.447			31.4146	1.979	--	--		31.3849	0.108	31.3913	-0.149	31.3893	-0.014	31.3913	-0.1631		29.4144	0.84	29.4144	-0.459	29.4144
29.4518	0.438	29.4492	0.257	29.4518	0.454	29.4492	0.71079		34.5673	0.111			31.4546	1.973	--	--		31.4326	0.635	31.4326	0.036	31.4546	1.973	31.4326	2.0123		31.4215	0.429			31.4546	1.973	--	--		31.4248	0.105	31.4312	-0.15	31.4292	-0.016	31.4312	-0.16625		29.4518	0.865	29.4518	-0.452	29.4518
29.4892	0.436	29.4866	0.268	29.4892	0.457	29.4866	0.72479		34.6112	0.112			31.4946	1.971	--	--		31.4726	0.617	31.4726	0.025	31.4946	1.971	31.4726	1.9971		31.4615	0.412			31.4946	1.971	--	--		31.4647	0.104	31.4712	-0.156	31.4691	-0.021	31.4712	-0.17715		29.4892	0.882	29.4892	-0.443	29.4892
29.5267	0.437	29.5241	0.274	29.5267	0.46	29.5241	0.73379		34.6551	0.108			31.5345	1.965	--	--		31.5125	0.596	31.5125	0.015	31.5345	1.965	31.5125	1.98331		31.5014	0.393			31.5345	1.965	--	--		31.5047	0.103	31.5111	-0.155	31.5091	-0.024	31.5111	-0.17895		29.5267	0.904	29.5267	-0.436	29.5267
29.5641	0.436	29.5615	0.281	29.5641	0.464	29.5615	0.74472		34.6991	0.112			31.5745	1.962	--	--		31.5524	0.577	31.5524	0.008	31.5745	1.962	31.5524	1.97166		31.5413	0.374			31.5745	1.962	--	--		31.5446	0.107	31.551	-0.15	31.549	-0.023	31.551	-0.1731		29.5641	0.926	29.5641	-0.431	29.5641
29.6015	0.442	29.5989	0.289	29.6015	0.469	29.5989	0.75765		34.743	0.116			31.6145	1.959	--	--		31.5924	0.561	31.5924	-0.001	31.6145	1.959	31.5924	1.95966		31.5812	0.357			31.6145	1.959	--	--		31.5845	0.106	31.591	-0.146	31.5889	-0.025	31.591	-0.171		29.6015	0.944	29.6015	-0.427	29.6015
29.6389	0.442	29.6363	0.297	29.6389	0.473	29.6363	0.76972		34.7869	0.117			31.6544	1.956	--	--		31.6323	0.545	31.6323	-0.01	31.6544	1.956	31.6323	1.94766		31.6212	0.34			31.6544	1.956	--	--		31.6245	0.104	31.6309	-0.144	31.6289	-0.025	31.6309	-0.169		29.6389	0.972	29.6389	-0.42	29.6389
[truncated: 181 more rows]
[truncated: 3 more columns]

## Sheet: Figure S11a-d
Figure S11a									Figure S11b									Figure S11c									Figure S11d
[truncated: 914 more rows]

## Sheet: Figure S12a-d
Figure S12a CCPG1 FIR2 to FIP200 Claw Y1564S
First test	concentration	491.63	245.815	122.907	61.4537	30.7269	15.3634	7.68172	3.84086	1.92043	0.960215	0.480107	0
[truncated: 122 more rows]

## Sheet: Figure S15a-e
Figure S15a									Figure S15b									Figure S15c									Figure S15d									Figure S15e
[truncated: 976 more rows]

[truncated: 6 more sheets: Figure S16a-f, Figure S18a_18c, Figure S18a_gel, Figure S20a-f, Figure S21a-f, Figure S22a-f]
